# Supplementary material for: Frequency of chimerism in populations of the kelp Lessonia spicata in central Chile
Source: PLoS One. 2017 Feb 24;12(2):e0169182. doi: 10.1371/journal.pone.0169182 (PMC5325190; doi:10.1371/journal.pone.0169182)
Supplement: S2 Table — Pairwise relatedness summary of different samples at Holdfast, Basal stipe, Medial stipe and Lamina from the three studied populations of L. spicata. PIC: Pichicuy, MT: Maitencillo, LP: La Puntilla, QGM = Queller and Goodnight (1989) estimator mean. (XLSX) [file pone.0169182.s002.xlsx]

## Sheet: S2 Table
S2 Table. Samples relatedness in Lessonia spicata. Pairwise relatedness summary of different samples at Holdfast, Basal stipe, Medial stipe and Lamina from the three studied populations of L. spicata. PIC: Pichicuy, MT: Maitencillo, LP: La Puntilla, QGM=Queller and Goodnight (1989) estimator mean.
Data Sheet	dataQG
Data Title
No. Loci	6
No. Samples	900
No. Pops.	1
Sample 1	Sample 2	QGM
PIC1.1 Holdfast	PIC1.1 Basal	0.882728
PIC1.1 Holdfast	PIC1.1 Medial	0.882728
PIC1.1 Basal	PIC1.1 Medial	1
PIC1.1 Holdfast	PIC1.1 Lamina	0.882728
PIC1.1 Basal	PIC1.1 Lamina	1
PIC1.1 Medial	PIC1.1 Lamina	1
PIC1.1 Holdfast	PIC1.2 Holdfast	1
PIC1.1 Basal	PIC1.2 Holdfast	0.882728
PIC1.1 Medial	PIC1.2 Holdfast	0.882728
PIC1.1 Lamina	PIC1.2 Holdfast	0.882728
PIC1.1 Holdfast	PIC1.2 Basal	1		Key
PIC1.1 Basal	PIC1.2 Basal	0.882728		QGM=Queller and Goodnight (1989) estimator - Mean
PIC1.1 Medial	PIC1.2 Basal	0.882728
PIC1.1 Lamina	PIC1.2 Basal	0.882728
PIC1.2 Holdfast	PIC1.2 Basal	1
PIC1.1 Holdfast	PIC1.2 Medial	1
PIC1.1 Basal	PIC1.2 Medial	0.882728
PIC1.1 Medial	PIC1.2 Medial	0.882728
PIC1.1 Lamina	PIC1.2 Medial	0.882728
PIC1.2 Holdfast	PIC1.2 Medial	1
PIC1.2 Basal	PIC1.2 Medial	1
PIC1.1 Holdfast	PIC1.2 Lamina	1
PIC1.1 Basal	PIC1.2 Lamina	0.882728
PIC1.1 Medial	PIC1.2 Lamina	0.882728
PIC1.1 Lamina	PIC1.2 Lamina	0.882728
PIC1.2 Holdfast	PIC1.2 Lamina	1
PIC1.2 Basal	PIC1.2 Lamina	1
PIC1.2 Medial	PIC1.2 Lamina	1
PIC1.1 Holdfast	PIC1.3 Holdfast	1
PIC1.1 Basal	PIC1.3 Holdfast	0.882728
PIC1.1 Medial	PIC1.3 Holdfast	0.882728
PIC1.1 Lamina	PIC1.3 Holdfast	0.882728
PIC1.2 Holdfast	PIC1.3 Holdfast	1
PIC1.2 Basal	PIC1.3 Holdfast	1
PIC1.2 Medial	PIC1.3 Holdfast	1
PIC1.2 Lamina	PIC1.3 Holdfast	1
PIC1.1 Holdfast	PIC1.3 Basal	1
PIC1.1 Basal	PIC1.3 Basal	0.882728
PIC1.1 Medial	PIC1.3 Basal	0.882728
PIC1.1 Lamina	PIC1.3 Basal	0.882728
PIC1.2 Holdfast	PIC1.3 Basal	1
PIC1.2 Basal	PIC1.3 Basal	1
PIC1.2 Medial	PIC1.3 Basal	1
PIC1.2 Lamina	PIC1.3 Basal	1
PIC1.3 Holdfast	PIC1.3 Basal	1
PIC1.1 Holdfast	PIC1.3 Medial	1
PIC1.1 Basal	PIC1.3 Medial	0.882728
PIC1.1 Medial	PIC1.3 Medial	0.882728
PIC1.1 Lamina	PIC1.3 Medial	0.882728
PIC1.2 Holdfast	PIC1.3 Medial	1
PIC1.2 Basal	PIC1.3 Medial	1
PIC1.2 Medial	PIC1.3 Medial	1
PIC1.2 Lamina	PIC1.3 Medial	1
PIC1.3 Holdfast	PIC1.3 Medial	1
PIC1.3 Basal	PIC1.3 Medial	1
PIC1.1 Holdfast	PIC1.3 Lamina	1
PIC1.1 Basal	PIC1.3 Lamina	0.882728
PIC1.1 Medial	PIC1.3 Lamina	0.882728
PIC1.1 Lamina	PIC1.3 Lamina	0.882728
PIC1.2 Holdfast	PIC1.3 Lamina	1
PIC1.2 Basal	PIC1.3 Lamina	1
PIC1.2 Medial	PIC1.3 Lamina	1
PIC1.2 Lamina	PIC1.3 Lamina	1
PIC1.3 Holdfast	PIC1.3 Lamina	1
PIC1.3 Basal	PIC1.3 Lamina	1
PIC1.3 Medial	PIC1.3 Lamina	1
PIC1.1 Holdfast	PIC1.4 Holdfast	1
PIC1.1 Basal	PIC1.4 Holdfast	0.882728
PIC1.1 Medial	PIC1.4 Holdfast	0.882728
PIC1.1 Lamina	PIC1.4 Holdfast	0.882728
PIC1.2 Holdfast	PIC1.4 Holdfast	1
PIC1.2 Basal	PIC1.4 Holdfast	1
PIC1.2 Medial	PIC1.4 Holdfast	1
PIC1.2 Lamina	PIC1.4 Holdfast	1
PIC1.3 Holdfast	PIC1.4 Holdfast	1
PIC1.3 Basal	PIC1.4 Holdfast	1
PIC1.3 Medial	PIC1.4 Holdfast	1
PIC1.3 Lamina	PIC1.4 Holdfast	1
PIC1.1 Holdfast	PIC1.4 Basal	1
PIC1.1 Basal	PIC1.4 Basal	0.882728
PIC1.1 Medial	PIC1.4 Basal	0.882728
PIC1.1 Lamina	PIC1.4 Basal	0.882728
PIC1.2 Holdfast	PIC1.4 Basal	1
PIC1.2 Basal	PIC1.4 Basal	1
PIC1.2 Medial	PIC1.4 Basal	1
PIC1.2 Lamina	PIC1.4 Basal	1
PIC1.3 Holdfast	PIC1.4 Basal	1
PIC1.3 Basal	PIC1.4 Basal	1
PIC1.3 Medial	PIC1.4 Basal	1
PIC1.3 Lamina	PIC1.4 Basal	1
PIC1.4 Holdfast	PIC1.4 Basal	1
PIC1.1 Holdfast	PIC1.4 Medial	1
PIC1.1 Basal	PIC1.4 Medial	0.882728
PIC1.1 Medial	PIC1.4 Medial	0.882728
PIC1.1 Lamina	PIC1.4 Medial	0.882728
PIC1.2 Holdfast	PIC1.4 Medial	1
PIC1.2 Basal	PIC1.4 Medial	1
PIC1.2 Medial	PIC1.4 Medial	1
PIC1.2 Lamina	PIC1.4 Medial	1
PIC1.3 Holdfast	PIC1.4 Medial	1
PIC1.3 Basal	PIC1.4 Medial	1
PIC1.3 Medial	PIC1.4 Medial	1
PIC1.3 Lamina	PIC1.4 Medial	1
PIC1.4 Holdfast	PIC1.4 Medial	1
PIC1.4 Basal	PIC1.4 Medial	1
PIC1.1 Holdfast	PIC1.4 Lamina	1
PIC1.1 Basal	PIC1.4 Lamina	0.882728
PIC1.1 Medial	PIC1.4 Lamina	0.882728
PIC1.1 Lamina	PIC1.4 Lamina	0.882728
PIC1.2 Holdfast	PIC1.4 Lamina	1
PIC1.2 Basal	PIC1.4 Lamina	1
PIC1.2 Medial	PIC1.4 Lamina	1
PIC1.2 Lamina	PIC1.4 Lamina	1
PIC1.3 Holdfast	PIC1.4 Lamina	1
PIC1.3 Basal	PIC1.4 Lamina	1
PIC1.3 Medial	PIC1.4 Lamina	1
PIC1.3 Lamina	PIC1.4 Lamina	1
PIC1.4 Holdfast	PIC1.4 Lamina	1
PIC1.4 Basal	PIC1.4 Lamina	1
PIC1.4 Medial	PIC1.4 Lamina	1
PIC1.1 Holdfast	PIC1.5 Holdfast	1
PIC1.1 Basal	PIC1.5 Holdfast	0.882728
PIC1.1 Medial	PIC1.5 Holdfast	0.882728
PIC1.1 Lamina	PIC1.5 Holdfast	0.882728
PIC1.2 Holdfast	PIC1.5 Holdfast	1
PIC1.2 Basal	PIC1.5 Holdfast	1
PIC1.2 Medial	PIC1.5 Holdfast	1
PIC1.2 Lamina	PIC1.5 Holdfast	1
PIC1.3 Holdfast	PIC1.5 Holdfast	1
PIC1.3 Basal	PIC1.5 Holdfast	1
PIC1.3 Medial	PIC1.5 Holdfast	1
PIC1.3 Lamina	PIC1.5 Holdfast	1
PIC1.4 Holdfast	PIC1.5 Holdfast	1
PIC1.4 Basal	PIC1.5 Holdfast	1
PIC1.4 Medial	PIC1.5 Holdfast	1
PIC1.4 Lamina	PIC1.5 Holdfast	1
PIC1.1 Holdfast	PIC1.5 Basal	1
PIC1.1 Basal	PIC1.5 Basal	0.882728
PIC1.1 Medial	PIC1.5 Basal	0.882728
PIC1.1 Lamina	PIC1.5 Basal	0.882728
PIC1.2 Holdfast	PIC1.5 Basal	1
PIC1.2 Basal	PIC1.5 Basal	1
PIC1.2 Medial	PIC1.5 Basal	1
PIC1.2 Lamina	PIC1.5 Basal	1
PIC1.3 Holdfast	PIC1.5 Basal	1
PIC1.3 Basal	PIC1.5 Basal	1
PIC1.3 Medial	PIC1.5 Basal	1
PIC1.3 Lamina	PIC1.5 Basal	1
PIC1.4 Holdfast	PIC1.5 Basal	1
PIC1.4 Basal	PIC1.5 Basal	1
PIC1.4 Medial	PIC1.5 Basal	1
PIC1.4 Lamina	PIC1.5 Basal	1
PIC1.5 Holdfast	PIC1.5 Basal	1
PIC1.1 Holdfast	PIC1.5 Medial	1
PIC1.1 Basal	PIC1.5 Medial	0.882728
PIC1.1 Medial	PIC1.5 Medial	0.882728
PIC1.1 Lamina	PIC1.5 Medial	0.882728
PIC1.2 Holdfast	PIC1.5 Medial	1
PIC1.2 Basal	PIC1.5 Medial	1
PIC1.2 Medial	PIC1.5 Medial	1
PIC1.2 Lamina	PIC1.5 Medial	1
PIC1.3 Holdfast	PIC1.5 Medial	1
PIC1.3 Basal	PIC1.5 Medial	1
PIC1.3 Medial	PIC1.5 Medial	1
PIC1.3 Lamina	PIC1.5 Medial	1
PIC1.4 Holdfast	PIC1.5 Medial	1
PIC1.4 Basal	PIC1.5 Medial	1
PIC1.4 Medial	PIC1.5 Medial	1
PIC1.4 Lamina	PIC1.5 Medial	1
PIC1.5 Holdfast	PIC1.5 Medial	1
PIC1.5 Basal	PIC1.5 Medial	1
PIC1.1 Holdfast	PIC1.5 Lamina	1
PIC1.1 Basal	PIC1.5 Lamina	0.882728
PIC1.1 Medial	PIC1.5 Lamina	0.882728
PIC1.1 Lamina	PIC1.5 Lamina	0.882728
PIC1.2 Holdfast	PIC1.5 Lamina	1
PIC1.2 Basal	PIC1.5 Lamina	1
PIC1.2 Medial	PIC1.5 Lamina	1
PIC1.2 Lamina	PIC1.5 Lamina	1
PIC1.3 Holdfast	PIC1.5 Lamina	1
PIC1.3 Basal	PIC1.5 Lamina	1
PIC1.3 Medial	PIC1.5 Lamina	1
PIC1.3 Lamina	PIC1.5 Lamina	1
PIC1.4 Holdfast	PIC1.5 Lamina	1
PIC1.4 Basal	PIC1.5 Lamina	1
PIC1.4 Medial	PIC1.5 Lamina	1
PIC1.4 Lamina	PIC1.5 Lamina	1
PIC1.5 Holdfast	PIC1.5 Lamina	1
PIC1.5 Basal	PIC1.5 Lamina	1
PIC1.5 Medial	PIC1.5 Lamina	1
PIC1.1 Holdfast	PIC2.1 Holdfast	0.223163
PIC1.1 Basal	PIC2.1 Holdfast	0.224821
PIC1.1 Medial	PIC2.1 Holdfast	0.224821
PIC1.1 Lamina	PIC2.1 Holdfast	0.224821
PIC1.2 Holdfast	PIC2.1 Holdfast	0.223163
PIC1.2 Basal	PIC2.1 Holdfast	0.223163
PIC1.2 Medial	PIC2.1 Holdfast	0.223163
PIC1.2 Lamina	PIC2.1 Holdfast	0.223163
PIC1.3 Holdfast	PIC2.1 Holdfast	0.223163
PIC1.3 Basal	PIC2.1 Holdfast	0.223163
PIC1.3 Medial	PIC2.1 Holdfast	0.223163
PIC1.3 Lamina	PIC2.1 Holdfast	0.223163
PIC1.4 Holdfast	PIC2.1 Holdfast	0.223163
PIC1.4 Basal	PIC2.1 Holdfast	0.223163
PIC1.4 Medial	PIC2.1 Holdfast	0.223163
PIC1.4 Lamina	PIC2.1 Holdfast	0.223163
PIC1.5 Holdfast	PIC2.1 Holdfast	0.223163
PIC1.5 Basal	PIC2.1 Holdfast	0.223163
PIC1.5 Medial	PIC2.1 Holdfast	0.223163
PIC1.5 Lamina	PIC2.1 Holdfast	0.223163
PIC1.1 Holdfast	PIC2.1 Basal	0.223163
PIC1.1 Basal	PIC2.1 Basal	0.224821
PIC1.1 Medial	PIC2.1 Basal	0.224821
PIC1.1 Lamina	PIC2.1 Basal	0.224821
PIC1.2 Holdfast	PIC2.1 Basal	0.223163
PIC1.2 Basal	PIC2.1 Basal	0.223163
PIC1.2 Medial	PIC2.1 Basal	0.223163
PIC1.2 Lamina	PIC2.1 Basal	0.223163
PIC1.3 Holdfast	PIC2.1 Basal	0.223163
PIC1.3 Basal	PIC2.1 Basal	0.223163
PIC1.3 Medial	PIC2.1 Basal	0.223163
PIC1.3 Lamina	PIC2.1 Basal	0.223163
PIC1.4 Holdfast	PIC2.1 Basal	0.223163
PIC1.4 Basal	PIC2.1 Basal	0.223163
PIC1.4 Medial	PIC2.1 Basal	0.223163
PIC1.4 Lamina	PIC2.1 Basal	0.223163
PIC1.5 Holdfast	PIC2.1 Basal	0.223163
PIC1.5 Basal	PIC2.1 Basal	0.223163
PIC1.5 Medial	PIC2.1 Basal	0.223163
PIC1.5 Lamina	PIC2.1 Basal	0.223163
PIC2.1 Holdfast	PIC2.1 Basal	1
PIC1.1 Holdfast	PIC2.1 Medial	0.223163
PIC1.1 Basal	PIC2.1 Medial	0.224821
PIC1.1 Medial	PIC2.1 Medial	0.224821
PIC1.1 Lamina	PIC2.1 Medial	0.224821
PIC1.2 Holdfast	PIC2.1 Medial	0.223163
PIC1.2 Basal	PIC2.1 Medial	0.223163
PIC1.2 Medial	PIC2.1 Medial	0.223163
PIC1.2 Lamina	PIC2.1 Medial	0.223163
PIC1.3 Holdfast	PIC2.1 Medial	0.223163
PIC1.3 Basal	PIC2.1 Medial	0.223163
PIC1.3 Medial	PIC2.1 Medial	0.223163
PIC1.3 Lamina	PIC2.1 Medial	0.223163
PIC1.4 Holdfast	PIC2.1 Medial	0.223163
PIC1.4 Basal	PIC2.1 Medial	0.223163
PIC1.4 Medial	PIC2.1 Medial	0.223163
PIC1.4 Lamina	PIC2.1 Medial	0.223163
PIC1.5 Holdfast	PIC2.1 Medial	0.223163
PIC1.5 Basal	PIC2.1 Medial	0.223163
PIC1.5 Medial	PIC2.1 Medial	0.223163
PIC1.5 Lamina	PIC2.1 Medial	0.223163
PIC2.1 Holdfast	PIC2.1 Medial	1
PIC2.1 Basal	PIC2.1 Medial	1
PIC1.1 Holdfast	PIC2.1 Lamina	0.223163
PIC1.1 Basal	PIC2.1 Lamina	0.224821
PIC1.1 Medial	PIC2.1 Lamina	0.224821
PIC1.1 Lamina	PIC2.1 Lamina	0.224821
PIC1.2 Holdfast	PIC2.1 Lamina	0.223163
PIC1.2 Basal	PIC2.1 Lamina	0.223163
PIC1.2 Medial	PIC2.1 Lamina	0.223163
PIC1.2 Lamina	PIC2.1 Lamina	0.223163
PIC1.3 Holdfast	PIC2.1 Lamina	0.223163
PIC1.3 Basal	PIC2.1 Lamina	0.223163
PIC1.3 Medial	PIC2.1 Lamina	0.223163
PIC1.3 Lamina	PIC2.1 Lamina	0.223163
PIC1.4 Holdfast	PIC2.1 Lamina	0.223163
PIC1.4 Basal	PIC2.1 Lamina	0.223163
PIC1.4 Medial	PIC2.1 Lamina	0.223163
PIC1.4 Lamina	PIC2.1 Lamina	0.223163
PIC1.5 Holdfast	PIC2.1 Lamina	0.223163
PIC1.5 Basal	PIC2.1 Lamina	0.223163
PIC1.5 Medial	PIC2.1 Lamina	0.223163
PIC1.5 Lamina	PIC2.1 Lamina	0.223163
PIC2.1 Holdfast	PIC2.1 Lamina	1
PIC2.1 Basal	PIC2.1 Lamina	1
PIC2.1 Medial	PIC2.1 Lamina	1
PIC1.1 Holdfast	PIC2.2 Holdfast	0.223163
PIC1.1 Basal	PIC2.2 Holdfast	0.224821
PIC1.1 Medial	PIC2.2 Holdfast	0.224821
PIC1.1 Lamina	PIC2.2 Holdfast	0.224821
PIC1.2 Holdfast	PIC2.2 Holdfast	0.223163
PIC1.2 Basal	PIC2.2 Holdfast	0.223163
PIC1.2 Medial	PIC2.2 Holdfast	0.223163
PIC1.2 Lamina	PIC2.2 Holdfast	0.223163
PIC1.3 Holdfast	PIC2.2 Holdfast	0.223163
PIC1.3 Basal	PIC2.2 Holdfast	0.223163
PIC1.3 Medial	PIC2.2 Holdfast	0.223163
PIC1.3 Lamina	PIC2.2 Holdfast	0.223163
PIC1.4 Holdfast	PIC2.2 Holdfast	0.223163
PIC1.4 Basal	PIC2.2 Holdfast	0.223163
PIC1.4 Medial	PIC2.2 Holdfast	0.223163
PIC1.4 Lamina	PIC2.2 Holdfast	0.223163
PIC1.5 Holdfast	PIC2.2 Holdfast	0.223163
PIC1.5 Basal	PIC2.2 Holdfast	0.223163
PIC1.5 Medial	PIC2.2 Holdfast	0.223163
PIC1.5 Lamina	PIC2.2 Holdfast	0.223163
PIC2.1 Holdfast	PIC2.2 Holdfast	1
PIC2.1 Basal	PIC2.2 Holdfast	1
PIC2.1 Medial	PIC2.2 Holdfast	1
PIC2.1 Lamina	PIC2.2 Holdfast	1
PIC1.1 Holdfast	PIC2.2 Basal	0.223163
PIC1.1 Basal	PIC2.2 Basal	0.224821
PIC1.1 Medial	PIC2.2 Basal	0.224821
PIC1.1 Lamina	PIC2.2 Basal	0.224821
PIC1.2 Holdfast	PIC2.2 Basal	0.223163
PIC1.2 Basal	PIC2.2 Basal	0.223163
PIC1.2 Medial	PIC2.2 Basal	0.223163
PIC1.2 Lamina	PIC2.2 Basal	0.223163
PIC1.3 Holdfast	PIC2.2 Basal	0.223163
PIC1.3 Basal	PIC2.2 Basal	0.223163
PIC1.3 Medial	PIC2.2 Basal	0.223163
PIC1.3 Lamina	PIC2.2 Basal	0.223163
PIC1.4 Holdfast	PIC2.2 Basal	0.223163
PIC1.4 Basal	PIC2.2 Basal	0.223163
PIC1.4 Medial	PIC2.2 Basal	0.223163
PIC1.4 Lamina	PIC2.2 Basal	0.223163
PIC1.5 Holdfast	PIC2.2 Basal	0.223163
PIC1.5 Basal	PIC2.2 Basal	0.223163
PIC1.5 Medial	PIC2.2 Basal	0.223163
PIC1.5 Lamina	PIC2.2 Basal	0.223163
PIC2.1 Holdfast	PIC2.2 Basal	1
PIC2.1 Basal	PIC2.2 Basal	1
PIC2.1 Medial	PIC2.2 Basal	1
PIC2.1 Lamina	PIC2.2 Basal	1
PIC2.2 Holdfast	PIC2.2 Basal	1
PIC1.1 Holdfast	PIC2.2 Medial	0.223163
PIC1.1 Basal	PIC2.2 Medial	0.224821
PIC1.1 Medial	PIC2.2 Medial	0.224821
PIC1.1 Lamina	PIC2.2 Medial	0.224821
PIC1.2 Holdfast	PIC2.2 Medial	0.223163
PIC1.2 Basal	PIC2.2 Medial	0.223163
PIC1.2 Medial	PIC2.2 Medial	0.223163
PIC1.2 Lamina	PIC2.2 Medial	0.223163
PIC1.3 Holdfast	PIC2.2 Medial	0.223163
PIC1.3 Basal	PIC2.2 Medial	0.223163
PIC1.3 Medial	PIC2.2 Medial	0.223163
PIC1.3 Lamina	PIC2.2 Medial	0.223163
PIC1.4 Holdfast	PIC2.2 Medial	0.223163
PIC1.4 Basal	PIC2.2 Medial	0.223163
PIC1.4 Medial	PIC2.2 Medial	0.223163
PIC1.4 Lamina	PIC2.2 Medial	0.223163
PIC1.5 Holdfast	PIC2.2 Medial	0.223163
PIC1.5 Basal	PIC2.2 Medial	0.223163
PIC1.5 Medial	PIC2.2 Medial	0.223163
PIC1.5 Lamina	PIC2.2 Medial	0.223163
PIC2.1 Holdfast	PIC2.2 Medial	1
PIC2.1 Basal	PIC2.2 Medial	1
PIC2.1 Medial	PIC2.2 Medial	1
PIC2.1 Lamina	PIC2.2 Medial	1
PIC2.2 Holdfast	PIC2.2 Medial	1
PIC2.2 Basal	PIC2.2 Medial	1
PIC1.1 Holdfast	PIC2.2 Lamina	0.223163
PIC1.1 Basal	PIC2.2 Lamina	0.224821
PIC1.1 Medial	PIC2.2 Lamina	0.224821
PIC1.1 Lamina	PIC2.2 Lamina	0.224821
PIC1.2 Holdfast	PIC2.2 Lamina	0.223163
PIC1.2 Basal	PIC2.2 Lamina	0.223163
PIC1.2 Medial	PIC2.2 Lamina	0.223163
PIC1.2 Lamina	PIC2.2 Lamina	0.223163
PIC1.3 Holdfast	PIC2.2 Lamina	0.223163
PIC1.3 Basal	PIC2.2 Lamina	0.223163
PIC1.3 Medial	PIC2.2 Lamina	0.223163
PIC1.3 Lamina	PIC2.2 Lamina	0.223163
PIC1.4 Holdfast	PIC2.2 Lamina	0.223163
PIC1.4 Basal	PIC2.2 Lamina	0.223163
PIC1.4 Medial	PIC2.2 Lamina	0.223163
PIC1.4 Lamina	PIC2.2 Lamina	0.223163
PIC1.5 Holdfast	PIC2.2 Lamina	0.223163
PIC1.5 Basal	PIC2.2 Lamina	0.223163
PIC1.5 Medial	PIC2.2 Lamina	0.223163
PIC1.5 Lamina	PIC2.2 Lamina	0.223163
PIC2.1 Holdfast	PIC2.2 Lamina	1
PIC2.1 Basal	PIC2.2 Lamina	1
PIC2.1 Medial	PIC2.2 Lamina	1
PIC2.1 Lamina	PIC2.2 Lamina	1
PIC2.2 Holdfast	PIC2.2 Lamina	1
PIC2.2 Basal	PIC2.2 Lamina	1
PIC2.2 Medial	PIC2.2 Lamina	1
PIC1.1 Holdfast	PIC2.3 Holdfast	0.223163
PIC1.1 Basal	PIC2.3 Holdfast	0.224821
PIC1.1 Medial	PIC2.3 Holdfast	0.224821
PIC1.1 Lamina	PIC2.3 Holdfast	0.224821
PIC1.2 Holdfast	PIC2.3 Holdfast	0.223163
PIC1.2 Basal	PIC2.3 Holdfast	0.223163
PIC1.2 Medial	PIC2.3 Holdfast	0.223163
PIC1.2 Lamina	PIC2.3 Holdfast	0.223163
PIC1.3 Holdfast	PIC2.3 Holdfast	0.223163
PIC1.3 Basal	PIC2.3 Holdfast	0.223163
PIC1.3 Medial	PIC2.3 Holdfast	0.223163
PIC1.3 Lamina	PIC2.3 Holdfast	0.223163
PIC1.4 Holdfast	PIC2.3 Holdfast	0.223163
PIC1.4 Basal	PIC2.3 Holdfast	0.223163
PIC1.4 Medial	PIC2.3 Holdfast	0.223163
PIC1.4 Lamina	PIC2.3 Holdfast	0.223163
PIC1.5 Holdfast	PIC2.3 Holdfast	0.223163
PIC1.5 Basal	PIC2.3 Holdfast	0.223163
PIC1.5 Medial	PIC2.3 Holdfast	0.223163
PIC1.5 Lamina	PIC2.3 Holdfast	0.223163
PIC2.1 Holdfast	PIC2.3 Holdfast	1
PIC2.1 Basal	PIC2.3 Holdfast	1
PIC2.1 Medial	PIC2.3 Holdfast	1
PIC2.1 Lamina	PIC2.3 Holdfast	1
PIC2.2 Holdfast	PIC2.3 Holdfast	1
PIC2.2 Basal	PIC2.3 Holdfast	1
PIC2.2 Medial	PIC2.3 Holdfast	1
PIC2.2 Lamina	PIC2.3 Holdfast	1
PIC1.1 Holdfast	PIC2.3 Basal	0.223163
PIC1.1 Basal	PIC2.3 Basal	0.224821
PIC1.1 Medial	PIC2.3 Basal	0.224821
PIC1.1 Lamina	PIC2.3 Basal	0.224821
PIC1.2 Holdfast	PIC2.3 Basal	0.223163
PIC1.2 Basal	PIC2.3 Basal	0.223163
PIC1.2 Medial	PIC2.3 Basal	0.223163
PIC1.2 Lamina	PIC2.3 Basal	0.223163
PIC1.3 Holdfast	PIC2.3 Basal	0.223163
PIC1.3 Basal	PIC2.3 Basal	0.223163
PIC1.3 Medial	PIC2.3 Basal	0.223163
PIC1.3 Lamina	PIC2.3 Basal	0.223163
PIC1.4 Holdfast	PIC2.3 Basal	0.223163
PIC1.4 Basal	PIC2.3 Basal	0.223163
PIC1.4 Medial	PIC2.3 Basal	0.223163
PIC1.4 Lamina	PIC2.3 Basal	0.223163
PIC1.5 Holdfast	PIC2.3 Basal	0.223163
PIC1.5 Basal	PIC2.3 Basal	0.223163
PIC1.5 Medial	PIC2.3 Basal	0.223163
PIC1.5 Lamina	PIC2.3 Basal	0.223163
PIC2.1 Holdfast	PIC2.3 Basal	1
PIC2.1 Basal	PIC2.3 Basal	1
PIC2.1 Medial	PIC2.3 Basal	1
PIC2.1 Lamina	PIC2.3 Basal	1
PIC2.2 Holdfast	PIC2.3 Basal	1
PIC2.2 Basal	PIC2.3 Basal	1
PIC2.2 Medial	PIC2.3 Basal	1
PIC2.2 Lamina	PIC2.3 Basal	1
PIC2.3 Holdfast	PIC2.3 Basal	1
PIC1.1 Holdfast	PIC2.3 Medial	0.223163
PIC1.1 Basal	PIC2.3 Medial	0.224821
PIC1.1 Medial	PIC2.3 Medial	0.224821
PIC1.1 Lamina	PIC2.3 Medial	0.224821
PIC1.2 Holdfast	PIC2.3 Medial	0.223163
PIC1.2 Basal	PIC2.3 Medial	0.223163
PIC1.2 Medial	PIC2.3 Medial	0.223163
PIC1.2 Lamina	PIC2.3 Medial	0.223163
PIC1.3 Holdfast	PIC2.3 Medial	0.223163
PIC1.3 Basal	PIC2.3 Medial	0.223163
PIC1.3 Medial	PIC2.3 Medial	0.223163
PIC1.3 Lamina	PIC2.3 Medial	0.223163
PIC1.4 Holdfast	PIC2.3 Medial	0.223163
PIC1.4 Basal	PIC2.3 Medial	0.223163
PIC1.4 Medial	PIC2.3 Medial	0.223163
PIC1.4 Lamina	PIC2.3 Medial	0.223163
PIC1.5 Holdfast	PIC2.3 Medial	0.223163
PIC1.5 Basal	PIC2.3 Medial	0.223163
PIC1.5 Medial	PIC2.3 Medial	0.223163
PIC1.5 Lamina	PIC2.3 Medial	0.223163
PIC2.1 Holdfast	PIC2.3 Medial	1
PIC2.1 Basal	PIC2.3 Medial	1
PIC2.1 Medial	PIC2.3 Medial	1
PIC2.1 Lamina	PIC2.3 Medial	1
PIC2.2 Holdfast	PIC2.3 Medial	1
PIC2.2 Basal	PIC2.3 Medial	1
PIC2.2 Medial	PIC2.3 Medial	1
PIC2.2 Lamina	PIC2.3 Medial	1
PIC2.3 Holdfast	PIC2.3 Medial	1
PIC2.3 Basal	PIC2.3 Medial	1
PIC1.1 Holdfast	PIC2.3 Lamina	0.223163
PIC1.1 Basal	PIC2.3 Lamina	0.224821
PIC1.1 Medial	PIC2.3 Lamina	0.224821
PIC1.1 Lamina	PIC2.3 Lamina	0.224821
PIC1.2 Holdfast	PIC2.3 Lamina	0.223163
PIC1.2 Basal	PIC2.3 Lamina	0.223163
PIC1.2 Medial	PIC2.3 Lamina	0.223163
PIC1.2 Lamina	PIC2.3 Lamina	0.223163
PIC1.3 Holdfast	PIC2.3 Lamina	0.223163
PIC1.3 Basal	PIC2.3 Lamina	0.223163
PIC1.3 Medial	PIC2.3 Lamina	0.223163
PIC1.3 Lamina	PIC2.3 Lamina	0.223163
PIC1.4 Holdfast	PIC2.3 Lamina	0.223163
PIC1.4 Basal	PIC2.3 Lamina	0.223163
PIC1.4 Medial	PIC2.3 Lamina	0.223163
PIC1.4 Lamina	PIC2.3 Lamina	0.223163
PIC1.5 Holdfast	PIC2.3 Lamina	0.223163
PIC1.5 Basal	PIC2.3 Lamina	0.223163
PIC1.5 Medial	PIC2.3 Lamina	0.223163
PIC1.5 Lamina	PIC2.3 Lamina	0.223163
PIC2.1 Holdfast	PIC2.3 Lamina	1
PIC2.1 Basal	PIC2.3 Lamina	1
PIC2.1 Medial	PIC2.3 Lamina	1
PIC2.1 Lamina	PIC2.3 Lamina	1
PIC2.2 Holdfast	PIC2.3 Lamina	1
PIC2.2 Basal	PIC2.3 Lamina	1
PIC2.2 Medial	PIC2.3 Lamina	1
PIC2.2 Lamina	PIC2.3 Lamina	1
PIC2.3 Holdfast	PIC2.3 Lamina	1
PIC2.3 Basal	PIC2.3 Lamina	1
PIC2.3 Medial	PIC2.3 Lamina	1
PIC1.1 Holdfast	PIC2.4 Holdfast	0.223163
PIC1.1 Basal	PIC2.4 Holdfast	0.224821
PIC1.1 Medial	PIC2.4 Holdfast	0.224821
PIC1.1 Lamina	PIC2.4 Holdfast	0.224821
PIC1.2 Holdfast	PIC2.4 Holdfast	0.223163
PIC1.2 Basal	PIC2.4 Holdfast	0.223163
PIC1.2 Medial	PIC2.4 Holdfast	0.223163
PIC1.2 Lamina	PIC2.4 Holdfast	0.223163
PIC1.3 Holdfast	PIC2.4 Holdfast	0.223163
PIC1.3 Basal	PIC2.4 Holdfast	0.223163
PIC1.3 Medial	PIC2.4 Holdfast	0.223163
PIC1.3 Lamina	PIC2.4 Holdfast	0.223163
PIC1.4 Holdfast	PIC2.4 Holdfast	0.223163
PIC1.4 Basal	PIC2.4 Holdfast	0.223163
PIC1.4 Medial	PIC2.4 Holdfast	0.223163
PIC1.4 Lamina	PIC2.4 Holdfast	0.223163
PIC1.5 Holdfast	PIC2.4 Holdfast	0.223163
PIC1.5 Basal	PIC2.4 Holdfast	0.223163
PIC1.5 Medial	PIC2.4 Holdfast	0.223163
PIC1.5 Lamina	PIC2.4 Holdfast	0.223163
PIC2.1 Holdfast	PIC2.4 Holdfast	1
PIC2.1 Basal	PIC2.4 Holdfast	1
PIC2.1 Medial	PIC2.4 Holdfast	1
PIC2.1 Lamina	PIC2.4 Holdfast	1
PIC2.2 Holdfast	PIC2.4 Holdfast	1
PIC2.2 Basal	PIC2.4 Holdfast	1
PIC2.2 Medial	PIC2.4 Holdfast	1
PIC2.2 Lamina	PIC2.4 Holdfast	1
PIC2.3 Holdfast	PIC2.4 Holdfast	1
PIC2.3 Basal	PIC2.4 Holdfast	1
PIC2.3 Medial	PIC2.4 Holdfast	1
PIC2.3 Lamina	PIC2.4 Holdfast	1
PIC1.1 Holdfast	PIC2.4 Basal	0.328814
PIC1.1 Basal	PIC2.4 Basal	0.330235
PIC1.1 Medial	PIC2.4 Basal	0.330235
PIC1.1 Lamina	PIC2.4 Basal	0.330235
PIC1.2 Holdfast	PIC2.4 Basal	0.328814
PIC1.2 Basal	PIC2.4 Basal	0.328814
PIC1.2 Medial	PIC2.4 Basal	0.328814
PIC1.2 Lamina	PIC2.4 Basal	0.328814
PIC1.3 Holdfast	PIC2.4 Basal	0.328814
PIC1.3 Basal	PIC2.4 Basal	0.328814
PIC1.3 Medial	PIC2.4 Basal	0.328814
PIC1.3 Lamina	PIC2.4 Basal	0.328814
PIC1.4 Holdfast	PIC2.4 Basal	0.328814
PIC1.4 Basal	PIC2.4 Basal	0.328814
PIC1.4 Medial	PIC2.4 Basal	0.328814
PIC1.4 Lamina	PIC2.4 Basal	0.328814
PIC1.5 Holdfast	PIC2.4 Basal	0.328814
PIC1.5 Basal	PIC2.4 Basal	0.328814
PIC1.5 Medial	PIC2.4 Basal	0.328814
PIC1.5 Lamina	PIC2.4 Basal	0.328814
PIC2.1 Holdfast	PIC2.4 Basal	0.578671
PIC2.1 Basal	PIC2.4 Basal	0.578671
PIC2.1 Medial	PIC2.4 Basal	0.578671
PIC2.1 Lamina	PIC2.4 Basal	0.578671
PIC2.2 Holdfast	PIC2.4 Basal	0.578671
PIC2.2 Basal	PIC2.4 Basal	0.578671
PIC2.2 Medial	PIC2.4 Basal	0.578671
PIC2.2 Lamina	PIC2.4 Basal	0.578671
PIC2.3 Holdfast	PIC2.4 Basal	0.578671
PIC2.3 Basal	PIC2.4 Basal	0.578671
PIC2.3 Medial	PIC2.4 Basal	0.578671
PIC2.3 Lamina	PIC2.4 Basal	0.578671
PIC2.4 Holdfast	PIC2.4 Basal	0.578671
PIC1.1 Holdfast	PIC2.4 Medial	0.328814
PIC1.1 Basal	PIC2.4 Medial	0.330235
PIC1.1 Medial	PIC2.4 Medial	0.330235
PIC1.1 Lamina	PIC2.4 Medial	0.330235
PIC1.2 Holdfast	PIC2.4 Medial	0.328814
PIC1.2 Basal	PIC2.4 Medial	0.328814
PIC1.2 Medial	PIC2.4 Medial	0.328814
PIC1.2 Lamina	PIC2.4 Medial	0.328814
PIC1.3 Holdfast	PIC2.4 Medial	0.328814
PIC1.3 Basal	PIC2.4 Medial	0.328814
PIC1.3 Medial	PIC2.4 Medial	0.328814
PIC1.3 Lamina	PIC2.4 Medial	0.328814
PIC1.4 Holdfast	PIC2.4 Medial	0.328814
PIC1.4 Basal	PIC2.4 Medial	0.328814
PIC1.4 Medial	PIC2.4 Medial	0.328814
PIC1.4 Lamina	PIC2.4 Medial	0.328814
PIC1.5 Holdfast	PIC2.4 Medial	0.328814
PIC1.5 Basal	PIC2.4 Medial	0.328814
PIC1.5 Medial	PIC2.4 Medial	0.328814
PIC1.5 Lamina	PIC2.4 Medial	0.328814
PIC2.1 Holdfast	PIC2.4 Medial	0.578671
PIC2.1 Basal	PIC2.4 Medial	0.578671
PIC2.1 Medial	PIC2.4 Medial	0.578671
PIC2.1 Lamina	PIC2.4 Medial	0.578671
PIC2.2 Holdfast	PIC2.4 Medial	0.578671
PIC2.2 Basal	PIC2.4 Medial	0.578671
PIC2.2 Medial	PIC2.4 Medial	0.578671
PIC2.2 Lamina	PIC2.4 Medial	0.578671
PIC2.3 Holdfast	PIC2.4 Medial	0.578671
PIC2.3 Basal	PIC2.4 Medial	0.578671
PIC2.3 Medial	PIC2.4 Medial	0.578671
PIC2.3 Lamina	PIC2.4 Medial	0.578671
PIC2.4 Holdfast	PIC2.4 Medial	0.578671
PIC2.4 Basal	PIC2.4 Medial	1
PIC1.1 Holdfast	PIC2.4 Lamina	0.328814
PIC1.1 Basal	PIC2.4 Lamina	0.330235
PIC1.1 Medial	PIC2.4 Lamina	0.330235
PIC1.1 Lamina	PIC2.4 Lamina	0.330235
PIC1.2 Holdfast	PIC2.4 Lamina	0.328814
PIC1.2 Basal	PIC2.4 Lamina	0.328814
PIC1.2 Medial	PIC2.4 Lamina	0.328814
PIC1.2 Lamina	PIC2.4 Lamina	0.328814
PIC1.3 Holdfast	PIC2.4 Lamina	0.328814
PIC1.3 Basal	PIC2.4 Lamina	0.328814
PIC1.3 Medial	PIC2.4 Lamina	0.328814
PIC1.3 Lamina	PIC2.4 Lamina	0.328814
PIC1.4 Holdfast	PIC2.4 Lamina	0.328814
PIC1.4 Basal	PIC2.4 Lamina	0.328814
PIC1.4 Medial	PIC2.4 Lamina	0.328814
PIC1.4 Lamina	PIC2.4 Lamina	0.328814
PIC1.5 Holdfast	PIC2.4 Lamina	0.328814
PIC1.5 Basal	PIC2.4 Lamina	0.328814
PIC1.5 Medial	PIC2.4 Lamina	0.328814
PIC1.5 Lamina	PIC2.4 Lamina	0.328814
PIC2.1 Holdfast	PIC2.4 Lamina	0.578671
PIC2.1 Basal	PIC2.4 Lamina	0.578671
PIC2.1 Medial	PIC2.4 Lamina	0.578671
PIC2.1 Lamina	PIC2.4 Lamina	0.578671
PIC2.2 Holdfast	PIC2.4 Lamina	0.578671
PIC2.2 Basal	PIC2.4 Lamina	0.578671
PIC2.2 Medial	PIC2.4 Lamina	0.578671
PIC2.2 Lamina	PIC2.4 Lamina	0.578671
PIC2.3 Holdfast	PIC2.4 Lamina	0.578671
PIC2.3 Basal	PIC2.4 Lamina	0.578671
PIC2.3 Medial	PIC2.4 Lamina	0.578671
PIC2.3 Lamina	PIC2.4 Lamina	0.578671
PIC2.4 Holdfast	PIC2.4 Lamina	0.578671
PIC2.4 Basal	PIC2.4 Lamina	1
PIC2.4 Medial	PIC2.4 Lamina	1
PIC1.1 Holdfast	PIC2.5 Holdfast	0.328814
PIC1.1 Basal	PIC2.5 Holdfast	0.330235
PIC1.1 Medial	PIC2.5 Holdfast	0.330235
PIC1.1 Lamina	PIC2.5 Holdfast	0.330235
PIC1.2 Holdfast	PIC2.5 Holdfast	0.328814
PIC1.2 Basal	PIC2.5 Holdfast	0.328814
PIC1.2 Medial	PIC2.5 Holdfast	0.328814
PIC1.2 Lamina	PIC2.5 Holdfast	0.328814
PIC1.3 Holdfast	PIC2.5 Holdfast	0.328814
PIC1.3 Basal	PIC2.5 Holdfast	0.328814
PIC1.3 Medial	PIC2.5 Holdfast	0.328814
PIC1.3 Lamina	PIC2.5 Holdfast	0.328814
PIC1.4 Holdfast	PIC2.5 Holdfast	0.328814
PIC1.4 Basal	PIC2.5 Holdfast	0.328814
PIC1.4 Medial	PIC2.5 Holdfast	0.328814
PIC1.4 Lamina	PIC2.5 Holdfast	0.328814
PIC1.5 Holdfast	PIC2.5 Holdfast	0.328814
PIC1.5 Basal	PIC2.5 Holdfast	0.328814
PIC1.5 Medial	PIC2.5 Holdfast	0.328814
PIC1.5 Lamina	PIC2.5 Holdfast	0.328814
PIC2.1 Holdfast	PIC2.5 Holdfast	0.578671
PIC2.1 Basal	PIC2.5 Holdfast	0.578671
PIC2.1 Medial	PIC2.5 Holdfast	0.578671
PIC2.1 Lamina	PIC2.5 Holdfast	0.578671
PIC2.2 Holdfast	PIC2.5 Holdfast	0.578671
PIC2.2 Basal	PIC2.5 Holdfast	0.578671
PIC2.2 Medial	PIC2.5 Holdfast	0.578671
PIC2.2 Lamina	PIC2.5 Holdfast	0.578671
PIC2.3 Holdfast	PIC2.5 Holdfast	0.578671
PIC2.3 Basal	PIC2.5 Holdfast	0.578671
PIC2.3 Medial	PIC2.5 Holdfast	0.578671
PIC2.3 Lamina	PIC2.5 Holdfast	0.578671
PIC2.4 Holdfast	PIC2.5 Holdfast	0.578671
PIC2.4 Basal	PIC2.5 Holdfast	1
PIC2.4 Medial	PIC2.5 Holdfast	1
PIC2.4 Lamina	PIC2.5 Holdfast	1
PIC1.1 Holdfast	PIC2.5 Basal	0.328814
PIC1.1 Basal	PIC2.5 Basal	0.330235
PIC1.1 Medial	PIC2.5 Basal	0.330235
PIC1.1 Lamina	PIC2.5 Basal	0.330235
PIC1.2 Holdfast	PIC2.5 Basal	0.328814
PIC1.2 Basal	PIC2.5 Basal	0.328814
PIC1.2 Medial	PIC2.5 Basal	0.328814
PIC1.2 Lamina	PIC2.5 Basal	0.328814
PIC1.3 Holdfast	PIC2.5 Basal	0.328814
PIC1.3 Basal	PIC2.5 Basal	0.328814
PIC1.3 Medial	PIC2.5 Basal	0.328814
PIC1.3 Lamina	PIC2.5 Basal	0.328814
PIC1.4 Holdfast	PIC2.5 Basal	0.328814
PIC1.4 Basal	PIC2.5 Basal	0.328814
PIC1.4 Medial	PIC2.5 Basal	0.328814
PIC1.4 Lamina	PIC2.5 Basal	0.328814
PIC1.5 Holdfast	PIC2.5 Basal	0.328814
PIC1.5 Basal	PIC2.5 Basal	0.328814
PIC1.5 Medial	PIC2.5 Basal	0.328814
PIC1.5 Lamina	PIC2.5 Basal	0.328814
PIC2.1 Holdfast	PIC2.5 Basal	0.578671
PIC2.1 Basal	PIC2.5 Basal	0.578671
PIC2.1 Medial	PIC2.5 Basal	0.578671
PIC2.1 Lamina	PIC2.5 Basal	0.578671
PIC2.2 Holdfast	PIC2.5 Basal	0.578671
PIC2.2 Basal	PIC2.5 Basal	0.578671
PIC2.2 Medial	PIC2.5 Basal	0.578671
PIC2.2 Lamina	PIC2.5 Basal	0.578671
PIC2.3 Holdfast	PIC2.5 Basal	0.578671
PIC2.3 Basal	PIC2.5 Basal	0.578671
PIC2.3 Medial	PIC2.5 Basal	0.578671
PIC2.3 Lamina	PIC2.5 Basal	0.578671
PIC2.4 Holdfast	PIC2.5 Basal	0.578671
PIC2.4 Basal	PIC2.5 Basal	1
PIC2.4 Medial	PIC2.5 Basal	1
PIC2.4 Lamina	PIC2.5 Basal	1
PIC2.5 Holdfast	PIC2.5 Basal	1
PIC1.1 Holdfast	PIC2.5 Medial	0.328814
PIC1.1 Basal	PIC2.5 Medial	0.330235
PIC1.1 Medial	PIC2.5 Medial	0.330235
PIC1.1 Lamina	PIC2.5 Medial	0.330235
PIC1.2 Holdfast	PIC2.5 Medial	0.328814
PIC1.2 Basal	PIC2.5 Medial	0.328814
PIC1.2 Medial	PIC2.5 Medial	0.328814
PIC1.2 Lamina	PIC2.5 Medial	0.328814
PIC1.3 Holdfast	PIC2.5 Medial	0.328814
PIC1.3 Basal	PIC2.5 Medial	0.328814
PIC1.3 Medial	PIC2.5 Medial	0.328814
PIC1.3 Lamina	PIC2.5 Medial	0.328814
PIC1.4 Holdfast	PIC2.5 Medial	0.328814
PIC1.4 Basal	PIC2.5 Medial	0.328814
PIC1.4 Medial	PIC2.5 Medial	0.328814
PIC1.4 Lamina	PIC2.5 Medial	0.328814
PIC1.5 Holdfast	PIC2.5 Medial	0.328814
PIC1.5 Basal	PIC2.5 Medial	0.328814
PIC1.5 Medial	PIC2.5 Medial	0.328814
PIC1.5 Lamina	PIC2.5 Medial	0.328814
PIC2.1 Holdfast	PIC2.5 Medial	0.578671
PIC2.1 Basal	PIC2.5 Medial	0.578671
PIC2.1 Medial	PIC2.5 Medial	0.578671
PIC2.1 Lamina	PIC2.5 Medial	0.578671
PIC2.2 Holdfast	PIC2.5 Medial	0.578671
PIC2.2 Basal	PIC2.5 Medial	0.578671
PIC2.2 Medial	PIC2.5 Medial	0.578671
PIC2.2 Lamina	PIC2.5 Medial	0.578671
PIC2.3 Holdfast	PIC2.5 Medial	0.578671
PIC2.3 Basal	PIC2.5 Medial	0.578671
PIC2.3 Medial	PIC2.5 Medial	0.578671
PIC2.3 Lamina	PIC2.5 Medial	0.578671
PIC2.4 Holdfast	PIC2.5 Medial	0.578671
PIC2.4 Basal	PIC2.5 Medial	1
PIC2.4 Medial	PIC2.5 Medial	1
PIC2.4 Lamina	PIC2.5 Medial	1
PIC2.5 Holdfast	PIC2.5 Medial	1
PIC2.5 Basal	PIC2.5 Medial	1
PIC1.1 Holdfast	PIC2.5 Lamina	0.328814
PIC1.1 Basal	PIC2.5 Lamina	0.330235
PIC1.1 Medial	PIC2.5 Lamina	0.330235
PIC1.1 Lamina	PIC2.5 Lamina	0.330235
PIC1.2 Holdfast	PIC2.5 Lamina	0.328814
PIC1.2 Basal	PIC2.5 Lamina	0.328814
PIC1.2 Medial	PIC2.5 Lamina	0.328814
PIC1.2 Lamina	PIC2.5 Lamina	0.328814
PIC1.3 Holdfast	PIC2.5 Lamina	0.328814
PIC1.3 Basal	PIC2.5 Lamina	0.328814
PIC1.3 Medial	PIC2.5 Lamina	0.328814
PIC1.3 Lamina	PIC2.5 Lamina	0.328814
PIC1.4 Holdfast	PIC2.5 Lamina	0.328814
PIC1.4 Basal	PIC2.5 Lamina	0.328814
PIC1.4 Medial	PIC2.5 Lamina	0.328814
PIC1.4 Lamina	PIC2.5 Lamina	0.328814
PIC1.5 Holdfast	PIC2.5 Lamina	0.328814
PIC1.5 Basal	PIC2.5 Lamina	0.328814
PIC1.5 Medial	PIC2.5 Lamina	0.328814
PIC1.5 Lamina	PIC2.5 Lamina	0.328814
PIC2.1 Holdfast	PIC2.5 Lamina	0.578671
PIC2.1 Basal	PIC2.5 Lamina	0.578671
PIC2.1 Medial	PIC2.5 Lamina	0.578671
PIC2.1 Lamina	PIC2.5 Lamina	0.578671
PIC2.2 Holdfast	PIC2.5 Lamina	0.578671
PIC2.2 Basal	PIC2.5 Lamina	0.578671
PIC2.2 Medial	PIC2.5 Lamina	0.578671
PIC2.2 Lamina	PIC2.5 Lamina	0.578671
PIC2.3 Holdfast	PIC2.5 Lamina	0.578671
PIC2.3 Basal	PIC2.5 Lamina	0.578671
PIC2.3 Medial	PIC2.5 Lamina	0.578671
PIC2.3 Lamina	PIC2.5 Lamina	0.578671
PIC2.4 Holdfast	PIC2.5 Lamina	0.578671
PIC2.4 Basal	PIC2.5 Lamina	1
PIC2.4 Medial	PIC2.5 Lamina	1
PIC2.4 Lamina	PIC2.5 Lamina	1
PIC2.5 Holdfast	PIC2.5 Lamina	1
PIC2.5 Basal	PIC2.5 Lamina	1
PIC2.5 Medial	PIC2.5 Lamina	1
PIC1.1 Holdfast	PIC3.1 Holdfast	0.159442
PIC1.1 Basal	PIC3.1 Holdfast	0.161337
PIC1.1 Medial	PIC3.1 Holdfast	0.161337
PIC1.1 Lamina	PIC3.1 Holdfast	0.161337
PIC1.2 Holdfast	PIC3.1 Holdfast	0.159442
PIC1.2 Basal	PIC3.1 Holdfast	0.159442
PIC1.2 Medial	PIC3.1 Holdfast	0.159442
PIC1.2 Lamina	PIC3.1 Holdfast	0.159442
PIC1.3 Holdfast	PIC3.1 Holdfast	0.159442
PIC1.3 Basal	PIC3.1 Holdfast	0.159442
PIC1.3 Medial	PIC3.1 Holdfast	0.159442
PIC1.3 Lamina	PIC3.1 Holdfast	0.159442
PIC1.4 Holdfast	PIC3.1 Holdfast	0.159442
PIC1.4 Basal	PIC3.1 Holdfast	0.159442
PIC1.4 Medial	PIC3.1 Holdfast	0.159442
PIC1.4 Lamina	PIC3.1 Holdfast	0.159442
PIC1.5 Holdfast	PIC3.1 Holdfast	0.159442
PIC1.5 Basal	PIC3.1 Holdfast	0.159442
PIC1.5 Medial	PIC3.1 Holdfast	0.159442
PIC1.5 Lamina	PIC3.1 Holdfast	0.159442
PIC2.1 Holdfast	PIC3.1 Holdfast	0.0977222
PIC2.1 Basal	PIC3.1 Holdfast	0.0977222
PIC2.1 Medial	PIC3.1 Holdfast	0.0977222
PIC2.1 Lamina	PIC3.1 Holdfast	0.0977222
PIC2.2 Holdfast	PIC3.1 Holdfast	0.0977222
PIC2.2 Basal	PIC3.1 Holdfast	0.0977222
PIC2.2 Medial	PIC3.1 Holdfast	0.0977222
PIC2.2 Lamina	PIC3.1 Holdfast	0.0977222
PIC2.3 Holdfast	PIC3.1 Holdfast	0.0977222
PIC2.3 Basal	PIC3.1 Holdfast	0.0977222
PIC2.3 Medial	PIC3.1 Holdfast	0.0977222
PIC2.3 Lamina	PIC3.1 Holdfast	0.0977222
PIC2.4 Holdfast	PIC3.1 Holdfast	0.0977222
PIC2.4 Basal	PIC3.1 Holdfast	0.204598
PIC2.4 Medial	PIC3.1 Holdfast	0.204598
PIC2.4 Lamina	PIC3.1 Holdfast	0.204598
PIC2.5 Holdfast	PIC3.1 Holdfast	0.204598
PIC2.5 Basal	PIC3.1 Holdfast	0.204598
PIC2.5 Medial	PIC3.1 Holdfast	0.204598
PIC2.5 Lamina	PIC3.1 Holdfast	0.204598
PIC1.1 Holdfast	PIC3.1 Basal	0.159442
PIC1.1 Basal	PIC3.1 Basal	0.161337
PIC1.1 Medial	PIC3.1 Basal	0.161337
PIC1.1 Lamina	PIC3.1 Basal	0.161337
PIC1.2 Holdfast	PIC3.1 Basal	0.159442
PIC1.2 Basal	PIC3.1 Basal	0.159442
PIC1.2 Medial	PIC3.1 Basal	0.159442
PIC1.2 Lamina	PIC3.1 Basal	0.159442
PIC1.3 Holdfast	PIC3.1 Basal	0.159442
PIC1.3 Basal	PIC3.1 Basal	0.159442
PIC1.3 Medial	PIC3.1 Basal	0.159442
PIC1.3 Lamina	PIC3.1 Basal	0.159442
PIC1.4 Holdfast	PIC3.1 Basal	0.159442
PIC1.4 Basal	PIC3.1 Basal	0.159442
PIC1.4 Medial	PIC3.1 Basal	0.159442
PIC1.4 Lamina	PIC3.1 Basal	0.159442
PIC1.5 Holdfast	PIC3.1 Basal	0.159442
PIC1.5 Basal	PIC3.1 Basal	0.159442
PIC1.5 Medial	PIC3.1 Basal	0.159442
PIC1.5 Lamina	PIC3.1 Basal	0.159442
PIC2.1 Holdfast	PIC3.1 Basal	0.0977222
PIC2.1 Basal	PIC3.1 Basal	0.0977222
PIC2.1 Medial	PIC3.1 Basal	0.0977222
PIC2.1 Lamina	PIC3.1 Basal	0.0977222
PIC2.2 Holdfast	PIC3.1 Basal	0.0977222
PIC2.2 Basal	PIC3.1 Basal	0.0977222
PIC2.2 Medial	PIC3.1 Basal	0.0977222
PIC2.2 Lamina	PIC3.1 Basal	0.0977222
PIC2.3 Holdfast	PIC3.1 Basal	0.0977222
PIC2.3 Basal	PIC3.1 Basal	0.0977222
PIC2.3 Medial	PIC3.1 Basal	0.0977222
PIC2.3 Lamina	PIC3.1 Basal	0.0977222
PIC2.4 Holdfast	PIC3.1 Basal	0.0977222
PIC2.4 Basal	PIC3.1 Basal	0.204598
PIC2.4 Medial	PIC3.1 Basal	0.204598
PIC2.4 Lamina	PIC3.1 Basal	0.204598
PIC2.5 Holdfast	PIC3.1 Basal	0.204598
PIC2.5 Basal	PIC3.1 Basal	0.204598
PIC2.5 Medial	PIC3.1 Basal	0.204598
PIC2.5 Lamina	PIC3.1 Basal	0.204598
PIC3.1 Holdfast	PIC3.1 Basal	1
PIC1.1 Holdfast	PIC3.1 Medial	0.159442
PIC1.1 Basal	PIC3.1 Medial	0.161337
PIC1.1 Medial	PIC3.1 Medial	0.161337
PIC1.1 Lamina	PIC3.1 Medial	0.161337
PIC1.2 Holdfast	PIC3.1 Medial	0.159442
PIC1.2 Basal	PIC3.1 Medial	0.159442
PIC1.2 Medial	PIC3.1 Medial	0.159442
PIC1.2 Lamina	PIC3.1 Medial	0.159442
PIC1.3 Holdfast	PIC3.1 Medial	0.159442
PIC1.3 Basal	PIC3.1 Medial	0.159442
PIC1.3 Medial	PIC3.1 Medial	0.159442
PIC1.3 Lamina	PIC3.1 Medial	0.159442
PIC1.4 Holdfast	PIC3.1 Medial	0.159442
PIC1.4 Basal	PIC3.1 Medial	0.159442
PIC1.4 Medial	PIC3.1 Medial	0.159442
PIC1.4 Lamina	PIC3.1 Medial	0.159442
PIC1.5 Holdfast	PIC3.1 Medial	0.159442
PIC1.5 Basal	PIC3.1 Medial	0.159442
PIC1.5 Medial	PIC3.1 Medial	0.159442
PIC1.5 Lamina	PIC3.1 Medial	0.159442
PIC2.1 Holdfast	PIC3.1 Medial	0.0977222
PIC2.1 Basal	PIC3.1 Medial	0.0977222
PIC2.1 Medial	PIC3.1 Medial	0.0977222
PIC2.1 Lamina	PIC3.1 Medial	0.0977222
PIC2.2 Holdfast	PIC3.1 Medial	0.0977222
PIC2.2 Basal	PIC3.1 Medial	0.0977222
PIC2.2 Medial	PIC3.1 Medial	0.0977222
PIC2.2 Lamina	PIC3.1 Medial	0.0977222
PIC2.3 Holdfast	PIC3.1 Medial	0.0977222
PIC2.3 Basal	PIC3.1 Medial	0.0977222
PIC2.3 Medial	PIC3.1 Medial	0.0977222
PIC2.3 Lamina	PIC3.1 Medial	0.0977222
PIC2.4 Holdfast	PIC3.1 Medial	0.0977222
PIC2.4 Basal	PIC3.1 Medial	0.204598
PIC2.4 Medial	PIC3.1 Medial	0.204598
PIC2.4 Lamina	PIC3.1 Medial	0.204598
PIC2.5 Holdfast	PIC3.1 Medial	0.204598
PIC2.5 Basal	PIC3.1 Medial	0.204598
PIC2.5 Medial	PIC3.1 Medial	0.204598
PIC2.5 Lamina	PIC3.1 Medial	0.204598
PIC3.1 Holdfast	PIC3.1 Medial	1
PIC3.1 Basal	PIC3.1 Medial	1
PIC1.1 Holdfast	PIC3.1 Lamina	0.159442
PIC1.1 Basal	PIC3.1 Lamina	0.161337
PIC1.1 Medial	PIC3.1 Lamina	0.161337
PIC1.1 Lamina	PIC3.1 Lamina	0.161337
PIC1.2 Holdfast	PIC3.1 Lamina	0.159442
PIC1.2 Basal	PIC3.1 Lamina	0.159442
PIC1.2 Medial	PIC3.1 Lamina	0.159442
PIC1.2 Lamina	PIC3.1 Lamina	0.159442
PIC1.3 Holdfast	PIC3.1 Lamina	0.159442
PIC1.3 Basal	PIC3.1 Lamina	0.159442
PIC1.3 Medial	PIC3.1 Lamina	0.159442
PIC1.3 Lamina	PIC3.1 Lamina	0.159442
PIC1.4 Holdfast	PIC3.1 Lamina	0.159442
PIC1.4 Basal	PIC3.1 Lamina	0.159442
PIC1.4 Medial	PIC3.1 Lamina	0.159442
PIC1.4 Lamina	PIC3.1 Lamina	0.159442
PIC1.5 Holdfast	PIC3.1 Lamina	0.159442
PIC1.5 Basal	PIC3.1 Lamina	0.159442
PIC1.5 Medial	PIC3.1 Lamina	0.159442
PIC1.5 Lamina	PIC3.1 Lamina	0.159442
PIC2.1 Holdfast	PIC3.1 Lamina	0.0977222
PIC2.1 Basal	PIC3.1 Lamina	0.0977222
PIC2.1 Medial	PIC3.1 Lamina	0.0977222
PIC2.1 Lamina	PIC3.1 Lamina	0.0977222
PIC2.2 Holdfast	PIC3.1 Lamina	0.0977222
PIC2.2 Basal	PIC3.1 Lamina	0.0977222
PIC2.2 Medial	PIC3.1 Lamina	0.0977222
PIC2.2 Lamina	PIC3.1 Lamina	0.0977222
PIC2.3 Holdfast	PIC3.1 Lamina	0.0977222
PIC2.3 Basal	PIC3.1 Lamina	0.0977222
PIC2.3 Medial	PIC3.1 Lamina	0.0977222
PIC2.3 Lamina	PIC3.1 Lamina	0.0977222
PIC2.4 Holdfast	PIC3.1 Lamina	0.0977222
PIC2.4 Basal	PIC3.1 Lamina	0.204598
PIC2.4 Medial	PIC3.1 Lamina	0.204598
PIC2.4 Lamina	PIC3.1 Lamina	0.204598
PIC2.5 Holdfast	PIC3.1 Lamina	0.204598
PIC2.5 Basal	PIC3.1 Lamina	0.204598
PIC2.5 Medial	PIC3.1 Lamina	0.204598
PIC2.5 Lamina	PIC3.1 Lamina	0.204598
PIC3.1 Holdfast	PIC3.1 Lamina	1
PIC3.1 Basal	PIC3.1 Lamina	1
PIC3.1 Medial	PIC3.1 Lamina	1
PIC1.1 Holdfast	PIC3.2 Holdfast	0.159442
PIC1.1 Basal	PIC3.2 Holdfast	0.161337
PIC1.1 Medial	PIC3.2 Holdfast	0.161337
PIC1.1 Lamina	PIC3.2 Holdfast	0.161337
PIC1.2 Holdfast	PIC3.2 Holdfast	0.159442
PIC1.2 Basal	PIC3.2 Holdfast	0.159442
PIC1.2 Medial	PIC3.2 Holdfast	0.159442
PIC1.2 Lamina	PIC3.2 Holdfast	0.159442
PIC1.3 Holdfast	PIC3.2 Holdfast	0.159442
PIC1.3 Basal	PIC3.2 Holdfast	0.159442
PIC1.3 Medial	PIC3.2 Holdfast	0.159442
PIC1.3 Lamina	PIC3.2 Holdfast	0.159442
PIC1.4 Holdfast	PIC3.2 Holdfast	0.159442
PIC1.4 Basal	PIC3.2 Holdfast	0.159442
PIC1.4 Medial	PIC3.2 Holdfast	0.159442
PIC1.4 Lamina	PIC3.2 Holdfast	0.159442
PIC1.5 Holdfast	PIC3.2 Holdfast	0.159442
PIC1.5 Basal	PIC3.2 Holdfast	0.159442
PIC1.5 Medial	PIC3.2 Holdfast	0.159442
PIC1.5 Lamina	PIC3.2 Holdfast	0.159442
PIC2.1 Holdfast	PIC3.2 Holdfast	0.0977222
PIC2.1 Basal	PIC3.2 Holdfast	0.0977222
PIC2.1 Medial	PIC3.2 Holdfast	0.0977222
PIC2.1 Lamina	PIC3.2 Holdfast	0.0977222
PIC2.2 Holdfast	PIC3.2 Holdfast	0.0977222
PIC2.2 Basal	PIC3.2 Holdfast	0.0977222
PIC2.2 Medial	PIC3.2 Holdfast	0.0977222
PIC2.2 Lamina	PIC3.2 Holdfast	0.0977222
PIC2.3 Holdfast	PIC3.2 Holdfast	0.0977222
PIC2.3 Basal	PIC3.2 Holdfast	0.0977222
PIC2.3 Medial	PIC3.2 Holdfast	0.0977222
PIC2.3 Lamina	PIC3.2 Holdfast	0.0977222
PIC2.4 Holdfast	PIC3.2 Holdfast	0.0977222
PIC2.4 Basal	PIC3.2 Holdfast	0.204598
PIC2.4 Medial	PIC3.2 Holdfast	0.204598
PIC2.4 Lamina	PIC3.2 Holdfast	0.204598
PIC2.5 Holdfast	PIC3.2 Holdfast	0.204598
PIC2.5 Basal	PIC3.2 Holdfast	0.204598
PIC2.5 Medial	PIC3.2 Holdfast	0.204598
PIC2.5 Lamina	PIC3.2 Holdfast	0.204598
PIC3.1 Holdfast	PIC3.2 Holdfast	1
PIC3.1 Basal	PIC3.2 Holdfast	1
PIC3.1 Medial	PIC3.2 Holdfast	1
PIC3.1 Lamina	PIC3.2 Holdfast	1
PIC1.1 Holdfast	PIC3.2 Basal	0.317562
PIC1.1 Basal	PIC3.2 Basal	0.318983
PIC1.1 Medial	PIC3.2 Basal	0.318983
PIC1.1 Lamina	PIC3.2 Basal	0.318983
PIC1.2 Holdfast	PIC3.2 Basal	0.317562
PIC1.2 Basal	PIC3.2 Basal	0.317562
PIC1.2 Medial	PIC3.2 Basal	0.317562
PIC1.2 Lamina	PIC3.2 Basal	0.317562
PIC1.3 Holdfast	PIC3.2 Basal	0.317562
PIC1.3 Basal	PIC3.2 Basal	0.317562
PIC1.3 Medial	PIC3.2 Basal	0.317562
PIC1.3 Lamina	PIC3.2 Basal	0.317562
PIC1.4 Holdfast	PIC3.2 Basal	0.317562
PIC1.4 Basal	PIC3.2 Basal	0.317562
PIC1.4 Medial	PIC3.2 Basal	0.317562
PIC1.4 Lamina	PIC3.2 Basal	0.317562
PIC1.5 Holdfast	PIC3.2 Basal	0.317562
PIC1.5 Basal	PIC3.2 Basal	0.317562
PIC1.5 Medial	PIC3.2 Basal	0.317562
PIC1.5 Lamina	PIC3.2 Basal	0.317562
PIC2.1 Holdfast	PIC3.2 Basal	0.249546
PIC2.1 Basal	PIC3.2 Basal	0.249546
PIC2.1 Medial	PIC3.2 Basal	0.249546
PIC2.1 Lamina	PIC3.2 Basal	0.249546
PIC2.2 Holdfast	PIC3.2 Basal	0.249546
PIC2.2 Basal	PIC3.2 Basal	0.249546
PIC2.2 Medial	PIC3.2 Basal	0.249546
PIC2.2 Lamina	PIC3.2 Basal	0.249546
PIC2.3 Holdfast	PIC3.2 Basal	0.249546
PIC2.3 Basal	PIC3.2 Basal	0.249546
PIC2.3 Medial	PIC3.2 Basal	0.249546
PIC2.3 Lamina	PIC3.2 Basal	0.249546
PIC2.4 Holdfast	PIC3.2 Basal	0.249546
PIC2.4 Basal	PIC3.2 Basal	0.351429
PIC2.4 Medial	PIC3.2 Basal	0.351429
PIC2.4 Lamina	PIC3.2 Basal	0.351429
PIC2.5 Holdfast	PIC3.2 Basal	0.351429
PIC2.5 Basal	PIC3.2 Basal	0.351429
PIC2.5 Medial	PIC3.2 Basal	0.351429
PIC2.5 Lamina	PIC3.2 Basal	0.351429
PIC3.1 Holdfast	PIC3.2 Basal	0.890029
PIC3.1 Basal	PIC3.2 Basal	0.890029
PIC3.1 Medial	PIC3.2 Basal	0.890029
PIC3.1 Lamina	PIC3.2 Basal	0.890029
PIC3.2 Holdfast	PIC3.2 Basal	0.890029
PIC1.1 Holdfast	PIC3.2 Medial	0.159442
PIC1.1 Basal	PIC3.2 Medial	0.161337
PIC1.1 Medial	PIC3.2 Medial	0.161337
PIC1.1 Lamina	PIC3.2 Medial	0.161337
PIC1.2 Holdfast	PIC3.2 Medial	0.159442
PIC1.2 Basal	PIC3.2 Medial	0.159442
PIC1.2 Medial	PIC3.2 Medial	0.159442
PIC1.2 Lamina	PIC3.2 Medial	0.159442
PIC1.3 Holdfast	PIC3.2 Medial	0.159442
PIC1.3 Basal	PIC3.2 Medial	0.159442
PIC1.3 Medial	PIC3.2 Medial	0.159442
PIC1.3 Lamina	PIC3.2 Medial	0.159442
PIC1.4 Holdfast	PIC3.2 Medial	0.159442
PIC1.4 Basal	PIC3.2 Medial	0.159442
PIC1.4 Medial	PIC3.2 Medial	0.159442
PIC1.4 Lamina	PIC3.2 Medial	0.159442
PIC1.5 Holdfast	PIC3.2 Medial	0.159442
PIC1.5 Basal	PIC3.2 Medial	0.159442
PIC1.5 Medial	PIC3.2 Medial	0.159442
PIC1.5 Lamina	PIC3.2 Medial	0.159442
PIC2.1 Holdfast	PIC3.2 Medial	0.0977222
PIC2.1 Basal	PIC3.2 Medial	0.0977222
PIC2.1 Medial	PIC3.2 Medial	0.0977222
PIC2.1 Lamina	PIC3.2 Medial	0.0977222
PIC2.2 Holdfast	PIC3.2 Medial	0.0977222
PIC2.2 Basal	PIC3.2 Medial	0.0977222
PIC2.2 Medial	PIC3.2 Medial	0.0977222
PIC2.2 Lamina	PIC3.2 Medial	0.0977222
PIC2.3 Holdfast	PIC3.2 Medial	0.0977222
PIC2.3 Basal	PIC3.2 Medial	0.0977222
PIC2.3 Medial	PIC3.2 Medial	0.0977222
PIC2.3 Lamina	PIC3.2 Medial	0.0977222
PIC2.4 Holdfast	PIC3.2 Medial	0.0977222
PIC2.4 Basal	PIC3.2 Medial	0.204598
PIC2.4 Medial	PIC3.2 Medial	0.204598
PIC2.4 Lamina	PIC3.2 Medial	0.204598
PIC2.5 Holdfast	PIC3.2 Medial	0.204598
PIC2.5 Basal	PIC3.2 Medial	0.204598
PIC2.5 Medial	PIC3.2 Medial	0.204598
PIC2.5 Lamina	PIC3.2 Medial	0.204598
PIC3.1 Holdfast	PIC3.2 Medial	1
PIC3.1 Basal	PIC3.2 Medial	1
PIC3.1 Medial	PIC3.2 Medial	1
PIC3.1 Lamina	PIC3.2 Medial	1
PIC3.2 Holdfast	PIC3.2 Medial	1
PIC3.2 Basal	PIC3.2 Medial	0.890029
PIC1.1 Holdfast	PIC3.2 Lamina	0.159442
PIC1.1 Basal	PIC3.2 Lamina	0.161337
PIC1.1 Medial	PIC3.2 Lamina	0.161337
PIC1.1 Lamina	PIC3.2 Lamina	0.161337
PIC1.2 Holdfast	PIC3.2 Lamina	0.159442
PIC1.2 Basal	PIC3.2 Lamina	0.159442
PIC1.2 Medial	PIC3.2 Lamina	0.159442
PIC1.2 Lamina	PIC3.2 Lamina	0.159442
PIC1.3 Holdfast	PIC3.2 Lamina	0.159442
PIC1.3 Basal	PIC3.2 Lamina	0.159442
PIC1.3 Medial	PIC3.2 Lamina	0.159442
PIC1.3 Lamina	PIC3.2 Lamina	0.159442
PIC1.4 Holdfast	PIC3.2 Lamina	0.159442
PIC1.4 Basal	PIC3.2 Lamina	0.159442
PIC1.4 Medial	PIC3.2 Lamina	0.159442
PIC1.4 Lamina	PIC3.2 Lamina	0.159442
PIC1.5 Holdfast	PIC3.2 Lamina	0.159442
PIC1.5 Basal	PIC3.2 Lamina	0.159442
PIC1.5 Medial	PIC3.2 Lamina	0.159442
PIC1.5 Lamina	PIC3.2 Lamina	0.159442
PIC2.1 Holdfast	PIC3.2 Lamina	0.0977222
PIC2.1 Basal	PIC3.2 Lamina	0.0977222
PIC2.1 Medial	PIC3.2 Lamina	0.0977222
PIC2.1 Lamina	PIC3.2 Lamina	0.0977222
PIC2.2 Holdfast	PIC3.2 Lamina	0.0977222
PIC2.2 Basal	PIC3.2 Lamina	0.0977222
PIC2.2 Medial	PIC3.2 Lamina	0.0977222
PIC2.2 Lamina	PIC3.2 Lamina	0.0977222
PIC2.3 Holdfast	PIC3.2 Lamina	0.0977222
PIC2.3 Basal	PIC3.2 Lamina	0.0977222
PIC2.3 Medial	PIC3.2 Lamina	0.0977222
PIC2.3 Lamina	PIC3.2 Lamina	0.0977222
PIC2.4 Holdfast	PIC3.2 Lamina	0.0977222
PIC2.4 Basal	PIC3.2 Lamina	0.204598
PIC2.4 Medial	PIC3.2 Lamina	0.204598
PIC2.4 Lamina	PIC3.2 Lamina	0.204598
PIC2.5 Holdfast	PIC3.2 Lamina	0.204598
PIC2.5 Basal	PIC3.2 Lamina	0.204598
PIC2.5 Medial	PIC3.2 Lamina	0.204598
PIC2.5 Lamina	PIC3.2 Lamina	0.204598
PIC3.1 Holdfast	PIC3.2 Lamina	1
PIC3.1 Basal	PIC3.2 Lamina	1
PIC3.1 Medial	PIC3.2 Lamina	1
PIC3.1 Lamina	PIC3.2 Lamina	1
PIC3.2 Holdfast	PIC3.2 Lamina	1
PIC3.2 Basal	PIC3.2 Lamina	0.890029
PIC3.2 Medial	PIC3.2 Lamina	1
PIC1.1 Holdfast	PIC3.3 Holdfast	0.159442
PIC1.1 Basal	PIC3.3 Holdfast	0.161337
PIC1.1 Medial	PIC3.3 Holdfast	0.161337
PIC1.1 Lamina	PIC3.3 Holdfast	0.161337
PIC1.2 Holdfast	PIC3.3 Holdfast	0.159442
PIC1.2 Basal	PIC3.3 Holdfast	0.159442
PIC1.2 Medial	PIC3.3 Holdfast	0.159442
PIC1.2 Lamina	PIC3.3 Holdfast	0.159442
PIC1.3 Holdfast	PIC3.3 Holdfast	0.159442
PIC1.3 Basal	PIC3.3 Holdfast	0.159442
PIC1.3 Medial	PIC3.3 Holdfast	0.159442
PIC1.3 Lamina	PIC3.3 Holdfast	0.159442
PIC1.4 Holdfast	PIC3.3 Holdfast	0.159442
PIC1.4 Basal	PIC3.3 Holdfast	0.159442
PIC1.4 Medial	PIC3.3 Holdfast	0.159442
PIC1.4 Lamina	PIC3.3 Holdfast	0.159442
PIC1.5 Holdfast	PIC3.3 Holdfast	0.159442
PIC1.5 Basal	PIC3.3 Holdfast	0.159442
PIC1.5 Medial	PIC3.3 Holdfast	0.159442
PIC1.5 Lamina	PIC3.3 Holdfast	0.159442
PIC2.1 Holdfast	PIC3.3 Holdfast	0.0977222
PIC2.1 Basal	PIC3.3 Holdfast	0.0977222
PIC2.1 Medial	PIC3.3 Holdfast	0.0977222
PIC2.1 Lamina	PIC3.3 Holdfast	0.0977222
PIC2.2 Holdfast	PIC3.3 Holdfast	0.0977222
PIC2.2 Basal	PIC3.3 Holdfast	0.0977222
PIC2.2 Medial	PIC3.3 Holdfast	0.0977222
PIC2.2 Lamina	PIC3.3 Holdfast	0.0977222
PIC2.3 Holdfast	PIC3.3 Holdfast	0.0977222
PIC2.3 Basal	PIC3.3 Holdfast	0.0977222
PIC2.3 Medial	PIC3.3 Holdfast	0.0977222
PIC2.3 Lamina	PIC3.3 Holdfast	0.0977222
PIC2.4 Holdfast	PIC3.3 Holdfast	0.0977222
PIC2.4 Basal	PIC3.3 Holdfast	0.204598
PIC2.4 Medial	PIC3.3 Holdfast	0.204598
PIC2.4 Lamina	PIC3.3 Holdfast	0.204598
PIC2.5 Holdfast	PIC3.3 Holdfast	0.204598
PIC2.5 Basal	PIC3.3 Holdfast	0.204598
PIC2.5 Medial	PIC3.3 Holdfast	0.204598
PIC2.5 Lamina	PIC3.3 Holdfast	0.204598
PIC3.1 Holdfast	PIC3.3 Holdfast	1
PIC3.1 Basal	PIC3.3 Holdfast	1
PIC3.1 Medial	PIC3.3 Holdfast	1
PIC3.1 Lamina	PIC3.3 Holdfast	1
PIC3.2 Holdfast	PIC3.3 Holdfast	1
PIC3.2 Basal	PIC3.3 Holdfast	0.890029
PIC3.2 Medial	PIC3.3 Holdfast	1
PIC3.2 Lamina	PIC3.3 Holdfast	1
PIC1.1 Holdfast	PIC3.3 Basal	0.159442
PIC1.1 Basal	PIC3.3 Basal	0.161337
PIC1.1 Medial	PIC3.3 Basal	0.161337
PIC1.1 Lamina	PIC3.3 Basal	0.161337
PIC1.2 Holdfast	PIC3.3 Basal	0.159442
PIC1.2 Basal	PIC3.3 Basal	0.159442
PIC1.2 Medial	PIC3.3 Basal	0.159442
PIC1.2 Lamina	PIC3.3 Basal	0.159442
PIC1.3 Holdfast	PIC3.3 Basal	0.159442
PIC1.3 Basal	PIC3.3 Basal	0.159442
PIC1.3 Medial	PIC3.3 Basal	0.159442
PIC1.3 Lamina	PIC3.3 Basal	0.159442
PIC1.4 Holdfast	PIC3.3 Basal	0.159442
PIC1.4 Basal	PIC3.3 Basal	0.159442
PIC1.4 Medial	PIC3.3 Basal	0.159442
PIC1.4 Lamina	PIC3.3 Basal	0.159442
PIC1.5 Holdfast	PIC3.3 Basal	0.159442
PIC1.5 Basal	PIC3.3 Basal	0.159442
PIC1.5 Medial	PIC3.3 Basal	0.159442
PIC1.5 Lamina	PIC3.3 Basal	0.159442
PIC2.1 Holdfast	PIC3.3 Basal	0.0977222
PIC2.1 Basal	PIC3.3 Basal	0.0977222
PIC2.1 Medial	PIC3.3 Basal	0.0977222
PIC2.1 Lamina	PIC3.3 Basal	0.0977222
PIC2.2 Holdfast	PIC3.3 Basal	0.0977222
PIC2.2 Basal	PIC3.3 Basal	0.0977222
PIC2.2 Medial	PIC3.3 Basal	0.0977222
PIC2.2 Lamina	PIC3.3 Basal	0.0977222
PIC2.3 Holdfast	PIC3.3 Basal	0.0977222
PIC2.3 Basal	PIC3.3 Basal	0.0977222
PIC2.3 Medial	PIC3.3 Basal	0.0977222
PIC2.3 Lamina	PIC3.3 Basal	0.0977222
PIC2.4 Holdfast	PIC3.3 Basal	0.0977222
PIC2.4 Basal	PIC3.3 Basal	0.204598
PIC2.4 Medial	PIC3.3 Basal	0.204598
PIC2.4 Lamina	PIC3.3 Basal	0.204598
PIC2.5 Holdfast	PIC3.3 Basal	0.204598
PIC2.5 Basal	PIC3.3 Basal	0.204598
PIC2.5 Medial	PIC3.3 Basal	0.204598
PIC2.5 Lamina	PIC3.3 Basal	0.204598
PIC3.1 Holdfast	PIC3.3 Basal	1
PIC3.1 Basal	PIC3.3 Basal	1
PIC3.1 Medial	PIC3.3 Basal	1
PIC3.1 Lamina	PIC3.3 Basal	1
PIC3.2 Holdfast	PIC3.3 Basal	1
PIC3.2 Basal	PIC3.3 Basal	0.890029
PIC3.2 Medial	PIC3.3 Basal	1
PIC3.2 Lamina	PIC3.3 Basal	1
PIC3.3 Holdfast	PIC3.3 Basal	1
PIC1.1 Holdfast	PIC3.3 Medial	0.159442
PIC1.1 Basal	PIC3.3 Medial	0.161337
PIC1.1 Medial	PIC3.3 Medial	0.161337
PIC1.1 Lamina	PIC3.3 Medial	0.161337
PIC1.2 Holdfast	PIC3.3 Medial	0.159442
PIC1.2 Basal	PIC3.3 Medial	0.159442
PIC1.2 Medial	PIC3.3 Medial	0.159442
PIC1.2 Lamina	PIC3.3 Medial	0.159442
PIC1.3 Holdfast	PIC3.3 Medial	0.159442
PIC1.3 Basal	PIC3.3 Medial	0.159442
PIC1.3 Medial	PIC3.3 Medial	0.159442
PIC1.3 Lamina	PIC3.3 Medial	0.159442
PIC1.4 Holdfast	PIC3.3 Medial	0.159442
PIC1.4 Basal	PIC3.3 Medial	0.159442
PIC1.4 Medial	PIC3.3 Medial	0.159442
PIC1.4 Lamina	PIC3.3 Medial	0.159442
PIC1.5 Holdfast	PIC3.3 Medial	0.159442
PIC1.5 Basal	PIC3.3 Medial	0.159442
PIC1.5 Medial	PIC3.3 Medial	0.159442
PIC1.5 Lamina	PIC3.3 Medial	0.159442
PIC2.1 Holdfast	PIC3.3 Medial	0.0977222
PIC2.1 Basal	PIC3.3 Medial	0.0977222
PIC2.1 Medial	PIC3.3 Medial	0.0977222
PIC2.1 Lamina	PIC3.3 Medial	0.0977222
PIC2.2 Holdfast	PIC3.3 Medial	0.0977222
PIC2.2 Basal	PIC3.3 Medial	0.0977222
PIC2.2 Medial	PIC3.3 Medial	0.0977222
PIC2.2 Lamina	PIC3.3 Medial	0.0977222
PIC2.3 Holdfast	PIC3.3 Medial	0.0977222
PIC2.3 Basal	PIC3.3 Medial	0.0977222
PIC2.3 Medial	PIC3.3 Medial	0.0977222
PIC2.3 Lamina	PIC3.3 Medial	0.0977222
PIC2.4 Holdfast	PIC3.3 Medial	0.0977222
PIC2.4 Basal	PIC3.3 Medial	0.204598
PIC2.4 Medial	PIC3.3 Medial	0.204598
PIC2.4 Lamina	PIC3.3 Medial	0.204598
PIC2.5 Holdfast	PIC3.3 Medial	0.204598
PIC2.5 Basal	PIC3.3 Medial	0.204598
PIC2.5 Medial	PIC3.3 Medial	0.204598
PIC2.5 Lamina	PIC3.3 Medial	0.204598
PIC3.1 Holdfast	PIC3.3 Medial	1
PIC3.1 Basal	PIC3.3 Medial	1
PIC3.1 Medial	PIC3.3 Medial	1
PIC3.1 Lamina	PIC3.3 Medial	1
PIC3.2 Holdfast	PIC3.3 Medial	1
PIC3.2 Basal	PIC3.3 Medial	0.890029
PIC3.2 Medial	PIC3.3 Medial	1
PIC3.2 Lamina	PIC3.3 Medial	1
PIC3.3 Holdfast	PIC3.3 Medial	1
PIC3.3 Basal	PIC3.3 Medial	1
PIC1.1 Holdfast	PIC3.3 Lamina	0.317562
PIC1.1 Basal	PIC3.3 Lamina	0.318983
PIC1.1 Medial	PIC3.3 Lamina	0.318983
PIC1.1 Lamina	PIC3.3 Lamina	0.318983
PIC1.2 Holdfast	PIC3.3 Lamina	0.317562
PIC1.2 Basal	PIC3.3 Lamina	0.317562
PIC1.2 Medial	PIC3.3 Lamina	0.317562
PIC1.2 Lamina	PIC3.3 Lamina	0.317562
PIC1.3 Holdfast	PIC3.3 Lamina	0.317562
PIC1.3 Basal	PIC3.3 Lamina	0.317562
PIC1.3 Medial	PIC3.3 Lamina	0.317562
PIC1.3 Lamina	PIC3.3 Lamina	0.317562
PIC1.4 Holdfast	PIC3.3 Lamina	0.317562
PIC1.4 Basal	PIC3.3 Lamina	0.317562
PIC1.4 Medial	PIC3.3 Lamina	0.317562
PIC1.4 Lamina	PIC3.3 Lamina	0.317562
PIC1.5 Holdfast	PIC3.3 Lamina	0.317562
PIC1.5 Basal	PIC3.3 Lamina	0.317562
PIC1.5 Medial	PIC3.3 Lamina	0.317562
PIC1.5 Lamina	PIC3.3 Lamina	0.317562
PIC2.1 Holdfast	PIC3.3 Lamina	0.249546
PIC2.1 Basal	PIC3.3 Lamina	0.249546
PIC2.1 Medial	PIC3.3 Lamina	0.249546
PIC2.1 Lamina	PIC3.3 Lamina	0.249546
PIC2.2 Holdfast	PIC3.3 Lamina	0.249546
PIC2.2 Basal	PIC3.3 Lamina	0.249546
PIC2.2 Medial	PIC3.3 Lamina	0.249546
PIC2.2 Lamina	PIC3.3 Lamina	0.249546
PIC2.3 Holdfast	PIC3.3 Lamina	0.249546
PIC2.3 Basal	PIC3.3 Lamina	0.249546
PIC2.3 Medial	PIC3.3 Lamina	0.249546
PIC2.3 Lamina	PIC3.3 Lamina	0.249546
PIC2.4 Holdfast	PIC3.3 Lamina	0.249546
PIC2.4 Basal	PIC3.3 Lamina	0.351429
PIC2.4 Medial	PIC3.3 Lamina	0.351429
PIC2.4 Lamina	PIC3.3 Lamina	0.351429
PIC2.5 Holdfast	PIC3.3 Lamina	0.351429
PIC2.5 Basal	PIC3.3 Lamina	0.351429
PIC2.5 Medial	PIC3.3 Lamina	0.351429
PIC2.5 Lamina	PIC3.3 Lamina	0.351429
PIC3.1 Holdfast	PIC3.3 Lamina	0.890029
PIC3.1 Basal	PIC3.3 Lamina	0.890029
PIC3.1 Medial	PIC3.3 Lamina	0.890029
PIC3.1 Lamina	PIC3.3 Lamina	0.890029
PIC3.2 Holdfast	PIC3.3 Lamina	0.890029
PIC3.2 Basal	PIC3.3 Lamina	1
PIC3.2 Medial	PIC3.3 Lamina	0.890029
PIC3.2 Lamina	PIC3.3 Lamina	0.890029
PIC3.3 Holdfast	PIC3.3 Lamina	0.890029
PIC3.3 Basal	PIC3.3 Lamina	0.890029
PIC3.3 Medial	PIC3.3 Lamina	0.890029
PIC1.1 Holdfast	PIC3.4 Holdfast	0.159442
PIC1.1 Basal	PIC3.4 Holdfast	0.161337
PIC1.1 Medial	PIC3.4 Holdfast	0.161337
PIC1.1 Lamina	PIC3.4 Holdfast	0.161337
PIC1.2 Holdfast	PIC3.4 Holdfast	0.159442
PIC1.2 Basal	PIC3.4 Holdfast	0.159442
PIC1.2 Medial	PIC3.4 Holdfast	0.159442
PIC1.2 Lamina	PIC3.4 Holdfast	0.159442
PIC1.3 Holdfast	PIC3.4 Holdfast	0.159442
PIC1.3 Basal	PIC3.4 Holdfast	0.159442
PIC1.3 Medial	PIC3.4 Holdfast	0.159442
PIC1.3 Lamina	PIC3.4 Holdfast	0.159442
PIC1.4 Holdfast	PIC3.4 Holdfast	0.159442
PIC1.4 Basal	PIC3.4 Holdfast	0.159442
PIC1.4 Medial	PIC3.4 Holdfast	0.159442
PIC1.4 Lamina	PIC3.4 Holdfast	0.159442
PIC1.5 Holdfast	PIC3.4 Holdfast	0.159442
PIC1.5 Basal	PIC3.4 Holdfast	0.159442
PIC1.5 Medial	PIC3.4 Holdfast	0.159442
PIC1.5 Lamina	PIC3.4 Holdfast	0.159442
PIC2.1 Holdfast	PIC3.4 Holdfast	0.0977222
PIC2.1 Basal	PIC3.4 Holdfast	0.0977222
PIC2.1 Medial	PIC3.4 Holdfast	0.0977222
PIC2.1 Lamina	PIC3.4 Holdfast	0.0977222
PIC2.2 Holdfast	PIC3.4 Holdfast	0.0977222
PIC2.2 Basal	PIC3.4 Holdfast	0.0977222
PIC2.2 Medial	PIC3.4 Holdfast	0.0977222
PIC2.2 Lamina	PIC3.4 Holdfast	0.0977222
PIC2.3 Holdfast	PIC3.4 Holdfast	0.0977222
PIC2.3 Basal	PIC3.4 Holdfast	0.0977222
PIC2.3 Medial	PIC3.4 Holdfast	0.0977222
PIC2.3 Lamina	PIC3.4 Holdfast	0.0977222
PIC2.4 Holdfast	PIC3.4 Holdfast	0.0977222
PIC2.4 Basal	PIC3.4 Holdfast	0.204598
PIC2.4 Medial	PIC3.4 Holdfast	0.204598
PIC2.4 Lamina	PIC3.4 Holdfast	0.204598
PIC2.5 Holdfast	PIC3.4 Holdfast	0.204598
PIC2.5 Basal	PIC3.4 Holdfast	0.204598
PIC2.5 Medial	PIC3.4 Holdfast	0.204598
PIC2.5 Lamina	PIC3.4 Holdfast	0.204598
PIC3.1 Holdfast	PIC3.4 Holdfast	1
PIC3.1 Basal	PIC3.4 Holdfast	1
PIC3.1 Medial	PIC3.4 Holdfast	1
PIC3.1 Lamina	PIC3.4 Holdfast	1
PIC3.2 Holdfast	PIC3.4 Holdfast	1
PIC3.2 Basal	PIC3.4 Holdfast	0.890029
PIC3.2 Medial	PIC3.4 Holdfast	1
PIC3.2 Lamina	PIC3.4 Holdfast	1
PIC3.3 Holdfast	PIC3.4 Holdfast	1
PIC3.3 Basal	PIC3.4 Holdfast	1
PIC3.3 Medial	PIC3.4 Holdfast	1
PIC3.3 Lamina	PIC3.4 Holdfast	0.890029
PIC1.1 Holdfast	PIC3.4 Basal	0.159442
PIC1.1 Basal	PIC3.4 Basal	0.161337
PIC1.1 Medial	PIC3.4 Basal	0.161337
PIC1.1 Lamina	PIC3.4 Basal	0.161337
PIC1.2 Holdfast	PIC3.4 Basal	0.159442
PIC1.2 Basal	PIC3.4 Basal	0.159442
PIC1.2 Medial	PIC3.4 Basal	0.159442
PIC1.2 Lamina	PIC3.4 Basal	0.159442
PIC1.3 Holdfast	PIC3.4 Basal	0.159442
PIC1.3 Basal	PIC3.4 Basal	0.159442
PIC1.3 Medial	PIC3.4 Basal	0.159442
PIC1.3 Lamina	PIC3.4 Basal	0.159442
PIC1.4 Holdfast	PIC3.4 Basal	0.159442
PIC1.4 Basal	PIC3.4 Basal	0.159442
PIC1.4 Medial	PIC3.4 Basal	0.159442
PIC1.4 Lamina	PIC3.4 Basal	0.159442
PIC1.5 Holdfast	PIC3.4 Basal	0.159442
PIC1.5 Basal	PIC3.4 Basal	0.159442
PIC1.5 Medial	PIC3.4 Basal	0.159442
PIC1.5 Lamina	PIC3.4 Basal	0.159442
PIC2.1 Holdfast	PIC3.4 Basal	0.0977222
PIC2.1 Basal	PIC3.4 Basal	0.0977222
PIC2.1 Medial	PIC3.4 Basal	0.0977222
PIC2.1 Lamina	PIC3.4 Basal	0.0977222
PIC2.2 Holdfast	PIC3.4 Basal	0.0977222
PIC2.2 Basal	PIC3.4 Basal	0.0977222
PIC2.2 Medial	PIC3.4 Basal	0.0977222
PIC2.2 Lamina	PIC3.4 Basal	0.0977222
PIC2.3 Holdfast	PIC3.4 Basal	0.0977222
PIC2.3 Basal	PIC3.4 Basal	0.0977222
PIC2.3 Medial	PIC3.4 Basal	0.0977222
PIC2.3 Lamina	PIC3.4 Basal	0.0977222
PIC2.4 Holdfast	PIC3.4 Basal	0.0977222
PIC2.4 Basal	PIC3.4 Basal	0.204598
PIC2.4 Medial	PIC3.4 Basal	0.204598
PIC2.4 Lamina	PIC3.4 Basal	0.204598
PIC2.5 Holdfast	PIC3.4 Basal	0.204598
PIC2.5 Basal	PIC3.4 Basal	0.204598
PIC2.5 Medial	PIC3.4 Basal	0.204598
PIC2.5 Lamina	PIC3.4 Basal	0.204598
PIC3.1 Holdfast	PIC3.4 Basal	1
PIC3.1 Basal	PIC3.4 Basal	1
PIC3.1 Medial	PIC3.4 Basal	1
PIC3.1 Lamina	PIC3.4 Basal	1
PIC3.2 Holdfast	PIC3.4 Basal	1
PIC3.2 Basal	PIC3.4 Basal	0.890029
PIC3.2 Medial	PIC3.4 Basal	1
PIC3.2 Lamina	PIC3.4 Basal	1
PIC3.3 Holdfast	PIC3.4 Basal	1
PIC3.3 Basal	PIC3.4 Basal	1
PIC3.3 Medial	PIC3.4 Basal	1
PIC3.3 Lamina	PIC3.4 Basal	0.890029
PIC3.4 Holdfast	PIC3.4 Basal	1
PIC1.1 Holdfast	PIC3.4 Medial	0.159442
PIC1.1 Basal	PIC3.4 Medial	0.161337
PIC1.1 Medial	PIC3.4 Medial	0.161337
PIC1.1 Lamina	PIC3.4 Medial	0.161337
PIC1.2 Holdfast	PIC3.4 Medial	0.159442
PIC1.2 Basal	PIC3.4 Medial	0.159442
PIC1.2 Medial	PIC3.4 Medial	0.159442
PIC1.2 Lamina	PIC3.4 Medial	0.159442
PIC1.3 Holdfast	PIC3.4 Medial	0.159442
PIC1.3 Basal	PIC3.4 Medial	0.159442
PIC1.3 Medial	PIC3.4 Medial	0.159442
PIC1.3 Lamina	PIC3.4 Medial	0.159442
PIC1.4 Holdfast	PIC3.4 Medial	0.159442
PIC1.4 Basal	PIC3.4 Medial	0.159442
PIC1.4 Medial	PIC3.4 Medial	0.159442
PIC1.4 Lamina	PIC3.4 Medial	0.159442
PIC1.5 Holdfast	PIC3.4 Medial	0.159442
PIC1.5 Basal	PIC3.4 Medial	0.159442
PIC1.5 Medial	PIC3.4 Medial	0.159442
PIC1.5 Lamina	PIC3.4 Medial	0.159442
PIC2.1 Holdfast	PIC3.4 Medial	0.0977222
PIC2.1 Basal	PIC3.4 Medial	0.0977222
PIC2.1 Medial	PIC3.4 Medial	0.0977222
PIC2.1 Lamina	PIC3.4 Medial	0.0977222
PIC2.2 Holdfast	PIC3.4 Medial	0.0977222
PIC2.2 Basal	PIC3.4 Medial	0.0977222
PIC2.2 Medial	PIC3.4 Medial	0.0977222
PIC2.2 Lamina	PIC3.4 Medial	0.0977222
PIC2.3 Holdfast	PIC3.4 Medial	0.0977222
PIC2.3 Basal	PIC3.4 Medial	0.0977222
PIC2.3 Medial	PIC3.4 Medial	0.0977222
PIC2.3 Lamina	PIC3.4 Medial	0.0977222
PIC2.4 Holdfast	PIC3.4 Medial	0.0977222
PIC2.4 Basal	PIC3.4 Medial	0.204598
PIC2.4 Medial	PIC3.4 Medial	0.204598
PIC2.4 Lamina	PIC3.4 Medial	0.204598
PIC2.5 Holdfast	PIC3.4 Medial	0.204598
PIC2.5 Basal	PIC3.4 Medial	0.204598
PIC2.5 Medial	PIC3.4 Medial	0.204598
PIC2.5 Lamina	PIC3.4 Medial	0.204598
PIC3.1 Holdfast	PIC3.4 Medial	1
PIC3.1 Basal	PIC3.4 Medial	1
PIC3.1 Medial	PIC3.4 Medial	1
PIC3.1 Lamina	PIC3.4 Medial	1
PIC3.2 Holdfast	PIC3.4 Medial	1
PIC3.2 Basal	PIC3.4 Medial	0.890029
PIC3.2 Medial	PIC3.4 Medial	1
PIC3.2 Lamina	PIC3.4 Medial	1
PIC3.3 Holdfast	PIC3.4 Medial	1
PIC3.3 Basal	PIC3.4 Medial	1
PIC3.3 Medial	PIC3.4 Medial	1
PIC3.3 Lamina	PIC3.4 Medial	0.890029
PIC3.4 Holdfast	PIC3.4 Medial	1
PIC3.4 Basal	PIC3.4 Medial	1
PIC1.1 Holdfast	PIC3.4 Lamina	0.317562
PIC1.1 Basal	PIC3.4 Lamina	0.318983
PIC1.1 Medial	PIC3.4 Lamina	0.318983
PIC1.1 Lamina	PIC3.4 Lamina	0.318983
PIC1.2 Holdfast	PIC3.4 Lamina	0.317562
PIC1.2 Basal	PIC3.4 Lamina	0.317562
PIC1.2 Medial	PIC3.4 Lamina	0.317562
PIC1.2 Lamina	PIC3.4 Lamina	0.317562
PIC1.3 Holdfast	PIC3.4 Lamina	0.317562
PIC1.3 Basal	PIC3.4 Lamina	0.317562
PIC1.3 Medial	PIC3.4 Lamina	0.317562
PIC1.3 Lamina	PIC3.4 Lamina	0.317562
PIC1.4 Holdfast	PIC3.4 Lamina	0.317562
PIC1.4 Basal	PIC3.4 Lamina	0.317562
PIC1.4 Medial	PIC3.4 Lamina	0.317562
PIC1.4 Lamina	PIC3.4 Lamina	0.317562
PIC1.5 Holdfast	PIC3.4 Lamina	0.317562
PIC1.5 Basal	PIC3.4 Lamina	0.317562
PIC1.5 Medial	PIC3.4 Lamina	0.317562
PIC1.5 Lamina	PIC3.4 Lamina	0.317562
PIC2.1 Holdfast	PIC3.4 Lamina	0.249546
PIC2.1 Basal	PIC3.4 Lamina	0.249546
PIC2.1 Medial	PIC3.4 Lamina	0.249546
PIC2.1 Lamina	PIC3.4 Lamina	0.249546
PIC2.2 Holdfast	PIC3.4 Lamina	0.249546
PIC2.2 Basal	PIC3.4 Lamina	0.249546
PIC2.2 Medial	PIC3.4 Lamina	0.249546
PIC2.2 Lamina	PIC3.4 Lamina	0.249546
PIC2.3 Holdfast	PIC3.4 Lamina	0.249546
PIC2.3 Basal	PIC3.4 Lamina	0.249546
PIC2.3 Medial	PIC3.4 Lamina	0.249546
PIC2.3 Lamina	PIC3.4 Lamina	0.249546
PIC2.4 Holdfast	PIC3.4 Lamina	0.249546
PIC2.4 Basal	PIC3.4 Lamina	0.351429
PIC2.4 Medial	PIC3.4 Lamina	0.351429
PIC2.4 Lamina	PIC3.4 Lamina	0.351429
PIC2.5 Holdfast	PIC3.4 Lamina	0.351429
PIC2.5 Basal	PIC3.4 Lamina	0.351429
PIC2.5 Medial	PIC3.4 Lamina	0.351429
PIC2.5 Lamina	PIC3.4 Lamina	0.351429
PIC3.1 Holdfast	PIC3.4 Lamina	0.890029
PIC3.1 Basal	PIC3.4 Lamina	0.890029
PIC3.1 Medial	PIC3.4 Lamina	0.890029
PIC3.1 Lamina	PIC3.4 Lamina	0.890029
PIC3.2 Holdfast	PIC3.4 Lamina	0.890029
PIC3.2 Basal	PIC3.4 Lamina	1
PIC3.2 Medial	PIC3.4 Lamina	0.890029
PIC3.2 Lamina	PIC3.4 Lamina	0.890029
PIC3.3 Holdfast	PIC3.4 Lamina	0.890029
PIC3.3 Basal	PIC3.4 Lamina	0.890029
PIC3.3 Medial	PIC3.4 Lamina	0.890029
PIC3.3 Lamina	PIC3.4 Lamina	1
PIC3.4 Holdfast	PIC3.4 Lamina	0.890029
PIC3.4 Basal	PIC3.4 Lamina	0.890029
PIC3.4 Medial	PIC3.4 Lamina	0.890029
PIC1.1 Holdfast	PIC3.5 Holdfast	0.159442
PIC1.1 Basal	PIC3.5 Holdfast	0.161337
PIC1.1 Medial	PIC3.5 Holdfast	0.161337
PIC1.1 Lamina	PIC3.5 Holdfast	0.161337
PIC1.2 Holdfast	PIC3.5 Holdfast	0.159442
PIC1.2 Basal	PIC3.5 Holdfast	0.159442
PIC1.2 Medial	PIC3.5 Holdfast	0.159442
PIC1.2 Lamina	PIC3.5 Holdfast	0.159442
PIC1.3 Holdfast	PIC3.5 Holdfast	0.159442
PIC1.3 Basal	PIC3.5 Holdfast	0.159442
PIC1.3 Medial	PIC3.5 Holdfast	0.159442
PIC1.3 Lamina	PIC3.5 Holdfast	0.159442
PIC1.4 Holdfast	PIC3.5 Holdfast	0.159442
PIC1.4 Basal	PIC3.5 Holdfast	0.159442
PIC1.4 Medial	PIC3.5 Holdfast	0.159442
PIC1.4 Lamina	PIC3.5 Holdfast	0.159442
PIC1.5 Holdfast	PIC3.5 Holdfast	0.159442
PIC1.5 Basal	PIC3.5 Holdfast	0.159442
PIC1.5 Medial	PIC3.5 Holdfast	0.159442
PIC1.5 Lamina	PIC3.5 Holdfast	0.159442
PIC2.1 Holdfast	PIC3.5 Holdfast	0.0977222
PIC2.1 Basal	PIC3.5 Holdfast	0.0977222
PIC2.1 Medial	PIC3.5 Holdfast	0.0977222
PIC2.1 Lamina	PIC3.5 Holdfast	0.0977222
PIC2.2 Holdfast	PIC3.5 Holdfast	0.0977222
PIC2.2 Basal	PIC3.5 Holdfast	0.0977222
PIC2.2 Medial	PIC3.5 Holdfast	0.0977222
PIC2.2 Lamina	PIC3.5 Holdfast	0.0977222
PIC2.3 Holdfast	PIC3.5 Holdfast	0.0977222
PIC2.3 Basal	PIC3.5 Holdfast	0.0977222
PIC2.3 Medial	PIC3.5 Holdfast	0.0977222
PIC2.3 Lamina	PIC3.5 Holdfast	0.0977222
PIC2.4 Holdfast	PIC3.5 Holdfast	0.0977222
PIC2.4 Basal	PIC3.5 Holdfast	0.204598
PIC2.4 Medial	PIC3.5 Holdfast	0.204598
PIC2.4 Lamina	PIC3.5 Holdfast	0.204598
PIC2.5 Holdfast	PIC3.5 Holdfast	0.204598
PIC2.5 Basal	PIC3.5 Holdfast	0.204598
PIC2.5 Medial	PIC3.5 Holdfast	0.204598
PIC2.5 Lamina	PIC3.5 Holdfast	0.204598
PIC3.1 Holdfast	PIC3.5 Holdfast	1
PIC3.1 Basal	PIC3.5 Holdfast	1
PIC3.1 Medial	PIC3.5 Holdfast	1
PIC3.1 Lamina	PIC3.5 Holdfast	1
PIC3.2 Holdfast	PIC3.5 Holdfast	1
PIC3.2 Basal	PIC3.5 Holdfast	0.890029
PIC3.2 Medial	PIC3.5 Holdfast	1
PIC3.2 Lamina	PIC3.5 Holdfast	1
PIC3.3 Holdfast	PIC3.5 Holdfast	1
PIC3.3 Basal	PIC3.5 Holdfast	1
PIC3.3 Medial	PIC3.5 Holdfast	1
PIC3.3 Lamina	PIC3.5 Holdfast	0.890029
PIC3.4 Holdfast	PIC3.5 Holdfast	1
PIC3.4 Basal	PIC3.5 Holdfast	1
PIC3.4 Medial	PIC3.5 Holdfast	1
PIC3.4 Lamina	PIC3.5 Holdfast	0.890029
PIC1.1 Holdfast	PIC3.5 Basal	0.260355
PIC1.1 Basal	PIC3.5 Basal	0.262013
PIC1.1 Medial	PIC3.5 Basal	0.262013
PIC1.1 Lamina	PIC3.5 Basal	0.262013
PIC1.2 Holdfast	PIC3.5 Basal	0.260355
PIC1.2 Basal	PIC3.5 Basal	0.260355
PIC1.2 Medial	PIC3.5 Basal	0.260355
PIC1.2 Lamina	PIC3.5 Basal	0.260355
PIC1.3 Holdfast	PIC3.5 Basal	0.260355
PIC1.3 Basal	PIC3.5 Basal	0.260355
PIC1.3 Medial	PIC3.5 Basal	0.260355
PIC1.3 Lamina	PIC3.5 Basal	0.260355
PIC1.4 Holdfast	PIC3.5 Basal	0.260355
PIC1.4 Basal	PIC3.5 Basal	0.260355
PIC1.4 Medial	PIC3.5 Basal	0.260355
PIC1.4 Lamina	PIC3.5 Basal	0.260355
PIC1.5 Holdfast	PIC3.5 Basal	0.260355
PIC1.5 Basal	PIC3.5 Basal	0.260355
PIC1.5 Medial	PIC3.5 Basal	0.260355
PIC1.5 Lamina	PIC3.5 Basal	0.260355
PIC2.1 Holdfast	PIC3.5 Basal	0.00868444
PIC2.1 Basal	PIC3.5 Basal	0.00868444
PIC2.1 Medial	PIC3.5 Basal	0.00868444
PIC2.1 Lamina	PIC3.5 Basal	0.00868444
PIC2.2 Holdfast	PIC3.5 Basal	0.00868444
PIC2.2 Basal	PIC3.5 Basal	0.00868444
PIC2.2 Medial	PIC3.5 Basal	0.00868444
PIC2.2 Lamina	PIC3.5 Basal	0.00868444
PIC2.3 Holdfast	PIC3.5 Basal	0.00868444
PIC2.3 Basal	PIC3.5 Basal	0.00868444
PIC2.3 Medial	PIC3.5 Basal	0.00868444
PIC2.3 Lamina	PIC3.5 Basal	0.00868444
PIC2.4 Holdfast	PIC3.5 Basal	0.00868444
PIC2.4 Basal	PIC3.5 Basal	-0.000190831
PIC2.4 Medial	PIC3.5 Basal	-0.000190831
PIC2.4 Lamina	PIC3.5 Basal	-0.000190831
PIC2.5 Holdfast	PIC3.5 Basal	-0.000190831
PIC2.5 Basal	PIC3.5 Basal	-0.000190831
PIC2.5 Medial	PIC3.5 Basal	-0.000190831
PIC2.5 Lamina	PIC3.5 Basal	-0.000190831
PIC3.1 Holdfast	PIC3.5 Basal	0.688856
PIC3.1 Basal	PIC3.5 Basal	0.688856
PIC3.1 Medial	PIC3.5 Basal	0.688856
PIC3.1 Lamina	PIC3.5 Basal	0.688856
PIC3.2 Holdfast	PIC3.5 Basal	0.688856
PIC3.2 Basal	PIC3.5 Basal	0.592422
PIC3.2 Medial	PIC3.5 Basal	0.688856
PIC3.2 Lamina	PIC3.5 Basal	0.688856
PIC3.3 Holdfast	PIC3.5 Basal	0.688856
PIC3.3 Basal	PIC3.5 Basal	0.688856
PIC3.3 Medial	PIC3.5 Basal	0.688856
PIC3.3 Lamina	PIC3.5 Basal	0.592422
PIC3.4 Holdfast	PIC3.5 Basal	0.688856
PIC3.4 Basal	PIC3.5 Basal	0.688856
PIC3.4 Medial	PIC3.5 Basal	0.688856
PIC3.4 Lamina	PIC3.5 Basal	0.592422
PIC3.5 Holdfast	PIC3.5 Basal	0.688856
PIC1.1 Holdfast	PIC3.5 Medial	0.159442
PIC1.1 Basal	PIC3.5 Medial	0.161337
PIC1.1 Medial	PIC3.5 Medial	0.161337
PIC1.1 Lamina	PIC3.5 Medial	0.161337
PIC1.2 Holdfast	PIC3.5 Medial	0.159442
PIC1.2 Basal	PIC3.5 Medial	0.159442
PIC1.2 Medial	PIC3.5 Medial	0.159442
PIC1.2 Lamina	PIC3.5 Medial	0.159442
PIC1.3 Holdfast	PIC3.5 Medial	0.159442
PIC1.3 Basal	PIC3.5 Medial	0.159442
PIC1.3 Medial	PIC3.5 Medial	0.159442
PIC1.3 Lamina	PIC3.5 Medial	0.159442
PIC1.4 Holdfast	PIC3.5 Medial	0.159442
PIC1.4 Basal	PIC3.5 Medial	0.159442
PIC1.4 Medial	PIC3.5 Medial	0.159442
PIC1.4 Lamina	PIC3.5 Medial	0.159442
PIC1.5 Holdfast	PIC3.5 Medial	0.159442
PIC1.5 Basal	PIC3.5 Medial	0.159442
PIC1.5 Medial	PIC3.5 Medial	0.159442
PIC1.5 Lamina	PIC3.5 Medial	0.159442
PIC2.1 Holdfast	PIC3.5 Medial	0.0977222
PIC2.1 Basal	PIC3.5 Medial	0.0977222
PIC2.1 Medial	PIC3.5 Medial	0.0977222
PIC2.1 Lamina	PIC3.5 Medial	0.0977222
PIC2.2 Holdfast	PIC3.5 Medial	0.0977222
PIC2.2 Basal	PIC3.5 Medial	0.0977222
PIC2.2 Medial	PIC3.5 Medial	0.0977222
PIC2.2 Lamina	PIC3.5 Medial	0.0977222
PIC2.3 Holdfast	PIC3.5 Medial	0.0977222
PIC2.3 Basal	PIC3.5 Medial	0.0977222
PIC2.3 Medial	PIC3.5 Medial	0.0977222
PIC2.3 Lamina	PIC3.5 Medial	0.0977222
PIC2.4 Holdfast	PIC3.5 Medial	0.0977222
PIC2.4 Basal	PIC3.5 Medial	0.204598
PIC2.4 Medial	PIC3.5 Medial	0.204598
PIC2.4 Lamina	PIC3.5 Medial	0.204598
PIC2.5 Holdfast	PIC3.5 Medial	0.204598
PIC2.5 Basal	PIC3.5 Medial	0.204598
PIC2.5 Medial	PIC3.5 Medial	0.204598
PIC2.5 Lamina	PIC3.5 Medial	0.204598
PIC3.1 Holdfast	PIC3.5 Medial	1
PIC3.1 Basal	PIC3.5 Medial	1
PIC3.1 Medial	PIC3.5 Medial	1
PIC3.1 Lamina	PIC3.5 Medial	1
PIC3.2 Holdfast	PIC3.5 Medial	1
PIC3.2 Basal	PIC3.5 Medial	0.890029
PIC3.2 Medial	PIC3.5 Medial	1
PIC3.2 Lamina	PIC3.5 Medial	1
PIC3.3 Holdfast	PIC3.5 Medial	1
PIC3.3 Basal	PIC3.5 Medial	1
PIC3.3 Medial	PIC3.5 Medial	1
PIC3.3 Lamina	PIC3.5 Medial	0.890029
PIC3.4 Holdfast	PIC3.5 Medial	1
PIC3.4 Basal	PIC3.5 Medial	1
PIC3.4 Medial	PIC3.5 Medial	1
PIC3.4 Lamina	PIC3.5 Medial	0.890029
PIC3.5 Holdfast	PIC3.5 Medial	1
PIC3.5 Basal	PIC3.5 Medial	0.688856
PIC1.1 Holdfast	PIC3.5 Lamina	0.159442
PIC1.1 Basal	PIC3.5 Lamina	0.161337
PIC1.1 Medial	PIC3.5 Lamina	0.161337
PIC1.1 Lamina	PIC3.5 Lamina	0.161337
PIC1.2 Holdfast	PIC3.5 Lamina	0.159442
PIC1.2 Basal	PIC3.5 Lamina	0.159442
PIC1.2 Medial	PIC3.5 Lamina	0.159442
PIC1.2 Lamina	PIC3.5 Lamina	0.159442
PIC1.3 Holdfast	PIC3.5 Lamina	0.159442
PIC1.3 Basal	PIC3.5 Lamina	0.159442
PIC1.3 Medial	PIC3.5 Lamina	0.159442
PIC1.3 Lamina	PIC3.5 Lamina	0.159442
PIC1.4 Holdfast	PIC3.5 Lamina	0.159442
PIC1.4 Basal	PIC3.5 Lamina	0.159442
PIC1.4 Medial	PIC3.5 Lamina	0.159442
PIC1.4 Lamina	PIC3.5 Lamina	0.159442
PIC1.5 Holdfast	PIC3.5 Lamina	0.159442
PIC1.5 Basal	PIC3.5 Lamina	0.159442
PIC1.5 Medial	PIC3.5 Lamina	0.159442
PIC1.5 Lamina	PIC3.5 Lamina	0.159442
PIC2.1 Holdfast	PIC3.5 Lamina	0.0977222
PIC2.1 Basal	PIC3.5 Lamina	0.0977222
PIC2.1 Medial	PIC3.5 Lamina	0.0977222
PIC2.1 Lamina	PIC3.5 Lamina	0.0977222
PIC2.2 Holdfast	PIC3.5 Lamina	0.0977222
PIC2.2 Basal	PIC3.5 Lamina	0.0977222
PIC2.2 Medial	PIC3.5 Lamina	0.0977222
PIC2.2 Lamina	PIC3.5 Lamina	0.0977222
PIC2.3 Holdfast	PIC3.5 Lamina	0.0977222
PIC2.3 Basal	PIC3.5 Lamina	0.0977222
PIC2.3 Medial	PIC3.5 Lamina	0.0977222
PIC2.3 Lamina	PIC3.5 Lamina	0.0977222
PIC2.4 Holdfast	PIC3.5 Lamina	0.0977222
PIC2.4 Basal	PIC3.5 Lamina	0.204598
PIC2.4 Medial	PIC3.5 Lamina	0.204598
PIC2.4 Lamina	PIC3.5 Lamina	0.204598
PIC2.5 Holdfast	PIC3.5 Lamina	0.204598
PIC2.5 Basal	PIC3.5 Lamina	0.204598
PIC2.5 Medial	PIC3.5 Lamina	0.204598
PIC2.5 Lamina	PIC3.5 Lamina	0.204598
PIC3.1 Holdfast	PIC3.5 Lamina	1
PIC3.1 Basal	PIC3.5 Lamina	1
PIC3.1 Medial	PIC3.5 Lamina	1
PIC3.1 Lamina	PIC3.5 Lamina	1
PIC3.2 Holdfast	PIC3.5 Lamina	1
PIC3.2 Basal	PIC3.5 Lamina	0.890029
PIC3.2 Medial	PIC3.5 Lamina	1
PIC3.2 Lamina	PIC3.5 Lamina	1
PIC3.3 Holdfast	PIC3.5 Lamina	1
PIC3.3 Basal	PIC3.5 Lamina	1
PIC3.3 Medial	PIC3.5 Lamina	1
PIC3.3 Lamina	PIC3.5 Lamina	0.890029
PIC3.4 Holdfast	PIC3.5 Lamina	1
PIC3.4 Basal	PIC3.5 Lamina	1
PIC3.4 Medial	PIC3.5 Lamina	1
PIC3.4 Lamina	PIC3.5 Lamina	0.890029
PIC3.5 Holdfast	PIC3.5 Lamina	1
PIC3.5 Basal	PIC3.5 Lamina	0.688856
PIC3.5 Medial	PIC3.5 Lamina	1
PIC1.1 Holdfast	PIC4.1 Holdfast	0.381673
PIC1.1 Basal	PIC4.1 Holdfast	0.485912
PIC1.1 Medial	PIC4.1 Holdfast	0.485912
PIC1.1 Lamina	PIC4.1 Holdfast	0.485912
PIC1.2 Holdfast	PIC4.1 Holdfast	0.381673
PIC1.2 Basal	PIC4.1 Holdfast	0.381673
PIC1.2 Medial	PIC4.1 Holdfast	0.381673
PIC1.2 Lamina	PIC4.1 Holdfast	0.381673
PIC1.3 Holdfast	PIC4.1 Holdfast	0.381673
PIC1.3 Basal	PIC4.1 Holdfast	0.381673
PIC1.3 Medial	PIC4.1 Holdfast	0.381673
PIC1.3 Lamina	PIC4.1 Holdfast	0.381673
PIC1.4 Holdfast	PIC4.1 Holdfast	0.381673
PIC1.4 Basal	PIC4.1 Holdfast	0.381673
PIC1.4 Medial	PIC4.1 Holdfast	0.381673
PIC1.4 Lamina	PIC4.1 Holdfast	0.381673
PIC1.5 Holdfast	PIC4.1 Holdfast	0.381673
PIC1.5 Basal	PIC4.1 Holdfast	0.381673
PIC1.5 Medial	PIC4.1 Holdfast	0.381673
PIC1.5 Lamina	PIC4.1 Holdfast	0.381673
PIC2.1 Holdfast	PIC4.1 Holdfast	0.227821
PIC2.1 Basal	PIC4.1 Holdfast	0.227821
PIC2.1 Medial	PIC4.1 Holdfast	0.227821
PIC2.1 Lamina	PIC4.1 Holdfast	0.227821
PIC2.2 Holdfast	PIC4.1 Holdfast	0.227821
PIC2.2 Basal	PIC4.1 Holdfast	0.227821
PIC2.2 Medial	PIC4.1 Holdfast	0.227821
PIC2.2 Lamina	PIC4.1 Holdfast	0.227821
PIC2.3 Holdfast	PIC4.1 Holdfast	0.227821
PIC2.3 Basal	PIC4.1 Holdfast	0.227821
PIC2.3 Medial	PIC4.1 Holdfast	0.227821
PIC2.3 Lamina	PIC4.1 Holdfast	0.227821
PIC2.4 Holdfast	PIC4.1 Holdfast	0.227821
PIC2.4 Basal	PIC4.1 Holdfast	0.31813
PIC2.4 Medial	PIC4.1 Holdfast	0.31813
PIC2.4 Lamina	PIC4.1 Holdfast	0.31813
PIC2.5 Holdfast	PIC4.1 Holdfast	0.31813
PIC2.5 Basal	PIC4.1 Holdfast	0.31813
PIC2.5 Medial	PIC4.1 Holdfast	0.31813
PIC2.5 Lamina	PIC4.1 Holdfast	0.31813
PIC3.1 Holdfast	PIC4.1 Holdfast	-0.149139
PIC3.1 Basal	PIC4.1 Holdfast	-0.149139
PIC3.1 Medial	PIC4.1 Holdfast	-0.149139
PIC3.1 Lamina	PIC4.1 Holdfast	-0.149139
PIC3.2 Holdfast	PIC4.1 Holdfast	-0.149139
PIC3.2 Basal	PIC4.1 Holdfast	0.00714604
PIC3.2 Medial	PIC4.1 Holdfast	-0.149139
PIC3.2 Lamina	PIC4.1 Holdfast	-0.149139
PIC3.3 Holdfast	PIC4.1 Holdfast	-0.149139
PIC3.3 Basal	PIC4.1 Holdfast	-0.149139
PIC3.3 Medial	PIC4.1 Holdfast	-0.149139
PIC3.3 Lamina	PIC4.1 Holdfast	0.00714604
PIC3.4 Holdfast	PIC4.1 Holdfast	-0.149139
PIC3.4 Basal	PIC4.1 Holdfast	-0.149139
PIC3.4 Medial	PIC4.1 Holdfast	-0.149139
PIC3.4 Lamina	PIC4.1 Holdfast	0.00714604
PIC3.5 Holdfast	PIC4.1 Holdfast	-0.149139
PIC3.5 Basal	PIC4.1 Holdfast	-0.27693
PIC3.5 Medial	PIC4.1 Holdfast	-0.149139
PIC3.5 Lamina	PIC4.1 Holdfast	-0.149139
PIC1.1 Holdfast	PIC4.1 Basal	0.381673
PIC1.1 Basal	PIC4.1 Basal	0.485912
PIC1.1 Medial	PIC4.1 Basal	0.485912
PIC1.1 Lamina	PIC4.1 Basal	0.485912
PIC1.2 Holdfast	PIC4.1 Basal	0.381673
PIC1.2 Basal	PIC4.1 Basal	0.381673
PIC1.2 Medial	PIC4.1 Basal	0.381673
PIC1.2 Lamina	PIC4.1 Basal	0.381673
PIC1.3 Holdfast	PIC4.1 Basal	0.381673
PIC1.3 Basal	PIC4.1 Basal	0.381673
PIC1.3 Medial	PIC4.1 Basal	0.381673
PIC1.3 Lamina	PIC4.1 Basal	0.381673
PIC1.4 Holdfast	PIC4.1 Basal	0.381673
PIC1.4 Basal	PIC4.1 Basal	0.381673
PIC1.4 Medial	PIC4.1 Basal	0.381673
PIC1.4 Lamina	PIC4.1 Basal	0.381673
PIC1.5 Holdfast	PIC4.1 Basal	0.381673
PIC1.5 Basal	PIC4.1 Basal	0.381673
PIC1.5 Medial	PIC4.1 Basal	0.381673
PIC1.5 Lamina	PIC4.1 Basal	0.381673
PIC2.1 Holdfast	PIC4.1 Basal	0.227821
PIC2.1 Basal	PIC4.1 Basal	0.227821
PIC2.1 Medial	PIC4.1 Basal	0.227821
PIC2.1 Lamina	PIC4.1 Basal	0.227821
PIC2.2 Holdfast	PIC4.1 Basal	0.227821
PIC2.2 Basal	PIC4.1 Basal	0.227821
PIC2.2 Medial	PIC4.1 Basal	0.227821
PIC2.2 Lamina	PIC4.1 Basal	0.227821
PIC2.3 Holdfast	PIC4.1 Basal	0.227821
PIC2.3 Basal	PIC4.1 Basal	0.227821
PIC2.3 Medial	PIC4.1 Basal	0.227821
PIC2.3 Lamina	PIC4.1 Basal	0.227821
PIC2.4 Holdfast	PIC4.1 Basal	0.227821
PIC2.4 Basal	PIC4.1 Basal	0.31813
PIC2.4 Medial	PIC4.1 Basal	0.31813
PIC2.4 Lamina	PIC4.1 Basal	0.31813
PIC2.5 Holdfast	PIC4.1 Basal	0.31813
PIC2.5 Basal	PIC4.1 Basal	0.31813
PIC2.5 Medial	PIC4.1 Basal	0.31813
PIC2.5 Lamina	PIC4.1 Basal	0.31813
PIC3.1 Holdfast	PIC4.1 Basal	-0.149139
PIC3.1 Basal	PIC4.1 Basal	-0.149139
PIC3.1 Medial	PIC4.1 Basal	-0.149139
PIC3.1 Lamina	PIC4.1 Basal	-0.149139
PIC3.2 Holdfast	PIC4.1 Basal	-0.149139
PIC3.2 Basal	PIC4.1 Basal	0.00714604
PIC3.2 Medial	PIC4.1 Basal	-0.149139
PIC3.2 Lamina	PIC4.1 Basal	-0.149139
PIC3.3 Holdfast	PIC4.1 Basal	-0.149139
PIC3.3 Basal	PIC4.1 Basal	-0.149139
PIC3.3 Medial	PIC4.1 Basal	-0.149139
PIC3.3 Lamina	PIC4.1 Basal	0.00714604
PIC3.4 Holdfast	PIC4.1 Basal	-0.149139
PIC3.4 Basal	PIC4.1 Basal	-0.149139
PIC3.4 Medial	PIC4.1 Basal	-0.149139
PIC3.4 Lamina	PIC4.1 Basal	0.00714604
PIC3.5 Holdfast	PIC4.1 Basal	-0.149139
PIC3.5 Basal	PIC4.1 Basal	-0.27693
PIC3.5 Medial	PIC4.1 Basal	-0.149139
PIC3.5 Lamina	PIC4.1 Basal	-0.149139
PIC4.1 Holdfast	PIC4.1 Basal	1
PIC1.1 Holdfast	PIC4.1 Medial	0.381673
PIC1.1 Basal	PIC4.1 Medial	0.485912
PIC1.1 Medial	PIC4.1 Medial	0.485912
PIC1.1 Lamina	PIC4.1 Medial	0.485912
PIC1.2 Holdfast	PIC4.1 Medial	0.381673
PIC1.2 Basal	PIC4.1 Medial	0.381673
PIC1.2 Medial	PIC4.1 Medial	0.381673
PIC1.2 Lamina	PIC4.1 Medial	0.381673
PIC1.3 Holdfast	PIC4.1 Medial	0.381673
PIC1.3 Basal	PIC4.1 Medial	0.381673
PIC1.3 Medial	PIC4.1 Medial	0.381673
PIC1.3 Lamina	PIC4.1 Medial	0.381673
PIC1.4 Holdfast	PIC4.1 Medial	0.381673
PIC1.4 Basal	PIC4.1 Medial	0.381673
PIC1.4 Medial	PIC4.1 Medial	0.381673
PIC1.4 Lamina	PIC4.1 Medial	0.381673
PIC1.5 Holdfast	PIC4.1 Medial	0.381673
PIC1.5 Basal	PIC4.1 Medial	0.381673
PIC1.5 Medial	PIC4.1 Medial	0.381673
PIC1.5 Lamina	PIC4.1 Medial	0.381673
PIC2.1 Holdfast	PIC4.1 Medial	0.227821
PIC2.1 Basal	PIC4.1 Medial	0.227821
PIC2.1 Medial	PIC4.1 Medial	0.227821
PIC2.1 Lamina	PIC4.1 Medial	0.227821
PIC2.2 Holdfast	PIC4.1 Medial	0.227821
PIC2.2 Basal	PIC4.1 Medial	0.227821
PIC2.2 Medial	PIC4.1 Medial	0.227821
PIC2.2 Lamina	PIC4.1 Medial	0.227821
PIC2.3 Holdfast	PIC4.1 Medial	0.227821
PIC2.3 Basal	PIC4.1 Medial	0.227821
PIC2.3 Medial	PIC4.1 Medial	0.227821
PIC2.3 Lamina	PIC4.1 Medial	0.227821
PIC2.4 Holdfast	PIC4.1 Medial	0.227821
PIC2.4 Basal	PIC4.1 Medial	0.31813
PIC2.4 Medial	PIC4.1 Medial	0.31813
PIC2.4 Lamina	PIC4.1 Medial	0.31813
PIC2.5 Holdfast	PIC4.1 Medial	0.31813
PIC2.5 Basal	PIC4.1 Medial	0.31813
PIC2.5 Medial	PIC4.1 Medial	0.31813
PIC2.5 Lamina	PIC4.1 Medial	0.31813
PIC3.1 Holdfast	PIC4.1 Medial	-0.149139
PIC3.1 Basal	PIC4.1 Medial	-0.149139
PIC3.1 Medial	PIC4.1 Medial	-0.149139
PIC3.1 Lamina	PIC4.1 Medial	-0.149139
PIC3.2 Holdfast	PIC4.1 Medial	-0.149139
PIC3.2 Basal	PIC4.1 Medial	0.00714604
PIC3.2 Medial	PIC4.1 Medial	-0.149139
PIC3.2 Lamina	PIC4.1 Medial	-0.149139
PIC3.3 Holdfast	PIC4.1 Medial	-0.149139
PIC3.3 Basal	PIC4.1 Medial	-0.149139
PIC3.3 Medial	PIC4.1 Medial	-0.149139
PIC3.3 Lamina	PIC4.1 Medial	0.00714604
PIC3.4 Holdfast	PIC4.1 Medial	-0.149139
PIC3.4 Basal	PIC4.1 Medial	-0.149139
PIC3.4 Medial	PIC4.1 Medial	-0.149139
PIC3.4 Lamina	PIC4.1 Medial	0.00714604
PIC3.5 Holdfast	PIC4.1 Medial	-0.149139
PIC3.5 Basal	PIC4.1 Medial	-0.27693
PIC3.5 Medial	PIC4.1 Medial	-0.149139
PIC3.5 Lamina	PIC4.1 Medial	-0.149139
PIC4.1 Holdfast	PIC4.1 Medial	1
PIC4.1 Basal	PIC4.1 Medial	1
PIC1.1 Holdfast	PIC4.1 Lamina	0.381673
PIC1.1 Basal	PIC4.1 Lamina	0.485912
PIC1.1 Medial	PIC4.1 Lamina	0.485912
PIC1.1 Lamina	PIC4.1 Lamina	0.485912
PIC1.2 Holdfast	PIC4.1 Lamina	0.381673
PIC1.2 Basal	PIC4.1 Lamina	0.381673
PIC1.2 Medial	PIC4.1 Lamina	0.381673
PIC1.2 Lamina	PIC4.1 Lamina	0.381673
PIC1.3 Holdfast	PIC4.1 Lamina	0.381673
PIC1.3 Basal	PIC4.1 Lamina	0.381673
PIC1.3 Medial	PIC4.1 Lamina	0.381673
PIC1.3 Lamina	PIC4.1 Lamina	0.381673
PIC1.4 Holdfast	PIC4.1 Lamina	0.381673
PIC1.4 Basal	PIC4.1 Lamina	0.381673
PIC1.4 Medial	PIC4.1 Lamina	0.381673
PIC1.4 Lamina	PIC4.1 Lamina	0.381673
PIC1.5 Holdfast	PIC4.1 Lamina	0.381673
PIC1.5 Basal	PIC4.1 Lamina	0.381673
PIC1.5 Medial	PIC4.1 Lamina	0.381673
PIC1.5 Lamina	PIC4.1 Lamina	0.381673
PIC2.1 Holdfast	PIC4.1 Lamina	0.227821
PIC2.1 Basal	PIC4.1 Lamina	0.227821
PIC2.1 Medial	PIC4.1 Lamina	0.227821
PIC2.1 Lamina	PIC4.1 Lamina	0.227821
PIC2.2 Holdfast	PIC4.1 Lamina	0.227821
PIC2.2 Basal	PIC4.1 Lamina	0.227821
PIC2.2 Medial	PIC4.1 Lamina	0.227821
PIC2.2 Lamina	PIC4.1 Lamina	0.227821
PIC2.3 Holdfast	PIC4.1 Lamina	0.227821
PIC2.3 Basal	PIC4.1 Lamina	0.227821
PIC2.3 Medial	PIC4.1 Lamina	0.227821
PIC2.3 Lamina	PIC4.1 Lamina	0.227821
PIC2.4 Holdfast	PIC4.1 Lamina	0.227821
PIC2.4 Basal	PIC4.1 Lamina	0.31813
PIC2.4 Medial	PIC4.1 Lamina	0.31813
PIC2.4 Lamina	PIC4.1 Lamina	0.31813
PIC2.5 Holdfast	PIC4.1 Lamina	0.31813
PIC2.5 Basal	PIC4.1 Lamina	0.31813
PIC2.5 Medial	PIC4.1 Lamina	0.31813
PIC2.5 Lamina	PIC4.1 Lamina	0.31813
[truncated: 402,560+ more rows]
