# Supplementary material for: Frequency of chimerism in populations of the kelp Lessonia spicata in central Chile
Source: PLoS One. 2017 Feb 24;12(2):e0169182. doi: 10.1371/journal.pone.0169182 (PMC5325190; doi:10.1371/journal.pone.0169182)
Supplement: S1 Dataset — S3 Table. Raw data formatted to estimate genetic diversity at different thallus zone. PIC: Pichicuy, MT: Maitencillo, LP: La Puntilla. S4 Table Heterozygosity and F-statistics by thallus zone of different samples from the three studied populations of L. spicata. N: Sample size, Na: Number of alleles, Ne: Number of effective alleles, I: Information Index, Ho: Observed heterozygosity, He: Expected heterozygosity, uHe: Unbiased expected heterozygosity, and F: Fixation index. (XLSX) [file pone.0169182.s003.xlsx]

## Sheet: S3 Table
S3 Table. Raw data formatted to estimate genetic diversity at different thallus zone. PIC: Pichicuy, MT: Maitencillo, LP: La Puntilla
N	Sample	Thallus zone per plant	LESS1T3		LESS1D4		LESS1T9		LESS1T11		LESS2D22		LESS2D25
1	PIC1.1 Holdfast	1	136	180	164	166	282	282	155	155	117	117	229	229
2	PIC1.1 Basal	2	136	188	164	166	282	282	155	155	117	117	229	229
3	PIC1.1 Medial	3	136	188	164	166	282	282	155	155	117	117	229	229
4	PIC1.1 Lamina	4	136	188	164	166	282	282	155	155	117	117	229	229
5	PIC1.2 Holdfast	1	136	180	164	166	282	282	155	155	117	117	229	229
6	PIC1.2 Basal	2	136	180	164	166	282	282	155	155	117	117	229	229
7	PIC1.2 Medial	3	136	180	164	166	282	282	155	155	117	117	229	229
8	PIC1.2 Lamina	4	136	180	164	166	282	282	155	155	117	117	229	229
9	PIC1.3 Holdfast	1	136	180	164	166	282	282	155	155	117	117	229	229
10	PIC1.3 Basal	2	136	180	164	166	282	282	155	155	117	117	229	229
11	PIC1.3 Medial	3	136	180	164	166	282	282	155	155	117	117	229	229
12	PIC1.3 Lamina	4	136	180	164	166	282	282	155	155	117	117	229	229
13	PIC1.4 Holdfast	1	136	180	164	166	282	282	155	155	117	117	229	229
14	PIC1.4 Basal	2	136	180	164	166	282	282	155	155	117	117	229	229
15	PIC1.4 Medial	3	136	180	164	166	282	282	155	155	117	117	229	229
16	PIC1.4 Lamina	4	136	180	164	166	282	282	155	155	117	117	229	229
17	PIC1.5 Holdfast	1	136	180	164	166	282	282	155	155	117	117	229	229
18	PIC1.5 Basal	2	136	180	164	166	282	282	155	155	117	117	229	229
19	PIC1.5 Medial	3	136	180	164	166	282	282	155	155	117	117	229	229
20	PIC1.5 Lamina	4	136	180	164	166	282	282	155	155	117	117	229	229
21	PIC2.1 Holdfast	5	172	172	166	170	284	294	155	155	117	117	229	229
22	PIC2.1 Basal	6	172	172	166	170	284	294	155	155	117	117	229	229
23	PIC2.1 Medial	7	172	172	166	170	284	294	155	155	117	117	229	229
24	PIC2.1 Lamina	8	172	172	166	170	284	294	155	155	117	117	229	229
25	PIC2.2 Holdfast	5	172	172	166	170	284	294	155	155	117	117	229	229
26	PIC2.2 Basal	6	172	172	166	170	284	294	155	155	117	117	229	229
27	PIC2.2 Medial	7	172	172	166	170	284	294	155	155	117	117	229	229
28	PIC2.2 Lamina	8	172	172	166	170	284	294	155	155	117	117	229	229
29	PIC2.3 Holdfast	5	172	172	166	170	284	294	155	155	117	117	229	229
30	PIC2.3 Basal	6	172	172	166	170	284	294	155	155	117	117	229	229
31	PIC2.3 Medial	7	172	172	166	170	284	294	155	155	117	117	229	229
32	PIC2.3 Lamina	8	172	172	166	170	284	294	155	155	117	117	229	229
33	PIC2.4 Holdfast	5	172	172	166	170	284	294	155	155	117	117	229	229
34	PIC2.4 Basal	6	172	178	166	166	272	286	155	155	117	117	229	229
35	PIC2.4 Medial	7	172	178	166	166	272	286	155	155	117	117	229	229
36	PIC2.4 Lamina	8	172	178	166	166	272	286	155	155	117	117	229	229
37	PIC2.5 Holdfast	5	172	178	166	166	272	286	155	155	117	117	229	229
38	PIC2.5 Basal	6	172	178	166	166	272	286	155	155	117	117	229	229
39	PIC2.5 Medial	7	172	178	166	166	272	286	155	155	117	117	229	229
40	PIC2.5 Lamina	8	172	178	166	166	272	286	155	155	117	117	229	229
41	PIC3.1 Holdfast	9	136	184	166	168	296	296	155	155	117	120	229	229
42	PIC3.1 Basal	10	136	184	166	168	296	296	155	155	117	120	229	229
43	PIC3.1 Medial	11	136	184	166	168	296	296	155	155	117	120	229	229
44	PIC3.1 Lamina	12	136	184	166	168	296	296	155	155	117	120	229	229
45	PIC3.2 Holdfast	9	136	184	166	168	296	296	155	155	117	120	229	229
46	PIC3.2 Basal	10	136	184	166	168	296	296	155	155	117	117	229	229
47	PIC3.2 Medial	11	136	184	166	168	296	296	155	155	117	120	229	229
48	PIC3.2 Lamina	12	136	184	166	168	296	296	155	155	117	120	229	229
49	PIC3.3 Holdfast	9	136	184	166	168	296	296	155	155	117	120	229	229
50	PIC3.3 Basal	10	136	184	166	168	296	296	155	155	117	120	229	229
51	PIC3.3 Medial	11	136	184	166	168	296	296	155	155	117	120	229	229
52	PIC3.3 Lamina	12	136	184	166	168	296	296	155	155	117	117	229	229
53	PIC3.4 Holdfast	9	136	184	166	168	296	296	155	155	117	120	229	229
54	PIC3.4 Basal	10	136	184	166	168	296	296	155	155	117	120	229	229
55	PIC3.4 Medial	11	136	184	166	168	296	296	155	155	117	120	229	229
56	PIC3.4 Lamina	12	136	184	166	168	296	296	155	155	117	117	229	229
57	PIC3.5 Holdfast	9	136	184	166	168	296	296	155	155	117	120	229	229
58	PIC3.5 Basal	10	136	184	164	164	296	296	155	155	117	120	229	229
59	PIC3.5 Medial	11	136	184	166	168	296	296	155	155	117	120	229	229
60	PIC3.5 Lamina	12	136	184	166	168	296	296	155	155	117	120	229	229
61	PIC4.1 Holdfast	13	172	188	166	166	282	282	155	155	117	117	227	231.16
62	PIC4.1 Basal	14	172	188	166	166	282	282	155	155	117	117	227	230.93
63	PIC4.1 Medial	15	172	188	166	166	282	282	155	155	117	117	227	231.06
64	PIC4.1 Lamina	16	172	188	166	166	282	282	155	155	117	117	227	231.05
65	PIC4.2 Holdfast	13	133	136	162	164	272	286	155	155	117	117	229	229
66	PIC4.2 Basal	14	133	136	166	166	272.46	286	155	155	117	117	229	229
67	PIC4.2 Medial	15	133	136	166	166	272.42	286	155	155	117	117	229	229
68	PIC4.2 Lamina	16	133	136	166	166	272.43	286	155	155	117	117	229	229
69	PIC4.3 Holdfast	13	133	136	166	166	272	286	155	155	117	117	229	229
70	PIC4.3 Basal	14	133	136	166	166	272	286	155	155	117	117	229	229
71	PIC4.3 Medial	15	133	136	166	166	272.44	286	155	155	117	117	229	229
72	PIC4.3 Lamina	16	133	136	166	166	272.11	286	155	155	117	117	229	229
73	PIC4.4 Holdfast	13	133	136	166	166	272	286	155	155	117	117	229	229
74	PIC4.4 Basal	14	133	136	166	166	272	286	155	155	117	117	229	229
75	PIC4.4 Medial	15	133	136	166	166	272.24	286	155	155	117	117	229	229
76	PIC4.4 Lamina	16	133	136	166	166	272	286	155	155	117	117	229	229
77	PIC4.5 Holdfast	13	133	136	166	166	272	286	155	155	117	117	229	229
78	PIC4.5 Basal	14	133	136	166	166	272	286	155	155	117	117	229	229
79	PIC4.5 Medial	15	133	136	166	166	272.45	286	155	155	117	117	229	229
80	PIC4.5 Lamina	16	133	136	166	166	272.06	286	155	155	117	117	229	229
81	PIC5.1 Holdfast	17	136	192	164	164	282	296	155	155	117	117	229	229
82	PIC5.1 Basal	18	136	192	166	166	282	296	155	155	117	117	229	229
83	PIC5.1 Medial	19	136	192	166	166	282	296	155	155	117	117	229	229
84	PIC5.1 Lamina	20	136	192	166	166	282	296	155	155	117	117	229	229
85	PIC5.2 Holdfast	17	136	192	164	166	282	296	155	155	117	117	229	229
86	PIC5.2 Basal	18	136	192	166	168	282	296	155	155	117	117	229	229
87	PIC5.2 Medial	19	136	192	166	168	282	296	155	155	117	117	229	229
88	PIC5.2 Lamina	20	136	192	166	168	282	296	155	155	117	117	229	229
89	PIC5.3 Holdfast	17	136	192	164	164	282	296	155	155	117	117	229	229
90	PIC5.3 Basal	18	136	192	166	168	282	296	155	155	117	117	229	229
91	PIC5.3 Medial	19	136	192	166	168	282	296	155	155	117	117	229	229
92	PIC5.3 Lamina	20	136	192	166	168	282	296	155	155	117	117	229	229
93	PIC5.4 Holdfast	17	136	192	166	168	282	296	155	155	117	117	229	229
94	PIC5.4 Basal	18	136	174	166	168	282	282	155	155	117	117	229	229
95	PIC5.4 Medial	19	136	174	166	168	282	282	155	155	117	117	229	229
96	PIC5.4 Lamina	20	136	174	166	168	282	282	155	155	117	117	229	229
97	PIC5.5 Holdfast	17	136	192	166	168	282	296	155	155	117	117	229	229
98	PIC5.5 Basal	18	136	192	166	168	282	296	155	155	117	117	229	229
99	PIC5.5 Medial	19	136	192	166	168	282	296	155	155	117	117	229	229
100	PIC5.5 Lamina	20	136	192	166	168	282	296	155	155	117	117	229	229
101	PIC6.1 Holdfast	21	136	180	164	168	282	282	155	155	117	117	229	229
102	PIC6.1 Basal	22	136	180	164	168	282	282	155	155	117	117	229	229
103	PIC6.1 Medial	23	136	180	164	168	282	282	155	155	117	117	229	229
104	PIC6.1 Lamina	24	136	180	164	168	282	282	155	155	117	117	229	229
105	PIC6.2 Holdfast	21	136	180	164	168	282	282	155	155	117	117	229	229
106	PIC6.2 Basal	22	136	180	164	168	282	282	155	155	117	117	229	229
107	PIC6.2 Medial	23	136	180	164	168	282	282	155	155	117	117	229	229
108	PIC6.2 Lamina	24	136	180	164	168	282	282	155	155	117	117	229	229
109	PIC6.3 Holdfast	21	136	180	164	168	282	282	155	155	117	117	229	229
110	PIC6.3 Basal	22	136	192	166	168	282	282	155	155	117	117	229	229
111	PIC6.3 Medial	23	136	180	164	168	282	282	155	155	117	117	229	229
112	PIC6.3 Lamina	24	136	180	164	168	282	282	155	155	117	117	229	229
113	PIC6.4 Holdfast	21	136	136	164	164	282	282	155	155	117	117	229.01	241
114	PIC6.4 Basal	22	136	136	164	164	282	282	155	155	117	117	228.87	241
115	PIC6.4 Medial	23	136	136	164	164	282	282	155	155	117	117	228.95	241
116	PIC6.4 Lamina	24	136	136	164	164	282	282	155	155	117	117	228.92	241
117	PIC6.5 Holdfast	21	136	180	164	168	282	282	155	155	117	117	229	229
118	PIC6.5 Basal	22	136	180	164	168	282	282	155	155	117	117	229	229
119	PIC6.5 Medial	23	136	180	164	168	282	282	155	155	117	117	229	229
120	PIC6.5 Lamina	24	136	180	164	168	282	282	155	155	117	117	229	229
121	PIC7.1 Holdfast	25	136	174	166	168	278	278	155	155	117	117	227	228.97
122	PIC7.1 Basal	26	136	174	166	168	278	278	155	155	117	117	227	228.86
123	PIC7.1 Medial	27	136	174	166	168	278	278	155	155	117	117	227	228.92
124	PIC7.1 Lamina	28	136	174	166	168	278	278	155	155	117	117	227	228.92
125	PIC7.2 Holdfast	25	136	174	166	168	278	278	155	155	117	117	227	228.95
126	PIC7.2 Basal	26	136	174	166	168	278	278	155	155	117	117	227	228.86
127	PIC7.2 Medial	27	136	174	166	168	278	278	155	155	117	117	227	228.9
128	PIC7.2 Lamina	28	136	174	166	168	278	278	155	155	117	117	227	228.83
129	PIC7.3 Holdfast	25	136	174	166	168	278	294	155	155	117	117	227	229.02
130	PIC7.3 Basal	26	136	174	166	168	278	282	155	155	117	117	227	228.7
131	PIC7.3 Medial	27	136	174	166	168	278	282	155	155	117	117	227	228.81
132	PIC7.3 Lamina	28	136	174	166	168	278	282	155	155	117	117	227	228.78
133	PIC7.4 Holdfast	25	136	174	166	172	270	282	155	155	117	117	227	229.04
134	PIC7.4 Basal	26	136	174	166	172	270	282	155	155	117	117	227	228.83
135	PIC7.4 Medial	27	136	174	166	172	270	282	155	155	117	117	227	229
136	PIC7.4 Lamina	28	136	174	166	172	270.2	282	155	155	117	117	227	228.94
137	PIC7.5 Holdfast	25	136	174	166	172	270	282	155	155	117	117	227	229.01
138	PIC7.5 Basal	26	136	174	166	172	270	282	155	155	117	117	227	228.86
139	PIC7.5 Medial	27	136	174	166	172	270.21	282	155	155	117	117	227	228.97
140	PIC7.5 Lamina	28	136	174	166	172	270.28	282	155	155	117	117	227	228.97
141	PIC8.1 Holdfast	29	136	136	166	166	282	282	155	155	117	117	229	229
142	PIC8.1 Basal	30	136	136	166	166	282	282	155	155	117	117	229	229
143	PIC8.1 Medial	31	136	136	166	166	282	282	155	155	117	117	229	229
144	PIC8.1 Lamina	32	136	136	166	166	282	282	155	155	117	117	229	229
145	PIC8.2 Holdfast	29	136	136	166	166	282	282	155	155	117	117	229	229
146	PIC8.2 Basal	30	136	136	166	166	282	282	155	155	117	117	229	229
147	PIC8.2 Medial	31	136	136	166	166	282	282	155	155	117	117	229	229
148	PIC8.2 Lamina	32	136	136	166	166	282	282	155	155	117	117	229	229
149	PIC8.3 Holdfast	29	136	136	166	166	282	282	155	155	117	117	229	229
150	PIC8.3 Basal	30	136	136	166	166	282	282	155	155	117	117	229	229
151	PIC8.3 Medial	31	136	136	166	166	282	282	155	155	117	117	229	229
152	PIC8.3 Lamina	32	136	136	166	166	282	282	155	155	117	117	229	229
153	PIC8.4 Holdfast	29	136	136	166	166	282	282	155	155	117	117	229	229
154	PIC8.4 Basal	30	136	136	164	166	282	282	155	155	117	117	229	229
155	PIC8.4 Medial	31	136	136	166	166	282	282	155	155	117	117	229	229
156	PIC8.4 Lamina	32	136	136	166	166	282	282	155	155	117	117	229	229
157	PIC8.5 Holdfast	29	136	136	166	166	282	282	155	155	117	117	229	229
158	PIC8.5 Basal	30	136	136	166	166	282	282	155	155	117	117	229	229
159	PIC8.5 Medial	31	136	136	166	166	282	282	155	155	117	117	229	229
160	PIC8.5 Lamina	32	136	136	166	166	282	282	155	155	117	117	229	229
161	PIC9.1 Holdfast	33	136	200	166	166	278	282	155	155	117	117	229	229
162	PIC9.1 Basal	34	133	186	166	166	280	280	155	155	117	117	227	243
163	PIC9.1 Medial	35	133	186	166	166	280	280	155	155	117	117	227	228.96
164	PIC9.1 Lamina	36	133	186	166	166	280	280	155	155	117	117	227	228.97
165	PIC9.2 Holdfast	33	136	144	166	166	280	280	155	155	117	117	231.05	243
166	PIC9.2 Basal	34	133	136	166	166	282	282	155	155	117	117	229	229
167	PIC9.2 Medial	35	133	136	166	166	272	282	155	155	117	117	229	229
168	PIC9.2 Lamina	36	133	136	166	166	272	282	155	155	117	117	229	229
169	PIC9.3 Holdfast	33	136	144	166	166	280	280	155	155	117	117	231.13	243
170	PIC9.3 Basal	34	136	144	166	166	280	280	155	155	117	117	230.89	243
171	PIC9.3 Medial	35	136	144	166	166	280	280	155	155	117	117	231	243
172	PIC9.3 Lamina	36	136	144	166	166	280	280	155	155	117	117	231	243
173	PIC9.4 Holdfast	33	136	144	166	166	280	280	155	155	117	117	231.14	243
174	PIC9.4 Basal	34	136	144	166	166	280	280	155	155	117	117	230.92	243
175	PIC9.4 Medial	35	136	144	166	166	280	280	155	155	117	117	230.99	243
176	PIC9.4 Lamina	36	136	144	166	166	280	280	155	155	117	117	230.98	243
177	PIC9.5 Holdfast	33	136	144	166	166	280	280	155	155	117	117	231.11	243
178	PIC9.5 Basal	34	133	136	166	166	272	284	155	155	117	117	229	229
179	PIC9.5 Medial	35	133	136	166	166	272	284	155	155	117	117	229	229
180	PIC9.5 Lamina	36	133	136	166	166	272	284	155	155	117	117	229	229
181	PIC10.1 Holdfast	37	136	172	164	164	271.55	271.55	155	155	117	117	229	229
182	PIC10.1 Basal	38	136	172	164	164	272	272	155	155	117	117	229	229
183	PIC10.1 Medial	39	136	172	164	164	272	272	155	155	117	117	229	229
184	PIC10.1 Lamina	40	136	172	164	164	271.83	271.83	155	155	117	117	229	229
185	PIC10.2 Holdfast	37	136	172	164	164	271.55	271.55	155	155	117	117	229	229
186	PIC10.2 Basal	38	136	172	164	164	272	272	155	155	117	117	229	229
187	PIC10.2 Medial	39	136	172	164	164	272	272	155	155	117	117	229	229
188	PIC10.2 Lamina	40	136	172	164	164	272	272	155	155	117	117	229	229
189	PIC10.3 Holdfast	37	136	172	164	164	271.57	271.57	155	155	117	117	229	229
190	PIC10.3 Basal	38	136	172	164	164	272	272	155	155	117	117	229	229
191	PIC10.3 Medial	39	136	172	164	164	272	272	155	155	117	117	229	229
192	PIC10.3 Lamina	40	136	172	164	164	272	272	155	155	117	117	229	229
193	PIC10.4 Holdfast	37	136	172	164	190	272	272	155	155	117	117	229	229
194	PIC10.4 Basal	38	136	172	164	190	272	272	155	155	117	117	229	229
195	PIC10.4 Medial	39	136	172	164	164	272	272	155	155	117	117	229	229
196	PIC10.4 Lamina	40	136	172	164	164	272	272	155	155	117	117	229	229
197	PIC10.5 Holdfast	37	136	172	164	164	272	296	155	155	117	117	229	229
198	PIC10.5 Basal	38	136	172	164	164	272	272	155	155	117	117	229	229
199	PIC10.5 Medial	39	136	172	164	164	272	272	155	155	117	117	229	229
200	PIC10.5 Lamina	40	136	172	164	164	272	272	155	155	117	117	229	229
201	PIC11.1 Holdfast	41	136	136	166	166	280	286	155	155	117	117	229	229
202	PIC11.1 Basal	42	136	136	166	166	280	286	155	155	117	117	229	229
203	PIC11.1 Medial	43	136	136	166	166	280	286	155	155	117	117	229	229
204	PIC11.1 Lamina	44	136	136	166	166	280	286	155	155	117	117	229	229
205	PIC11.2 Holdfast	41	136	172	166	166	280	290	155	155	117	117	231	231
206	PIC11.2 Basal	42	172	186	166	166	280	290	155	155	117	117	231	231
207	PIC11.2 Medial	43	172	186	166	166	280	290	155	155	117	117	231	231
208	PIC11.2 Lamina	44	172	186	166	166	280	290	155	155	117	117	231	231
209	PIC11.3 Holdfast	41	136	172	166	166	280	284	155	155	117	117	229	229
210	PIC11.3 Basal	42	172	186	166	166	280	290	155	155	117	117	231	231
211	PIC11.3 Medial	43	172	186	166	166	280	290	155	155	117	117	231	231
212	PIC11.3 Lamina	44	172	186	166	166	280	290	155	155	117	117	231	231
213	PIC11.4 Holdfast	41	136	180	166	166	284	296	155	157	117	117	229	229
214	PIC11.4 Basal	42	136	180	166	166	286	296	155	157	117	117	229	229
215	PIC11.4 Medial	43	136	180	166	166	286	296	155	157	117	117	229	229
216	PIC11.4 Lamina	44	136	180	166	166	286	296	155	157	117	117	229	229
217	PIC11.5 Holdfast	41	136	180	166	166	284	296	155	157	117	117	229	229
218	PIC11.5 Basal	42	136	180	166	166	286	296	155	157	117	117	229	229
219	PIC11.5 Medial	43	136	180	166	166	286	296	155	157	117	117	229	229
220	PIC11.5 Lamina	44	136	180	166	166	286	296	155	157	117	117	229	229
221	PIC12.1 Holdfast	45	136	180	164	166	282	282	155	155	117	117	229	229
222	PIC12.1 Basal	46	136	188	164	164	282	282	155	155	117	117	231	231
223	PIC12.1 Medial	47	136	188	164	164	282	282	155	155	117	117	231	231
224	PIC12.1 Lamina	48	136	188	164	164	282	282	155	155	117	117	231	231
225	PIC12.2 Holdfast	45	136	172	166	166	272	272	155	155	117	117	228.99	243
226	PIC12.2 Basal	46	136	172	166	166	272	272	155	155	117	117	228.82	243
227	PIC12.2 Medial	47	136	172	166	166	272.49	272.49	155	155	117	117	229.02	243
228	PIC12.2 Lamina	48	136	172	166	166	272.49	272.49	155	155	117	117	228.99	243
229	PIC12.3 Holdfast	45	136	136	166	166	271.57	271.57	155	155	117	117	228.97	243
230	PIC12.3 Basal	46	136	172	166	166	272.49	272.49	155	155	117	117	228.78	243
231	PIC12.3 Medial	47	136	172	166	166	272.49	272.49	155	155	117	117	228.98	243
232	PIC12.3 Lamina	48	136	172	166	166	272.49	272.49	155	155	117	117	228.78	243
233	PIC12.4 Holdfast	45	136	136	166	166	282	294	155	155	117	117	229	229
234	PIC12.4 Basal	46	136	136	166	166	282	294	155	155	117	117	229	229
235	PIC12.4 Medial	47	136	136	166	166	282	294	155	155	117	117	229	229
236	PIC12.4 Lamina	48	136	136	166	166	282	294	155	155	117	117	229	229
237	PIC12.5 Holdfast	45	136	136	166	166	282	294	155	155	117	117	229	229
238	PIC12.5 Basal	46	136	136	166	166	282	294	155	155	117	117	229	229
239	PIC12.5 Medial	47	136	136	166	166	282	294	155	155	117	117	229	229
240	PIC12.5 Lamina	48	136	136	166	166	282	294	155	155	117	117	229	229
241	PIC13.1 Holdfast	49	136	136	166	166	280	286	155	155	117	117	227	230.82
242	PIC13.1 Basal	50	136	136	166	166	280	286	155	155	117	117	227	230.84
243	PIC13.1 Medial	51	136	136	166	166	280	286	155	155	117	117	227	230.95
244	PIC13.1 Lamina	52	136	136	166	166	280	286	155	155	117	117	227	230.89
245	PIC13.2 Holdfast	49	136	174	166	166	280	286	155	155	117	117	229	229
246	PIC13.2 Basal	50	136	136	166	166	280	286	155	155	117	117	227	230.84
247	PIC13.2 Medial	51	136	136	166	166	280	286	155	155	117	117	227	230.95
248	PIC13.2 Lamina	52	136	136	166	166	280	286	155	155	117	117	227	230.95
249	PIC13.3 Holdfast	49	136	136	166	166	294	294	155	155	117	117	229	229
250	PIC13.3 Basal	50	136	136	166	166	286	294	155	155	117	117	229	229
251	PIC13.3 Medial	51	136	136	166	166	286	294	155	155	117	117	229	229
252	PIC13.3 Lamina	52	136	136	166	166	286	294	155	155	117	117	229	229
253	PIC13.4 Holdfast	49	136	136	166	166	286	294	155	155	117	117	229	229
254	PIC13.4 Basal	50	136	136	166	166	286	294	155	155	117	117	229	229
255	PIC13.4 Medial	51	136	136	166	166	286	294	155	155	117	117	229	229
256	PIC13.4 Lamina	52	136	136	166	166	286	294	155	155	117	117	229	229
257	PIC13.5 Holdfast	49	136	136	166	166	286	294	155	155	117	117	229	229
258	PIC13.5 Basal	50	136	136	166	166	286	294	155	155	117	117	229	229
259	PIC13.5 Medial	51	136	136	166	166	286	294	155	155	117	117	229	229
260	PIC13.5 Lamina	52	136	136	166	166	286	294	155	155	117	117	229	229
261	PIC14.1 Holdfast	53	136	172	166	166	280	280	155	155	117	117	229.04	245
262	PIC14.1 Basal	54	172	184	166	166	272.49	272.49	155	155	117	117	228.78	245
263	PIC14.1 Medial	55	172	184	166	166	272.17	272.17	155	155	117	117	228.83	245
264	PIC14.1 Lamina	56	172	184	166	166	272.47	272.47	155	155	117	117	229	245
265	PIC14.2 Holdfast	53	136	172	166	166	272	280	155	155	117	117	229	245
266	PIC14.2 Basal	54	172	184	166	166	271.71	271.71	155	155	117	117	228.78	245
267	PIC14.2 Medial	55	172	184	166	166	272.49	272.49	155	155	117	117	228.93	245
268	PIC14.2 Lamina	56	172	184	166	166	272.41	272.41	155	155	117	117	228.8	245
269	PIC14.3 Holdfast	53	136	172	166	166	280	280	155	155	117	117	229.04	245
270	PIC14.3 Basal	54	136	172	166	166	280	280	155	155	117	117	228.88	245
271	PIC14.3 Medial	55	136	172	166	166	280	280	155	155	117	117	228.85	245
272	PIC14.3 Lamina	56	136	172	166	166	280	280	155	155	117	117	228.86	245
273	PIC14.4 Holdfast	53	136	172	166	166	280	280	155	155	117	117	229.17	245
274	PIC14.4 Basal	54	172	184	166	166	272.49	272.49	155	155	117	117	228.85	245
275	PIC14.4 Medial	55	172	184	166	166	272.47	272.47	155	155	117	117	228.9	245
276	PIC14.4 Lamina	56	172	184	166	166	272.42	272.42	155	155	117	117	228.9	245
277	PIC14.5 Holdfast	53	136	172	166	166	280	280	155	155	117	117	229.06	245
278	PIC14.5 Basal	54	136	172	166	166	280	280	155	155	117	117	228.9	245
279	PIC14.5 Medial	55	136	172	166	166	280	280	155	155	117	117	228.85	245
280	PIC14.5 Lamina	56	136	172	166	166	280	280	155	155	117	117	228.99	245
281	PIC15.1 Holdfast	57	136	136	164	164	271.52	286	155	155	117	117	229.14	243
282	PIC15.1 Basal	58	136	136	164	164	272	286	155	155	117	117	228.86	243
283	PIC15.1 Medial	59	136	136	164	166	272.48	286	155	155	117	117	228.92	243
284	PIC15.1 Lamina	60	136	136	164	166	272.49	286	155	155	117	117	228.83	243
285	PIC15.2 Holdfast	57	136	136	164	164	271.54	286	155	155	117	117	229.07	243
286	PIC15.2 Basal	58	136	136	164	164	272	286	155	155	117	117	228.83	243
287	PIC15.2 Medial	59	136	136	164	164	272.42	286	155	155	117	117	228.86	243
288	PIC15.2 Lamina	60	136	136	164	164	272.42	286	155	155	117	117	228.82	243
289	PIC15.3 Holdfast	57	136	136	164	166	272	286	155	155	117	117	229.03	243
290	PIC15.3 Basal	58	136	136	164	164	272	286	155	155	117	117	228.8	243
291	PIC15.3 Medial	59	136	136	164	164	272.45	286	155	155	117	117	228.91	243
292	PIC15.3 Lamina	60	136	136	164	164	272.42	286	155	155	117	117	228.92	243
293	PIC15.4 Holdfast	57	136	136	164	164	272	286	155	155	117	117	229	229
294	PIC15.4 Basal	58	136	136	164	164	272	286	155	155	117	117	228.73	243
295	PIC15.4 Medial	59	136	136	164	164	272	286	155	155	117	117	228.9	243
296	PIC15.4 Lamina	60	136	136	164	164	272.49	286	155	155	117	117	228.95	243
297	PIC15.5 Holdfast	57	136	136	164	164	272	286	155	155	117	117	229	243
298	PIC15.5 Basal	58	136	136	164	164	272	286	155	155	117	117	228.76	243
299	PIC15.5 Medial	59	136	136	164	164	272.44	286	155	155	117	117	228.92	243
300	PIC15.5 Lamina	60	136	136	164	164	272.42	286	155	155	117	117	228.81	243
301	MT 1,1 Holdfast	61	136	136	168	174	282	282	155	155	120	122	229	229
302	MT 1,1 Basal	62	136	136	168	174	282	282	155	155	120	122	229	229
303	MT 1,1 Medial	63	136	136	168	174	282	282	155	155	120	122	229	229
304	MT 1,1 fronda	64	136	136	168	174	282	282	155	155	120	122	229	229
305	MT 1,2 Holdfast	61	136	136	166	168	282	282	155	155	120	122	229	229
306	MT 1,2 Basal	62	136	136	166	168	282	282	155	155	120	122	229	229
307	MT 1,2 Medial	63	136	136	168	174	282	282	155	155	120	122	229	229
308	MT 1,2 fronda	64	136	136	168	174	282	282	155	155	120	122	229	229
309	MT 1,3 Holdfast	61	136	136	168	174	282	282	155	155	120	122	229	229
310	MT 1,3 Basal	62	136	136	168	174	282	282	155	155	120	122	229	229
311	MT 1,3 Medial	63	136	136	168	174	282	282	155	155	120	122	229	229
312	MT 1,3 fronda	64	136	136	168	174	282	282	155	155	120	122	229	229
313	MT 1,4 Holdfast	61	136	136	168	174	282	282	155	155	120	122	229	229
314	MT 1,4 Basal	62	136	136	168	174	282	282	155	155	120	122	229	229
315	MT 1,4 Medial	63	136	136	168	174	282	282	155	155	120	122	229	229
316	MT 1,4 fronda	64	136	136	168	174	282	282	155	155	120	122	229	229
317	MT 1,5 Holdfast	61	136	136	164	168	282	282	155	155	120	122	229	229
318	MT 1,5 Basal	62	136	136	168	174	282	282	155	155	120	122	229	229
319	MT 1,5 Medial	63	136	136	168	174	282	282	155	155	120	122	229	229
320	MT 1,5 fronda	64	136	136	168	174	282	282	155	155	120	122	229	229
321	MT 2,1 Holdfast	65	136	136	168	170	290	290	155	155	120	122	229	229
322	MT 2,1 Basal	66	136	136	168	170	290	290	155	155	120	122	229	229
323	MT 2,1 Medial	67	136	136	168	168	290	290	155	155	120	122	229	229
324	MT 2,1 fronda	68	136	136	168	170	290	290	155	155	120	122	229	229
325	MT 2,2 Holdfast	65	136	136	168	170	290	290	155	155	120	122	229	229
326	MT 2,2 Basal	66	136	136	168	170	290	290	155	155	120	122	229	229
327	MT 2,2 Medial	67	136	136	168	170	290	290	155	155	120	122	229	229
328	MT 2,2 fronda	68	136	136	168	170	290	290	155	155	120	122	229	229
329	MT 2,3 Holdfast	65	136	136	168	170	290	290	155	155	120	122	229	229
330	MT 2,3 Basal	66	136	136	168	170	290	290	155	155	120	122	229	229
331	MT 2,3 Medial	67	136	136	168	170	290	290	155	155	120	122	229	229
332	MT 2,3 fronda	68	136	136	168	170	290	290	155	155	120	122	229	229
333	MT 2,4 Holdfast	65	136	136	168	170	290	290	155	155	120	122	229	229
334	MT 2,4 Basal	66	136	136	168	170	290	290	155	155	120	122	229	229
335	MT 2,4 Medial	67	136	136	168	170	290	290	155	155	120	122	229	229
336	MT 2,4 fronda	68	136	136	168	170	290	290	155	155	120	122	229	229
337	MT 2,5 Holdfast	65	136	136	168	170	290	290	155	155	120	122	229	229
338	MT 2,5 Basal	66	136	136	168	170	290	290	155	155	120	122	229	229
339	MT 2,5 Medial	67	136	136	168	170	290	290	155	155	120	122	229	229
340	MT 2,5 fronda	68	136	136	168	170	290	290	155	155	120	122	229	229
341	MT 3,1 Holdfast	69	136	136	166	168	286	292	155	155	120	122	229	229
342	MT 3,1 Basal	70	136	172	168	174	272	282	155	155	120	122	229	231
343	MT 3,1 Medial	71	136	172	168	174	272	282	155	155	120	122	229	231
344	MT 3,1 fronda	72	136	172	168	174	272	282	155	155	120	122	229	231
345	MT 3,2 Holdfast	69	136	172	168	174	272	282	155	155	120	122	229	231
346	MT 3,2 Basal	70	136	172	168	174	272	282	155	155	120	122	229	231
347	MT 3,2 Medial	71	136	172	168	174	272	282	155	155	120	122	229	231
348	MT 3,2 fronda	72	136	172	168	174	272	282	155	155	120	122	229	231
349	MT 3,3 Holdfast	69	136	172	168	174	272	282	155	155	120	122	229	231
350	MT 3,3 Basal	70	136	172	168	174	272	282	155	155	120	122	229	231
351	MT 3,3 Medial	71	136	172	168	174	272	282	155	155	120	122	229	231
352	MT 3,3 fronda	72	136	172	168	174	272	282	155	155	120	122	229	231
353	MT 3,4 Holdfast	69	172	172	168	174	272	282	155	155	120	122	229	231
354	MT 3,4 Basal	70	136	172	168	174	272	282	155	155	120	122	229	231
355	MT 3,4 Medial	71	136	172	168	174	272	282	155	155	120	122	229	231
356	MT 3,4 fronda	72	136	172	168	174	272	282	155	155	120	122	229	231
357	MT 3,5 Holdfast	69	136	172	168	174	272	282	155	155	120	122	229	231
358	MT 3,5 Basal	70	136	174	170	174	272	290	155	155	120	122	229	231
359	MT 3,5 Medial	71	136	174	170	174	272	290	155	155	120	122	229	231
360	MT 3,5 fronda	72	136	174	170	174	272	290	155	155	120	122	229	231
361	MT 4,1 Holdfast	73	136	136	168	174	272	294	155	155	120	122	229	231
362	MT 4,1 Basal	74	136	136	168	174	272	294	155	155	120	122	229	231
363	MT 4,1 Medial	75	136	136	168	174	272	294	155	155	120	122	229	231
364	MT 4,1 fronda	76	136	136	168	174	272	294	155	155	120	122	229	231
365	MT 4,2 Holdfast	73	136	136	168	174	272	294	155	155	120	122	229	231
366	MT 4,2 Basal	74	136	136	168	174	272	294	155	155	120	122	229	231
367	MT 4,2 Medial	75	136	136	168	174	272	294	155	155	120	122	229	231
368	MT 4,2 fronda	76	136	136	168	174	272	294	155	155	120	122	229	231
369	MT 4,3 Holdfast	73	136	136	168	174	272	294	155	155	120	122	229	231
370	MT 4,3 Basal	74	136	136	168	174	272	294	155	155	120	122	229	231
371	MT 4,3 Medial	75	136	136	168	174	272	294	155	155	120	122	229	231
372	MT 4,3 fronda	76	136	136	168	174	272	294	155	155	120	122	229	231
373	MT 4,4 Holdfast	73	136	136	166	168	272	294	155	155	120	122	229	231
374	MT 4,4 Basal	74	136	136	166	168	272	294	155	155	120	122	229	231
375	MT 4,4 Medial	75	136	136	168	174	272	294	155	155	120	122	229	231
376	MT 4,4 fronda	76	136	136	168	174	272	294	155	155	120	122	229	231
377	MT 4,5 Holdfast	73	136	136	168	174	272	294	155	155	120	122	229	231
378	MT 4,5 Basal	74	136	136	168	174	272	294	155	155	120	122	229	231
379	MT 4,5 Medial	75	136	136	168	174	272	294	155	155	120	122	229	231
380	MT 4,5 fronda	76	136	136	168	174	272	294	155	155	120	122	229	231
381	MT 5,1 Holdfast	77	136	172	168	174	282	290	155	155	120	122	229	229
382	MT 5,1 Basal	78	136	136	168	168	272	284	155	155	120	122	229	233
383	MT 5,1 Medial	79	136	136	168	168	272	284	155	155	120	122	229	233
384	MT 5,1 fronda	80	136	136	160	168	272	284	155	155	120	122	229	233
385	MT 5,2 Holdfast	77	172	172	168	174	282	290	155	155	120	122	229	229
386	MT 5,2 Basal	78	136	136	168	174	272	284	155	155	120	122	229	233
387	MT 5,2 Medial	79	136	136	168	168	272	284	155	155	120	122	229	233
388	MT 5,2 fronda	80	136	136	168	168	272	284	155	155	120	122	229	233
389	MT 5,3 Holdfast	77	136	136	168	168	272	284	155	155	120	122	229	233
390	MT 5,3 Basal	78	136	136	168	168	272	284	155	155	120	122	229	233
391	MT 5,3 Medial	79	136	136	168	168	272	284	155	155	120	122	229	233
392	MT 5,3 fronda	80	136	136	168	168	272	284	155	155	120	122	229	233
393	MT 5,4 Holdfast	77	136	136	168	168	272	284	155	155	120	122	229	233
394	MT 5,4 Basal	78	136	136	168	168	272	284	155	155	120	122	229	233
395	MT 5,4 Medial	79	136	136	168	168	272	284	155	155	120	122	229	233
396	MT 5,4 fronda	80	136	136	162	168	272	284	155	155	120	122	229	233
397	MT 5,5 Holdfast	77	136	136	168	168	272	284	155	155	120	122	229	233
398	MT 5,5 Basal	78	136	136	168	168	272	284	155	155	120	122	229	233
399	MT 5,5 Medial	79	136	136	168	168	272	284	155	155	120	122	229	233
400	MT 5,5 fronda	80	136	136	168	168	272	284	155	155	120	122	229	233
401	MT 6,1 Holdfast	81	141	174	168	168	282	284	155	155	120	122	229	229
402	MT 6,1 Basal	82	141	174	168	168	282	284	155	155	120	122	229	229
403	MT 6,1 Medial	83	141	174	168	168	282	284	155	155	120	122	229	229
404	MT 6,1 fronda	84	141	174	168	168	282	284	155	155	120	122	229	229
405	MT 6,2 Holdfast	81	141	174	168	168	282	284	155	155	120	122	229	229
406	MT 6,2 Basal	82	141	174	168	168	282	284	155	155	120	122	229	229
407	MT 6,2 Medial	83	141	174	168	168	282	284	155	155	120	122	229	229
408	MT 6,2 fronda	84	141	174	168	168	282	284	155	155	120	122	229	229
409	MT 6,3 Holdfast	81	141	174	168	168	282	284	155	155	120	122	229	229
410	MT 6,3 Basal	82	141	174	168	168	282	284	155	155	120	122	229	229
411	MT 6,3 Medial	83	141	174	168	168	282	284	155	155	120	122	229	229
412	MT 6,3 fronda	84	141	174	168	168	282	284	155	155	120	122	229	229
413	MT 6,4 Holdfast	81	141	174	168	168	282	284	155	155	120	122	229	229
414	MT 6,4 Basal	82	141	174	168	168	282	284	155	155	120	122	229	229
415	MT 6,4 Medial	83	141	174	168	168	282	284	155	155	120	122	229	229
416	MT 6,4 fronda	84	141	174	168	168	282	284	155	155	120	122	229	229
417	MT 6,5 Holdfast	81	141	174	168	168	282	284	155	155	120	122	229	229
418	MT 6,5 Basal	82	141	174	168	168	282	284	155	155	120	122	229	229
419	MT 6,5 Medial	83	141	174	168	168	282	284	155	155	120	122	229	229
420	MT 6,5 fronda	84	141	174	168	168	282	284	155	155	120	122	229	229
421	MT 7,1 Holdfast	85	136	172	156	168	284	284	155	155	120	122	229	237
422	MT 7,1 Basal	86	136	172	156	168	284	284	155	155	120	122	229	237
423	MT 7,1 Medial	87	136	172	156	168	284	284	155	155	120	122	229	237
424	MT 7,1 fronda	88	136	172	156	168	284	284	155	155	120	122	229	237
425	MT 7,2 Holdfast	85	136	172	156	168	284	284	155	155	120	122	229	237
426	MT 7,2 Basal	86	136	172	156	168	284	284	155	155	120	122	229	237
427	MT 7,2 Medial	87	136	172	156	168	284	284	155	155	120	122	229	237
428	MT 7,2 fronda	88	136	172	156	168	284	284	155	155	120	122	229	237
429	MT 7,3 Holdfast	85	136	172	156	168	284	292	155	155	120	122	229	237
430	MT 7,3 Basal	86	136	172	156	168	284	292	155	155	120	122	229	237
431	MT 7,3 Medial	87	136	172	156	168	284	292	155	155	120	122	229	237
432	MT 7,3 fronda	88	136	172	156	168	284	292	155	155	120	122	229	237
433	MT 7,4 Holdfast	85	136	172	156	168	284	284	155	155	120	122	229	237
434	MT 7,4 Basal	86	136	172	156	168	284	284	155	155	120	122	229	237
435	MT 7,4 Medial	87	136	172	156	168	284	284	155	155	120	122	229	237
436	MT 7,4 fronda	88	136	172	156	168	284	284	155	155	120	122	229	237
437	MT 7,5 Holdfast	85	136	172	156	168	284	292	155	155	120	122	229	237
438	MT 7,5 Basal	86	136	172	156	168	284	292	155	155	120	122	229	237
439	MT 7,5 Medial	87	136	172	156	168	284	292	155	155	120	122	229	237
440	MT 7,5 fronda	88	136	172	156	168	284	292	155	155	120	122	229	237
441	MT 8,1 Holdfast	89	136	174	168	174	282	284	155	155	120	120	229	229
442	MT 8,1 Basal	90	136	174	168	174	282	284	155	155	120	120	229	229
443	MT 8,1 Medial	91	136	174	168	174	282	284	155	155	120	120	229	229
444	MT 8,1 fronda	92	136	174	168	174	282	284	155	155	120	120	229	229
445	MT 8,2 Holdfast	89	136	174	168	174	282	284	155	155	120	120	229	229
446	MT 8,2 Basal	90	136	174	168	174	282	284	155	155	120	120	229	229
447	MT 8,2 Medial	91	136	174	168	174	282	284	155	155	120	120	229	229
448	MT 8,2 fronda	92	136	174	168	174	282	284	155	155	120	120	229	229
449	MT 8,3 Holdfast	89	136	174	168	174	282	284	155	155	120	120	229	229
450	MT 8,3 Basal	90	136	136	168	174	282	282	155	155	120	120	229	231
451	MT 8,3 Medial	91	136	136	168	168	282	282	155	155	120	120	229	231
452	MT 8,3 fronda	92	136	136	168	174	282	282	155	155	120	120	229	231
453	MT 8,4 Holdfast	89	136	174	168	174	282	284	155	155	120	120	229	229
454	MT 8,4 Basal	90	136	174	168	174	282	284	155	155	120	122	229	229
455	MT 8,4 Medial	91	136	174	168	174	282	284	155	155	110	110	229	229
456	MT 8,4 fronda	92	136	174	168	174	282	284	155	155	120	120	229	229
457	MT 8,5 Holdfast	89	136	174	149	160	282	284	155	155	110	110	229	229
458	MT 8,5 Basal	90	136	174	149	164	282	284	155	155	110	110	229	229
459	MT 8,5 Medial	91	136	174	168	174	282	284	155	155	120	120	229	229
460	MT 8,5 fronda	92	136	174	168	174	282	284	155	155	120	120	229	229
461	MT 9,1 Holdfast	93	136	174	168	168	282	282	155	155	110	110	229	229
462	MT 9,1 Basal	94	136	174	160	168	282	282	155	155	120	120	229	229
463	MT 9,1 Medial	95	136	174	166	168	282	282	155	155	120	120	229	229
464	MT 9,1 fronda	96	136	172	168	172	282	282	155	155	120	120	229	229
465	MT 9,2 Holdfast	93	136	172	168	174	282	282	155	155	120	122	229	229
466	MT 9,2 Basal	94	136	172	166	168	282	282	155	155	120	122	229	229
467	MT 9,2 Medial	95	174	174	166	168	282	282	155	155	120	120	229	229
468	MT 9,2 fronda	96	136	172	168	174	282	282	155	155	120	122	229	229
469	MT 9,3 Holdfast	93	136	172	158	168	282	282	155	155	114	114	229	229
470	MT 9,3 Basal	94	136	172	158	168	282	282	155	155	120	120	229	229
471	MT 9,3 Medial	95	136	172	168	168	282	282	155	155	120	120	229	229
472	MT 9,3 fronda	96	136	172	168	168	282	282	155	155	110	110	229	229
473	MT 9,4 Holdfast	93	136	172	168	168	282	282	155	155	120	120	229	229
474	MT 9,4 Basal	94	172	172	160	168	282	282	155	155	120	120	229	229
475	MT 9,4 Medial	95	136	172	160	164	282	282	155	155	120	120	229	229
476	MT 9,4 fronda	96	136	172	168	168	282	282	155	155	120	122	229	229
477	MT 9,5 Holdfast	93	136	172	166	168	282	282	155	155	110	110	229	229
478	MT 9,5 Basal	94	136	172	166	168	282	282	155	155	120	120	229	229
479	MT 9,5 Medial	95	136	172	160	168	282	282	155	155	120	120	229	229
480	MT 9,5 fronda	96	136	172	166	168	282	282	155	155	120	120	229	229
481	MT 10,1 Holdfast	97	136	172	168	174	282	282	155	155	120	122	229	231
482	MT 10,1 Basal	98	172	172	168	174	282	282	155	155	122	122	229	231
483	MT 10,1 Medial	99	136	172	168	174	282	284	155	155	120	122	229	231
484	MT 10,1 fronda	100	136	172	168	174	282	284	155	155	120	122	229	231
485	MT 10,2 Holdfast	97	136	172	168	174	249	249	155	155	122	128	229	231
486	MT 10,2 Basal	98	136	172	168	174	282	284	155	155	122	122	229	231
487	MT 10,2 Medial	99	136	172	168	174	282	284	155	155	120	122	229	231
488	MT 10,2 fronda	100	136	172	168	174	282	284	155	155	120	122	229	231
489	MT 10,3 Holdfast	97	136	172	168	174	282	284	155	155	120	122	229	231
490	MT 10,3 Basal	98	136	172	168	174	282	284	155	155	120	122	229	231
491	MT 10,3 Medial	99	136	172	168	174	282	284	155	155	120	122	229	231
492	MT 10,3 fronda	100	136	172	168	174	282	284	155	155	120	122	229	231
493	MT 10,4 Holdfast	97	136	172	182	187	282	284	155	155	120	122	229	231
494	MT 10,4 Basal	98	136	172	168	174	282	284	155	155	120	122	229	231
495	MT 10,4 Medial	99	136	172	168	174	282	284	155	155	120	122	229	231
496	MT 10,4 fronda	100	136	172	168	174	282	284	155	155	120	122	229	231
497	MT 10,5 Holdfast	97	136	172	168	174	282	284	155	155	120	122	229	231
498	MT 10,5 Basal	98	136	172	168	174	282	284	155	155	120	122	229	231
499	MT 10,5 Medial	99	136	136	168	174	282	282	155	155	120	122	229	231
500	MT 10,5 fronda	100	136	172	168	174	282	284	155	155	120	122	229	231
501	MT 11,1 Holdfast	101	136	174	168	174	280	282	155	155	120	120	229	231
502	MT 11,1 Basal	102	136	174	168	174	282	282	155	155	120	120	229	231
503	MT 11,1 Medial	103	136	174	168	174	282	282	155	155	120	120	229	231
504	MT 11,1 fronda	104	136	174	168	174	280	282	155	155	120	120	229	231
505	MT 11,2 Holdfast	101	136	174	168	174	280	282	155	155	120	120	229	231
506	MT 11,2 Basal	102	136	174	168	174	280	282	155	155	120	120	229	231
507	MT 11,2 Medial	103	136	174	168	174	280	282	155	155	120	122	229	231
508	MT 11,2 fronda	104	136	174	168	174	280	290	155	155	117	120	229	231
509	MT 11,3 Holdfast	101	136	174	168	174	280	282	155	155	117	120	229	231
510	MT 11,3 Basal	102	136	174	168	174	280	282	155	155	117	120	229	231
511	MT 11,3 Medial	103	136	174	156	156	280	282	155	155	120	120	229	231
512	MT 11,3 fronda	104	136	174	168	174	280	282	155	155	120	125	229	231
513	MT 11,4 Holdfast	101	136	174	168	174	282	290	155	155	117	120	229	231
514	MT 11,4 Basal	102	136	174	168	174	282	282	155	155	117	120	229	231
515	MT 11,4 Medial	103	136	174	164	166	282	282	155	155	117	120	229	231
516	MT 11,4 fronda	104	136	174	185	189	282	290	155	155	117	120	229	231
517	MT 11,5 Holdfast	101	136	174	168	174	282	290	155	155	120	125	229	231
518	MT 11,5 Basal	102	136	174	164	168	282	290	155	155	120	125	229	231
519	MT 11,5 Medial	103	136	174	160	160	282	290	155	155	120	120	229	231
520	MT 11,5 fronda	104	136	174	168	174	282	290	155	155	120	120	229	231
521	MT 12,1 Holdfast	105	136	174	168	174	282	282	155	155	117	120	229	231
522	MT 12,1 Basal	106	136	174	168	168	282	282	155	155	117	120	229	231
523	MT 12,1 Medial	107	136	174	166	168	282	282	155	155	117	120	229	231
524	MT 12,1 fronda	108	136	136	160	168	282	282	155	155	117	120	229	231
525	MT 12,2 Holdfast	105	136	174	166	168	282	282	155	155	117	120	229	231
526	MT 12,2 Basal	106	136	174	149	168	282	290	155	155	117	120	229	231
527	MT 12,2 Medial	107	136	174	168	168	282	290	155	155	117	120	229	231
528	MT 12,2 fronda	108	136	174	168	168	282	282	155	155	117	120	229	231
529	MT 12,3 Holdfast	105	136	174	168	168	282	290	155	155	117	120	229	231
530	MT 12,3 Basal	106	136	174	168	179	282	290	155	155	117	120	229	231
531	MT 12,3 Medial	107	136	174	168	168	282	290	155	155	117	120	229	231
532	MT 12,3 fronda	108	136	174	168	168	282	290	155	155	117	120	229	231
533	MT 12,4 Holdfast	105	136	174	168	168	282	290	155	155	117	120	229	231
534	MT 12,4 Basal	106	136	174	158	168	282	290	155	155	117	120	229	231
535	MT 12,4 Medial	107	136	174	164	168	282	290	155	155	117	120	229	231
536	MT 12,4 fronda	108	136	174	166	168	282	290	155	155	117	120	229	231
537	MT 12,5 Holdfast	105	136	174	166	168	282	290	155	155	117	120	229	231
538	MT 12,5 Basal	106	136	174	166	168	282	290	155	155	117	120	229	231
539	MT 12,5 Medial	107	136	174	166	168	282	290	155	155	117	120	229	231
540	MT 12,5 fronda	108	136	174	166	168	282	290	155	155	117	120	229	231
541	MT 13,1 Holdfast	109	132	136	168	174	282	290	155	155	117	120	229	231
542	MT 13,1 Basal	110	132	172	168	174	282	290	155	155	117	120	229	231
543	MT 13,1 Medial	110	132	172	168	174	282	290	155	155	117	120	229	231
544	MT 13,1 fronda	112	132	172	168	174	282	290	155	155	117	120	229	231
545	MT 13,2 Holdfast	109	132	172	168	174	282	290	155	155	117	120	229	231
546	MT 13,2 Basal	110	132	172	168	174	282	290	155	155	117	120	229	231
547	MT 13,2 Medial	110	132	172	168	174	282	290	155	155	117	120	229	231
548	MT 13,2 fronda	112	132	172	168	174	282	290	155	155	117	120	229	231
549	MT 13,3 Holdfast	109	132	172	168	174	286	290	155	155	117	120	229	231
550	MT 13,3 Basal	110	132	172	168	174	286	290	155	155	117	120	229	231
551	MT 13,3 Medial	110	132	172	168	174	286	290	155	155	117	120	229	231
552	MT 13,3 fronda	112	132	172	168	174	286	290	155	155	117	120	229	231
553	MT 13,4 Holdfast	109	132	136	168	174	282	290	155	155	117	120	229	231
554	MT 13,4 Basal	110	132	136	168	174	282	290	155	155	117	120	229	231
555	MT 13,4 Medial	110	132	136	168	174	282	290	155	155	117	120	229	231
556	MT 13,4 fronda	112	132	136	168	174	282	290	155	155	117	120	229	231
557	MT 13,5 Holdfast	109	132	172	168	174	282	290	155	155	117	120	229	231
558	MT 13,5 Basal	110	132	172	168	174	282	290	155	155	117	120	229	231
559	MT 13,5 Medial	110	132	172	168	174	282	290	155	155	117	120	229	231
560	MT 13,5 fronda	112	132	172	168	174	282	290	155	155	117	120	229	231
561	MT 14,1 Holdfast	113	136	174	166	168	282	284	155	155	117	120	229	231
562	MT 14,1 Basal	114	136	174	166	168	282	284	155	157	117	120	229	231
563	MT 14,1 Medial	115	136	174	166	168	282	284	155	155	117	120	229	231
564	MT 14,1 fronda	116	136	174	166	168	282	284	155	155	117	120	229	231
565	MT 14,2 Holdfast	113	136	174	166	168	282	290	155	155	117	120	229	231
566	MT 14,2 Basal	114	136	174	168	168	280	282	155	155	117	120	229	229
567	MT 14,2 Medial	115	136	136	168	168	280	282	155	155	117	120	229	229
568	MT 14,2 fronda	116	136	174	168	168	280	282	155	157	117	120	229	229
569	MT 14,3 Holdfast	113	136	174	166	168	280	282	155	155	117	120	229	229
570	MT 14,3 Basal	114	136	174	166	168	280	282	155	155	117	120	229	229
571	MT 14,3 Medial	115	136	174	166	168	280	282	155	155	117	120	229	229
572	MT 14,3 fronda	116	136	174	166	168	280	282	155	155	117	120	229	229
573	MT 14,4 Holdfast	113	136	174	168	170	280	282	155	155	120	125	229	229
574	MT 14,4 Basal	114	136	174	166	168	280	282	155	155	120	125	229	229
575	MT 14,4 Medial	115	136	174	168	168	280	282	155	155	120	125	229	229
576	MT 14,4 fronda	116	136	174	168	168	280	282	155	155	117	120	229	229
577	MT 14,5 Holdfast	113	136	174	166	168	280	282	155	155	117	120	229	229
578	MT 14,5 Basal	114	136	174	166	168	280	282	155	155	117	120	229	229
579	MT 14,5 Medial	115	136	174	166	168	280	282	155	155	117	120	229	229
580	MT 14,5 fronda	116	136	174	166	168	280	282	155	155	117	120	229	229
581	MT 15,1 Holdfast	117	136	172	168	174	280	294	155	155	120	122	229	229
582	MT 15,1 Basal	118	136	172	166	168	282	290	155	155	120	122	229	229
583	MT 15,1 Medial	119	136	172	166	168	282	290	155	155	120	122	229	229
584	MT 15,1 fronda	120	136	172	160	168	282	290	155	155	120	122	229	229
585	MT 15,2 Holdfast	117	136	172	168	174	282	290	155	155	120	122	229	229
586	MT 15,2 Basal	118	136	172	156	168	282	290	155	155	118	120	229	229
587	MT 15,2 Medial	119	136	172	156	168	282	290	155	155	118	120	229	229
588	MT 15,2 fronda	120	136	172	156	168	282	290	155	155	118	120	229	229
589	MT 15,3 Holdfast	117	136	172	168	174	280	294	155	155	120	122	229	229
590	MT 15,3 Basal	118	136	172	168	174	280	294	155	155	120	122	229	229
591	MT 15,3 Medial	119	136	172	168	174	280	294	155	155	120	122	229	229
592	MT 15,3 fronda	120	136	172	168	174	280	294	155	155	120	122	229	229
593	MT 15,4 Holdfast	117	136	172	168	174	280	294	155	155	120	122	229	231
594	MT 15,4 Basal	118	136	172	168	174	280	294	155	155	120	122	229	231
595	MT 15,4 Medial	119	136	172	168	174	280	294	155	155	120	122	229	231
596	MT 15,4 fronda	120	136	172	168	174	280	294	155	155	120	122	229	231
597	MT 15,5 Holdfast	117	136	172	168	174	282	294	155	155	120	122	229	229
598	MT 15,5 Basal	118	136	172	160	168	282	290	155	155	120	122	229	229
599	MT 15,5 Medial	119	136	172	160	168	282	290	155	155	120	122	229	229
600	MT 15,5 fronda	120	136	172	160	168	282	290	155	155	120	122	229	229
601	LP1.1 Holdfast	121	148	168	162	166	278	284	155	189	117	117	229	229
602	LP1.1 Basal	122	148	168	162	162	278	284	155	189	117	117	229	229
603	LP1.1 Medial	123	148	168	162	162	278	284	155	189	117	117	229	229
604	LP1.1 Lamina	124	148	168	162	162	278	284	155	189	117	117	229	229
605	LP1.2 Holdfast	121	148	168	162	162	278	284	155	189	117	117	229	229
606	LP1.2 Basal	122	148	168	162	162	278	284	155	189	117	117	229	229
607	LP1.2 Medial	123	148	168	162	162	278	284	155	189	117	117	229	229
608	LP1.2 Lamina	124	148	168	162	162	278	284	155	189	117	117	229	229
609	LP1.3 Holdfast	121	148	168	162	166	278	284	155	189	117	117	229	229
610	LP1.3 Basal	122	148	168	162	162	278	284	155	189	117	117	229	229
611	LP1.3 Medial	123	148	168	162	162	278	284	155	189	117	117	229	229
612	LP1.3 Lamina	124	148	168	162	162	278	284	155	189	117	117	229	229
613	LP1.4 Holdfast	121	148	168	162	162	278	284	155	189	117	117	229	229
614	LP1.4 Basal	122	148	168	162	162	278	284	155	189	117	117	229	229
615	LP1.4 Medial	123	148	168	162	162	278	284	155	189	117	117	229	229
616	LP1.4 Lamina	124	148	168	162	162	278	284	155	189	117	117	229	229
617	LP1.5 Holdfast	121	148	168	162	166	278	284	155	189	117	117	229	229
618	LP1.5 Basal	122	148	168	162	162	278	284	155	189	117	117	229	229
619	LP1.5 Medial	123	148	168	162	162	278	284	155	189	117	117	229	229
620	LP1.5 Lamina	124	148	168	162	162	278	284	155	189	117	117	229	229
621	LP2.1 Holdfast	125	148	148	162	162	270	270	189	189	117	117	229	229
622	LP2.1 Basal	126	148	148	162	162	270	270	189	189	117	117	229	229
623	LP2.1 Medial	127	148	148	162	162	270	270	189	189	117	117	229	229
624	LP2.1 Lamina	128	148	148	162	162	270	270	189	189	117	117	229	229
625	LP2.2 Holdfast	125	148	148	162	166	270	270	155	189	117	117	229	229
626	LP2.2 Basal	126	148	148	162	162	270	270	155	189	117	117	229	229
627	LP2.2 Medial	127	148	148	162	162	270	270	189	189	117	117	229	229
628	LP2.2 Lamina	128	148	148	162	162	270	270	189	189	117	117	229	229
629	LP2.3 Holdfast	125	148	148	162	162	270	270	155	189	117	117	229	229
630	LP2.3 Basal	126	148	148	162	162	270	270	155	189	117	117	229	229
631	LP2.3 Medial	127	148	148	162	162	270	270	155	189	117	117	229	229
632	LP2.3 Lamina	128	148	148	162	162	270	270	155	189	117	117	229	229
633	LP2.4 Holdfast	125	148	148	162	166	270	270	155	189	117	117	229	229
634	LP2.4 Basal	126	148	148	162	166	270	270	155	189	117	117	229	229
635	LP2.4 Medial	127	148	148	162	162	270	270	155	189	117	117	229	229
636	LP2.4 Lamina	128	148	148	162	162	270	270	155	189	117	117	229	229
637	LP2.5 Holdfast	125	148	148	162	162	270	270	189	189	117	117	229	229
638	LP2.5 Basal	126	148	148	162	162	270	270	189	189	117	117	229	229
639	LP2.5 Medial	127	148	148	162	162	270	270	189	189	117	117	229	229
640	LP2.5 Lamina	128	148	148	162	162	270	270	189	189	117	117	229	229
641	LP3.1 Holdfast	129	148	172	162	166	280	280	155	189	117	117	229	245
642	LP3.1 Basal	130	148	172	162	162	280	280	155	189	117	117	229	245
643	LP3.1 Medial	131	148	172	162	162	280	280	155	189	117	117	229	245
644	LP3.1 Lamina	132	148	172	162	162	280	280	155	189	117	117	229	245
645	LP3.2 Holdfast	129	148	172	162	166	280	280	155	189	117	117	229	245
646	LP3.2 Basal	130	148	172	162	166	280	280	155	189	117	117	229	245
647	LP3.2 Medial	131	148	172	162	162	280	280	155	189	117	117	229	245
648	LP3.2 Lamina	132	148	172	162	162	280	280	155	189	117	117	229	245
649	LP3.3 Holdfast	129	148	172	162	166	280	280	155	189	117	117	229	245
650	LP3.3 Basal	130	148	172	162	166	280	280	155	189	117	117	229	245
651	LP3.3 Medial	131	148	172	162	162	280	280	155	189	117	117	229	245
652	LP3.3 Lamina	132	148	172	162	162	280	280	155	189	117	117	229	245
653	LP3.4 Holdfast	129	148	172	162	162	280	280	155	189	117	117	229	245
654	LP3.4 Basal	130	148	172	162	162	280	280	155	189	117	117	229	245
655	LP3.4 Medial	131	148	172	162	162	280	280	155	189	117	117	229	245
656	LP3.4 Lamina	132	148	172	162	162	280	280	155	189	117	117	229	245
657	LP3.5 Holdfast	129	148	172	162	166	280	280	155	189	117	117	229	245
658	LP3.5 Basal	130	148	172	162	166	280	280	155	189	117	117	229	245
659	LP3.5 Medial	131	148	172	162	162	280	280	155	189	117	117	229	245
660	LP3.5 Lamina	132	148	172	162	162	280	280	155	189	117	117	229	245
661	LP4.1 Holdfast	133	148	168	162	164	278	278	155	189	117	117	229	229
662	LP4.1 Basal	134	148	168	162	164	278	278	155	189	117	117	229	229
663	LP4.1 Medial	135	148	168	162	164	278	278	155	189	117	117	229	229
664	LP4.1 Lamina	136	148	168	162	164	278	278	155	189	117	117	229	229
665	LP4.2 Holdfast	133	148	168	162	164	278	278	155	189	117	117	229	229
666	LP4.2 Basal	134	148	168	162	164	278	278	155	189	117	117	229	229
667	LP4.2 Medial	135	148	168	162	164	278	278	155	189	117	117	229	229
668	LP4.2 Lamina	136	148	168	162	164	278	278	155	189	117	117	229	229
669	LP4.3 Holdfast	133	148	168	162	164	278	278	155	189	117	117	229	229
670	LP4.3 Basal	134	148	168	162	164	278	278	155	189	117	117	229	229
671	LP4.3 Medial	135	148	168	162	164	278	278	155	189	117	117	229	229
672	LP4.3 Lamina	136	148	168	162	164	278	278	155	189	117	117	229	229
673	LP4.4 Holdfast	133	148	168	162	164	278	278	155	189	117	117	229	229
674	LP4.4 Basal	134	148	168	162	164	278	278	155	189	117	117	229	229
675	LP4.4 Medial	135	148	168	162	164	278	278	155	189	117	117	229	229
676	LP4.4 Lamina	136	148	168	162	164	278	278	155	189	117	117	229	229
677	LP4.5 Holdfast	133	148	168	162	164	278	278	155	189	117	117	229	229
678	LP4.5 Basal	134	148	168	162	164	278	278	155	189	117	117	229	229
679	LP4.5 Medial	135	148	168	162	164	278	278	155	189	117	117	229	229
680	LP4.5 Lamina	136	148	168	162	164	278	278	155	189	117	117	229	229
681	LP5.1 Holdfast	137	157.5	168	162	164	280	280	155	189	117	117	245	245
682	LP5.1 Basal	138	157.5	168	162	164	280	280	155	189	117	117	245	245
683	LP5.1 Medial	139	157.5	168	162	164	280	280	155	189	117	117	245	245
684	LP5.1 Lamina	140	157.5	168	162	164	280	280	155	189	117	117	245	245
685	LP5.2 Holdfast	137	148	168	162	162	278	278	155	155	117	117	245	245
686	LP5.2 Basal	138	148	168	162	162	278	278	155	155	117	117	245	245
687	LP5.2 Medial	139	148	168	162	162	278	278	155	155	117	117	245	245
688	LP5.2 Lamina	140	148	168	162	162	278	278	155	155	117	117	245	245
689	LP5.3 Holdfast	137	148	168	162	166	278	278	155	155	117	117	245	245
690	LP5.3 Basal	138	148	168	162	162	278	278	155	155	117	117	245	245
691	LP5.3 Medial	139	148	168	162	162	278	278	155	155	117	117	245	245
692	LP5.3 Lamina	140	148	168	162	162	278	278	155	155	117	117	245	245
693	LP5.4 Holdfast	137	148	168	162	162	278	278	155	155	117	117	245	245
694	LP5.4 Basal	138	148	168	162	162	278	278	155	155	117	117	245	245
695	LP5.4 Medial	139	148	168	162	162	278	278	155	155	117	117	245	245
696	LP5.4 Lamina	140	148	168	162	162	278	278	155	155	117	117	245	245
697	LP5.5 Holdfast	137	148	168	162	162	278	278	155	155	117	117	245	245
698	LP5.5 Basal	138	148	168	162	162	278	278	155	155	117	117	245	245
699	LP5.5 Medial	139	148	168	162	162	278	278	155	155	117	117	245	245
700	LP5.5 Lamina	140	148	168	162	162	278	278	155	155	117	117	245	245
701	LP6.1 Holdfast	141	148	172	162	162	280	280	155	189	117	117	229	247
702	LP6.1 Basal	142	148	172	162	162	280	280	189	189	117	117	229	247
703	LP6.1 Medial	143	148	172	162	162	280	280	189	189	117	117	229	247
704	LP6.1 Lamina	144	148	172	162	162	280	280	189	189	117	117	229	247
705	LP6.2 Holdfast	141	148	172	162	162	280	280	189	189	117	117	229	247
706	LP6.2 Basal	142	148	172	162	162	280	280	189	189	117	117	229	247
707	LP6.2 Medial	143	148	172	162	162	280	280	189	189	117	117	229	247
708	LP6.2 Lamina	144	148	172	162	162	280	280	189	189	117	117	229	247
709	LP6.3 Holdfast	141	148	172	162	162	280	280	189	189	117	117	229	247
710	LP6.3 Basal	142	148	172	162	162	280	280	189	189	117	117	229	247
711	LP6.3 Medial	143	148	172	162	162	280	280	189	189	117	117	229	247
712	LP6.3 Lamina	144	148	172	162	162	280	280	189	189	117	117	229	247
713	LP6.4 Holdfast	141	148	172	162	162	280	280	155	189	117	117	229	247
714	LP6.4 Basal	142	148	172	162	162	280	280	189	189	117	117	229	247
715	LP6.4 Medial	143	148	172	162	162	280	280	189	189	117	117	229	247
716	LP6.4 Lamina	144	148	172	162	162	280	280	189	189	117	117	229	247
717	LP6.5 Holdfast	141	148	168	162	162	278	284	155	189	117	117	229	229
718	LP6.5 Basal	142	148	168	162	162	278	284	155	189	117	117	229	229
719	LP6.5 Medial	143	148	168	162	162	278	284	155	189	117	117	229	229
720	LP6.5 Lamina	144	148	168	162	162	278	284	155	189	117	117	229	229
721	LP7.1 Holdfast	145	148	148	162	162	278	278	155	155	117	117	229	229
722	LP7.1 Basal	146	148	148	162	162	278	278	155	155	117	117	229	229
723	LP7.1 Medial	147	148	148	162	162	278	278	155	155	117	117	229	229
724	LP7.1 Lamina	148	148	148	162	162	278	278	155	155	117	117	229	229
725	LP7.2 Holdfast	145	148	168	164	166	280	280	155	155	117	117	229	247
726	LP7.2 Basal	146	148	168	162	162	280	280	155	155	117	117	229	247
727	LP7.2 Medial	147	148	168	162	162	280	280	155	155	117	117	229	247
728	LP7.2 Lamina	148	148	168	162	162	280	280	155	155	117	117	229	247
729	LP7.3 Holdfast	145	148	168	162	162	280	280	155	155	117	117	229	247
730	LP7.3 Basal	146	148	168	162	162	280	280	155	155	117	117	229	247
731	LP7.3 Medial	147	148	168	162	162	280	280	155	155	117	117	229	247
732	LP7.3 Lamina	148	148	168	162	162	280	280	155	155	117	117	229	247
733	LP7.4 Holdfast	145	148	168	162	162	280	280	155	155	117	117	229	247
734	LP7.4 Basal	146	148	168	162	162	280	280	155	155	117	117	229	247
735	LP7.4 Medial	147	148	168	162	162	280	280	155	155	117	117	229	247
736	LP7.4 Lamina	148	148	168	162	162	280	280	155	155	117	117	229	247
737	LP7.5 Holdfast	145	148	168	162	162	280	280	155	155	117	117	229	247
738	LP7.5 Basal	146	148	168	162	162	280	280	155	155	117	117	229	247
739	LP7.5 Medial	147	148	168	162	162	280	280	155	155	117	117	229	247
740	LP7.5 Lamina	148	148	168	162	162	280	280	155	155	117	117	229	247
741	LP8.1 Holdfast	149	168	168	162	162	280	280	155	155	117	117	229	245
742	LP8.1 Basal	150	168	168	162	162	280	280	155	155	117	117	229	245
743	LP8.1 Medial	151	168	168	162	162	280	280	155	155	117	117	229	245
744	LP8.1 Lamina	152	168	168	162	162	280	280	155	155	117	117	229	245
745	LP8.2 Holdfast	149	168	168	162	162	280	280	155	155	117	117	229	245
746	LP8.2 Basal	150	168	168	162	162	280	280	155	155	117	117	229	245
747	LP8.2 Medial	151	168	168	162	162	280	280	155	155	117	117	229	245
748	LP8.2 Lamina	152	168	168	162	162	280	280	155	155	117	117	229	245
749	LP8.3 Holdfast	149	168	168	162	162	280	280	155	155	117	117	229	245
750	LP8.3 Basal	150	168	168	162	162	280	280	155	155	117	117	229	245
751	LP8.3 Medial	151	168	168	162	162	280	280	155	155	117	117	229	245
752	LP8.3 Lamina	152	168	168	162	162	280	280	155	155	117	117	229	245
753	LP8.4 Holdfast	149	168	168	162	162	280	280	155	155	117	117	229	245
754	LP8.4 Basal	150	168	168	162	162	280	280	155	155	117	117	229	245
755	LP8.4 Medial	151	168	168	162	162	280	280	155	155	117	117	229	245
756	LP8.4 Lamina	152	168	168	162	162	280	280	155	155	117	117	229	245
757	LP8.5 Holdfast	149	168	168	162	162	280	280	155	155	117	117	229	245
758	LP8.5 Basal	150	168	168	162	162	280	280	155	155	117	117	229	245
759	LP8.5 Medial	151	168	168	162	162	280	280	155	155	117	117	229	245
760	LP8.5 Lamina	152	168	168	162	162	280	280	155	155	117	117	229	245
761	LP9.1 Holdfast	153	148	168	162	162	278	284	155	191	117	117	245	245
762	LP9.1 Basal	154	148	168	162	162	278	284	155	191	117	117	245	245
763	LP9.1 Medial	155	148	168	162	162	278	284	155	191	117	117	245	245
764	LP9.1 Lamina	156	148	168	162	162	278	284	155	191	117	117	245	245
765	LP9.2 Holdfast	153	148	168	162	162	278	284	155	191	117	117	245	245
766	LP9.2 Basal	154	148	168	162	162	278	284	155	191	117	117	245	245
767	LP9.2 Medial	155	148	168	162	162	278	284	155	191	117	117	245	245
768	LP9.2 Lamina	156	148	168	162	162	278	284	155	189	117	117	245	245
769	LP9.3 Holdfast	153	148	168	162	162	278	284	155	189	117	117	245	245
770	LP9.3 Basal	154	148	168	162	162	278	284	155	191	117	117	245	245
771	LP9.3 Medial	155	148	168	162	162	278	284	155	191	117	117	245	245
772	LP9.3 Lamina	156	148	168	162	162	278	284	155	191	117	117	245	245
773	LP9.4 Holdfast	153	148	168	162	162	278	284	155	191	117	117	245	245
774	LP9.4 Basal	154	148	168	162	162	278	284	155	191	117	117	245	245
775	LP9.4 Medial	155	148	168	162	162	278	284	155	191	117	117	245	245
776	LP9.4 Lamina	156	148	168	162	162	278	284	155	191	117	117	245	245
777	LP9.5 Holdfast	153	148	168	162	162	278	284	155	191	117	117	245	245
778	LP9.5 Basal	154	148	168	162	162	278	284	155	191	117	117	245	245
779	LP9.5 Medial	155	148	168	162	162	278	284	155	191	117	117	245	245
780	LP9.5 Lamina	156	148	168	162	162	278	284	155	191	117	117	245	245
781	LP10.1 Holdfast	157	148	148	162	162	280	280	177	189	117	117	229	247
782	LP10.1 Basal	158	148	148	162	162	280	280	177	189	117	117	229	247
783	LP10.1 Medial	159	148	148	162	162	280	280	177	189	117	117	229	247
784	LP10.1 Lamina	160	148	148	162	162	280	280	177	189	117	117	229	247
785	LP10.2 Holdfast	157	148	148	162	162	280	280	177	189	117	117	229	247
786	LP10.2 Basal	158	148	148	162	162	280	280	177	189	117	117	229	247
787	LP10.2 Medial	159	148	148	162	162	280	280	177	189	117	117	229	247
788	LP10.2 Lamina	160	148	148	162	162	280	280	177	189	117	117	229	247
789	LP10.3 Holdfast	157	148	148	162	162	280	280	177	189	117	117	229	247
790	LP10.3 Basal	158	148	148	162	162	280	280	177	189	117	117	229	247
791	LP10.3 Medial	159	148	148	162	162	280	280	177	189	117	117	229	247
792	LP10.3 Lamina	160	148	148	162	162	280	280	177	189	117	117	229	247
793	LP10.4 Holdfast	157	148	148	162	162	280	280	177	189	117	117	229	247
794	LP10.4 Basal	158	148	148	162	162	280	280	177	189	117	117	229	247
795	LP10.4 Medial	159	148	148	162	162	280	280	177	189	117	117	229	247
796	LP10.4 Lamina	160	148	148	162	162	280	280	177	189	117	117	229	247
797	LP10.5 Holdfast	157	148	148	162	162	280	280	177	189	117	117	229	247
798	LP10.5 Basal	158	148	148	162	162	280	280	177	189	117	117	229	247
799	LP10.5 Medial	159	148	148	162	162	280	280	177	189	117	117	229	247
800	LP10.5 Lamina	160	148	148	162	162	280	280	177	189	117	117	229	247
801	LP11.1 Holdfast	161	148	168	162	162	270	270	155	155	117	117	229	229
802	LP11.1 Basal	162	148	168	162	162	270	270	155	155	117	117	229	229
803	LP11.1 Medial	163	148	168	162	162	270	270	155	155	117	117	229	229
804	LP11.1 Lamina	164	148	168	162	162	270	270	155	155	117	117	229	229
805	LP11.2 Holdfast	161	148	168	162	162	280	280	155	155	117	117	229	247
806	LP11.2 Basal	162	148	168	162	162	270	280	155	155	117	117	229	229
807	LP11.2 Medial	163	148	168	162	162	270	270	155	155	117	117	229	229
808	LP11.2 Lamina	164	148	168	162	162	270	270	155	155	117	117	229	229
809	LP11.3 Holdfast	161	148	168	162	162	270	270	155	155	117	117	229	229
810	LP11.3 Basal	162	148	168	162	162	270	270	155	155	117	117	229	229
811	LP11.3 Medial	163	148	168	162	162	270	270	155	155	117	117	229	229
812	LP11.3 Lamina	164	148	168	162	162	270	270	155	155	117	117	229	229
813	LP11.4 Holdfast	161	148	168	162	162	270	270	155	155	117	117	229	229
814	LP11.4 Basal	162	148	168	162	162	270	270	155	155	117	117	229	229
815	LP11.4 Medial	163	148	168	162	162	270	270	155	155	117	117	229	229
816	LP11.4 Lamina	164	148	168	162	162	270	270	155	155	117	117	229	229
817	LP11.5 Holdfast	161	148	168	162	162	270	270	155	155	117	117	229	229
818	LP11.5 Basal	162	148	168	162	162	270	270	155	155	117	117	229	229
819	LP11.5 Medial	163	148	168	162	162	270	270	155	155	117	117	229	229
820	LP11.5 Lamina	164	148	168	162	162	270	270	155	155	117	117	229	229
821	LP12.1 Holdfast	165	148	148	162	162	280	280	155	189	117	117	229	245
822	LP12.1 Basal	166	148	148	162	162	280	280	155	189	117	117	229	245
823	LP12.1 Medial	167	148	148	162	162	280	280	155	189	117	117	229	245
824	LP12.1 Lamina	168	148	148	162	162	280	280	155	189	117	117	229	245
825	LP12.2 Holdfast	165	148	148	162	162	280	280	155	189	117	117	229	245
826	LP12.2 Basal	166	148	148	162	162	280	280	155	189	117	117	229	245
827	LP12.2 Medial	167	148	148	162	162	280	280	155	189	117	117	229	245
828	LP12.2 Lamina	168	148	148	162	162	280	280	155	189	117	117	229	245
829	LP12.3 Holdfast	165	148	148	162	162	280	280	155	189	117	117	229	245
830	LP12.3 Basal	166	148	148	162	162	280	280	155	189	117	117	229	245
831	LP12.3 Medial	167	148	148	162	162	280	280	155	189	117	117	229	245
832	LP12.3 Lamina	168	148	148	162	162	280	280	155	189	117	117	229	245
833	LP12.4 Holdfast	165	148	148	162	162	280	280	155	189	117	117	229	245
834	LP12.4 Basal	166	148	148	162	162	280	280	155	189	117	117	229	245
835	LP12.4 Medial	167	148	148	162	162	280	280	155	189	117	117	229	245
836	LP12.4 Lamina	168	148	148	162	162	280	280	155	189	117	117	229	245
837	LP12.5 Holdfast	165	148	148	162	162	280	280	155	189	117	117	229	245
838	LP12.5 Basal	166	148	148	162	162	280	280	155	189	117	117	229	245
839	LP12.5 Medial	167	148	148	162	162	280	280	155	189	117	117	229	245
840	LP12.5 Lamina	168	148	148	162	162	280	280	155	189	117	117	229	245
841	LP13.1 Holdfast	169	148	172	162	166	280	280	155	189	117	117	229	245
842	LP13.1 Basal	170	148	172	162	162	280	280	155	189	117	117	229	245
843	LP13.1 Medial	171	148	172	162	162	280	280	155	189	117	117	229	245
844	LP13.1 Lamina	172	148	172	162	162	280	280	155	189	117	117	229	245
845	LP13.2 Holdfast	169	148	172	162	162	280	280	155	189	117	117	229	245
846	LP13.2 Basal	170	148	172	162	162	280	280	155	189	117	117	229	245
847	LP13.2 Medial	171	148	172	162	162	280	280	155	189	117	117	229	245
848	LP13.2 Lamina	172	148	172	162	162	280	280	155	189	117	117	229	245
849	LP13.3 Holdfast	169	148	172	162	162	280	280	155	189	117	117	229	245
850	LP13.3 Basal	170	148	172	162	162	280	280	155	189	117	117	229	245
851	LP13.3 Medial	171	148	172	162	162	280	280	155	189	117	117	229	245
852	LP13.3 Lamina	172	148	172	162	162	280	280	155	189	117	117	229	245
853	LP13.4 Holdfast	169	148	172	162	162	280	280	155	189	117	117	229	245
854	LP13.4 Basal	170	148	172	162	162	280	280	155	189	117	117	229	245
855	LP13.4 Medial	171	148	172	162	162	280	280	155	189	117	117	229	245
856	LP13.4 Lamina	172	148	172	162	162	280	280	155	189	117	117	229	245
857	LP13.5 Holdfast	169	148	172	162	162	280	280	155	189	117	117	229	245
858	LP13.5 Basal	170	148	172	162	162	280	280	155	189	117	117	229	245
859	LP13.5 Medial	171	148	172	162	162	280	280	155	189	117	117	229	245
860	LP13.5 Lamina	172	148	172	162	162	280	280	155	189	117	117	229	245
861	LP14.1 Holdfast	173	148	148	162	162	278	284	155	155	117	117	229	245
862	LP14.1 Basal	174	148	148	162	162	278	284	155	155	117	117	229	245
863	LP14.1 Medial	175	148	148	162	162	278	284	155	155	117	117	229	245
864	LP14.1 Lamina	176	148	148	162	162	278	284	155	155	117	117	229	245
865	LP14.2 Holdfast	173	148	148	162	162	278	284	155	155	117	117	229	245
866	LP14.2 Basal	174	148	148	162	162	278	284	155	155	117	117	229	245
867	LP14.2 Medial	175	148	148	162	162	278	284	155	155	117	117	229	245
868	LP14.2 Lamina	176	148	148	162	162	278	284	155	155	117	117	229	245
869	LP14.3 Holdfast	173	148	148	162	162	278	284	155	155	117	117	229	245
870	LP14.3 Basal	174	148	148	162	162	278	284	155	155	117	117	229	245
871	LP14.3 Medial	175	148	148	162	162	278	284	155	155	117	117	229	245
872	LP14.3 Lamina	176	148	148	162	162	278	284	155	155	117	117	229	245
873	LP14.4 Holdfast	173	148	148	162	162	278	284	155	155	117	117	229	245
874	LP14.4 Basal	174	148	148	162	162	278	284	155	155	117	117	229	245
875	LP14.4 Medial	175	148	148	162	162	278	284	155	155	117	117	229	245
876	LP14.4 Lamina	176	148	148	162	162	278	284	155	155	117	117	229	245
877	LP14.5 Holdfast	173	148	148	162	162	278	284	155	155	117	117	229	245
878	LP14.5 Basal	174	148	148	162	162	278	284	155	155	117	117	229	245
879	LP14.5 Medial	175	148	148	162	162	278	284	155	155	117	117	229	245
880	LP14.5 Lamina	176	148	148	162	162	278	284	155	155	117	117	229	245
881	LP15.1 Holdfast	177	148	168	162	162	270	270	155	155	117	117	229	229
882	LP15.1 Basal	178	148	168	162	162	270	270	155	155	117	117	229	229
883	LP15.1 Medial	179	148	168	162	162	270	270	155	155	117	117	229	229
884	LP15.1 Lamina	180	148	168	162	162	270	270	155	155	117	117	229	229
885	LP15.2 Holdfast	177	148	168	162	162	270	270	155	155	117	117	229	229
886	LP15.2 Basal	178	148	168	162	162	270	270	155	155	117	117	229	229
887	LP15.2 Medial	179	148	168	162	162	270	270	155	155	117	117	229	229
888	LP15.2 Lamina	180	148	168	162	162	270	270	155	155	117	117	229	229
889	LP15.3 Holdfast	177	148	168	162	162	270	270	155	155	117	117	229	229
890	LP15.3 Basal	178	148	168	162	162	270	270	155	155	117	117	229	229
891	LP15.3 Medial	179	148	168	162	162	270	270	155	155	117	117	229	229
892	LP15.3 Lamina	180	148	168	162	162	270	270	155	155	117	117	229	229
893	LP15.4 Holdfast	177	148	168	162	162	270	270	155	155	117	117	229	229
894	LP15.4 Basal	178	148	168	162	162	270	270	155	155	117	117	229	229
895	LP15.4 Medial	179	148	168	162	162	270	270	155	155	117	117	229	229
896	LP15.4 Lamina	180	148	168	162	162	270	270	155	155	117	117	229	229
897	LP15.5 Holdfast	177	148	168	162	162	270	270	155	155	117	117	229	229
898	LP15.5 Basal	178	148	168	162	162	270	270	155	155	117	117	229	229
899	LP15.5 Medial	179	148	168	162	162	270	270	155	155	117	117	229	229
900	LP15.5 Lamina	180	148	168	162	162	270	270	155	155	117	117	229	229

## Sheet: S4 Table
S4 Table. Heterozygosity and F-statistics by thallus zone of different samples from the three studied populations of L. spicata. N: Sample size, Na: Number of alleles, Ne: Number of effective alleles, I: Information Index, Ho: Observed heterozygosity, He: Expected heterozygosity, uHe: Unbiased expected heterozygosity, and F: Fixation index.
Data Sheet	rawdata
Data Title
No. Loci	6
No. Samples	900
No. Pops.	180
Thallus zone per plant	Locus	N	Na	Ne	I	Ho	He	uHe	F
1		5	5	3.125	1.35924	1	0.68	0.755556	-0.470588
	Locus2	5	3	2.63158	1.02965	1	0.62	0.688889	-0.612903
	Locus3	5	2	2	0.693147	1	0.5	0.555556	-1
	Locus4	5	2	2	0.693147	1	0.5	0.555556	-1
	Locus5	5	2	2	0.693147	1	0.5	0.555556	-1
	Locus6	5	2	2	0.693147	1	0.5	0.555556	-1
2		5	5	3.125	1.35924	1	0.68	0.755556	-0.470588
	Locus2	5	2	2	0.693147	1	0.5	0.555556	-1
	Locus3	5	2	2	0.693147	1	0.5	0.555556	-1
	Locus4	5	2	2	0.693147	1	0.5	0.555556	-1
	Locus5	5	2	2	0.693147	1	0.5	0.555556	-1
	Locus6	5	2	2	0.693147	1	0.5	0.555556	-1
3		5	5	3.125	1.35924	1	0.68	0.755556	-0.470588
	Locus2	5	2	2	0.693147	1	0.5	0.555556	-1
	Locus3	5	2	2	0.693147	1	0.5	0.555556	-1
	Locus4	5	2	2	0.693147	1	0.5	0.555556	-1
	Locus5	5	2	2	0.693147	1	0.5	0.555556	-1
	Locus6	5	2	2	0.693147	1	0.5	0.555556	-1
4		5	5	3.125	1.35924	1	0.68	0.755556	-0.470588
	Locus2	5	2	2	0.693147	1	0.5	0.555556	-1
	Locus3	5	2	2	0.693147	1	0.5	0.555556	-1
	Locus4	5	2	2	0.693147	1	0.5	0.555556	-1
	Locus5	5	2	2	0.693147	1	0.5	0.555556	-1
	Locus6	5	2	2	0.693147	1	0.5	0.555556	-1
5		5	5	3.125	1.35924	1	0.68	0.755556	-0.470588
	Locus2	5	2	2	0.693147	1	0.5	0.555556	-1
	Locus3	5	2	2	0.693147	1	0.5	0.555556	-1
	Locus4	5	2	2	0.693147	1	0.5	0.555556	-1
	Locus5	5	2	2	0.693147	1	0.5	0.555556	-1
	Locus6	5	2	2	0.693147	1	0.5	0.555556	-1
6		5	5	3.125	1.35924	1	0.68	0.755556	-0.470588
	Locus2	5	2	2	0.693147	1	0.5	0.555556	-1
	Locus3	5	2	2	0.693147	1	0.5	0.555556	-1
	Locus4	5	2	2	0.693147	1	0.5	0.555556	-1
	Locus5	5	2	2	0.693147	1	0.5	0.555556	-1
	Locus6	5	2	2	0.693147	1	0.5	0.555556	-1
7		5	5	3.125	1.35924	1	0.68	0.755556	-0.470588
	Locus2	5	3	2.63158	1.02965	1	0.62	0.688889	-0.612903
	Locus3	5	4	3.84615	1.36616	1	0.74	0.822222	-0.351351
	Locus4	5	3	2.63158	1.02965	1	0.62	0.688889	-0.612903
	Locus5	5	2	2	0.693147	1	0.5	0.555556	-1
	Locus6	5	2	2	0.693147	1	0.5	0.555556	-1
8		5	5	3.125	1.35924	1	0.68	0.755556	-0.470588
	Locus2	5	2	2	0.693147	1	0.5	0.555556	-1
	Locus3	5	2	2	0.693147	1	0.5	0.555556	-1
	Locus4	5	2	2	0.693147	1	0.5	0.555556	-1
	Locus5	5	2	2	0.693147	1	0.5	0.555556	-1
	Locus6	5	2	2	0.693147	1	0.5	0.555556	-1
9		5	5	3.125	1.35924	1	0.68	0.755556	-0.470588
	Locus2	5	2	2	0.693147	1	0.5	0.555556	-1
	Locus3	5	2	2	0.693147	1	0.5	0.555556	-1
	Locus4	5	2	2	0.693147	1	0.5	0.555556	-1
	Locus5	5	2	2	0.693147	1	0.5	0.555556	-1
	Locus6	5	2	2	0.693147	1	0.5	0.555556	-1
10		5	5	3.125	1.35924	1	0.68	0.755556	-0.470588
	Locus2	5	2	2	0.693147	1	0.5	0.555556	-1
	Locus3	5	2	2	0.693147	1	0.5	0.555556	-1
	Locus4	5	2	2	0.693147	1	0.5	0.555556	-1
	Locus5	5	2	2	0.693147	1	0.5	0.555556	-1
	Locus6	5	3	2.38095	0.943348	1	0.58	0.644444	-0.724138
11		5	5	3.125	1.35924	1	0.68	0.755556	-0.470588
	Locus2	5	2	2	0.693147	1	0.5	0.555556	-1
	Locus3	5	2	2	0.693147	1	0.5	0.555556	-1
	Locus4	5	2	2	0.693147	1	0.5	0.555556	-1
	Locus5	5	2	2	0.693147	1	0.5	0.555556	-1
	Locus6	5	3	2.38095	0.943348	1	0.58	0.644444	-0.724138
12		5	5	3.125	1.35924	1	0.68	0.755556	-0.470588
	Locus2	5	3	2.38095	0.943348	1	0.58	0.644444	-0.724138
	Locus3	5	3	2.38095	0.943348	1	0.58	0.644444	-0.724138
	Locus4	5	2	2	0.693147	1	0.5	0.555556	-1
	Locus5	5	2	2	0.693147	1	0.5	0.555556	-1
	Locus6	5	3	2.38095	0.943348	1	0.58	0.644444	-0.724138
13		5	6	4.16667	1.60944	1	0.76	0.844444	-0.315789
	Locus2	5	4	2.94118	1.19355	1	0.66	0.733333	-0.515152
	Locus3	5	4	2.94118	1.19355	1	0.66	0.733333	-0.515152
	Locus4	5	3	2.38095	0.943348	1	0.58	0.644444	-0.724138
	Locus5	5	2	2	0.693147	1	0.5	0.555556	-1
	Locus6	5	3	2.38095	0.943348	1	0.58	0.644444	-0.724138
14		5	5	3.125	1.35924	1	0.68	0.755556	-0.470588
	Locus2	5	2	2	0.693147	1	0.5	0.555556	-1
	Locus3	5	2	2	0.693147	1	0.5	0.555556	-1
	Locus4	5	2	2	0.693147	1	0.5	0.555556	-1
	Locus5	5	2	2	0.693147	1	0.5	0.555556	-1
	Locus6	5	2	2	0.693147	1	0.5	0.555556	-1
15		5	5	3.125	1.35924	1	0.68	0.755556	-0.470588
	Locus2	5	2	2	0.693147	1	0.5	0.555556	-1
	Locus3	5	2	2	0.693147	1	0.5	0.555556	-1
	Locus4	5	2	2	0.693147	1	0.5	0.555556	-1
	Locus5	5	2	2	0.693147	1	0.5	0.555556	-1
	Locus6	5	2	2	0.693147	1	0.5	0.555556	-1
16		5	5	3.125	1.35924	1	0.68	0.755556	-0.470588
	Locus2	5	2	2	0.693147	1	0.5	0.555556	-1
	Locus3	5	2	2	0.693147	1	0.5	0.555556	-1
	Locus4	5	2	2	0.693147	1	0.5	0.555556	-1
	Locus5	5	2	2	0.693147	1	0.5	0.555556	-1
	Locus6	5	2	2	0.693147	1	0.5	0.555556	-1
17		5	5	3.125	1.35924	1	0.68	0.755556	-0.470588
	Locus2	5	3	2.63158	1.02965	1	0.62	0.688889	-0.612903
	Locus3	5	3	2.38095	0.943348	1	0.58	0.644444	-0.724138
	Locus4	5	2	2	0.693147	1	0.5	0.555556	-1
	Locus5	5	2	2	0.693147	1	0.5	0.555556	-1
	Locus6	5	2	2	0.693147	1	0.5	0.555556	-1
18		5	5	3.125	1.35924	1	0.68	0.755556	-0.470588
	Locus2	5	3	2.38095	0.943348	1	0.58	0.644444	-0.724138
	Locus3	5	3	2.38095	0.943348	1	0.58	0.644444	-0.724138
	Locus4	5	2	2	0.693147	1	0.5	0.555556	-1
	Locus5	5	2	2	0.693147	1	0.5	0.555556	-1
	Locus6	5	2	2	0.693147	1	0.5	0.555556	-1
19		5	5	3.125	1.35924	1	0.68	0.755556	-0.470588
	Locus2	5	3	2.63158	1.02965	1	0.62	0.688889	-0.612903
	Locus3	5	2	2	0.693147	1	0.5	0.555556	-1
	Locus4	5	3	2.63158	1.02965	1	0.62	0.688889	-0.612903
	Locus5	5	2	2	0.693147	1	0.5	0.555556	-1
	Locus6	5	2	2	0.693147	1	0.5	0.555556	-1
20		5	5	3.125	1.35924	1	0.68	0.755556	-0.470588
	Locus2	5	3	2.38095	0.943348	1	0.58	0.644444	-0.724138
	Locus3	5	2	2	0.693147	1	0.5	0.555556	-1
	Locus4	5	3	2.38095	0.943348	1	0.58	0.644444	-0.724138
	Locus5	5	2	2	0.693147	1	0.5	0.555556	-1
	Locus6	5	2	2	0.693147	1	0.5	0.555556	-1
21		5	5	3.125	1.35924	1	0.68	0.755556	-0.470588
	Locus2	5	2	2	0.693147	1	0.5	0.555556	-1
	Locus3	5	2	2	0.693147	1	0.5	0.555556	-1
	Locus4	5	2	2	0.693147	1	0.5	0.555556	-1
	Locus5	5	2	2	0.693147	1	0.5	0.555556	-1
	Locus6	5	2	2	0.693147	1	0.5	0.555556	-1
22		5	5	3.125	1.35924	1	0.68	0.755556	-0.470588
	Locus2	5	4	2.94118	1.19355	1	0.66	0.733333	-0.515152
	Locus3	5	2	2	0.693147	1	0.5	0.555556	-1
	Locus4	5	2	2	0.693147	1	0.5	0.555556	-1
	Locus5	5	2	2	0.693147	1	0.5	0.555556	-1
	Locus6	5	2	2	0.693147	1	0.5	0.555556	-1
23		5	5	3.125	1.35924	1	0.68	0.755556	-0.470588
	Locus2	5	3	2.63158	1.02965	1	0.62	0.688889	-0.612903
	Locus3	5	3	2.63158	1.02965	1	0.62	0.688889	-0.612903
	Locus4	5	2	2	0.693147	1	0.5	0.555556	-1
	Locus5	5	2	2	0.693147	1	0.5	0.555556	-1
	Locus6	5	2	2	0.693147	1	0.5	0.555556	-1
24		5	5	3.125	1.35924	1	0.68	0.755556	-0.470588
	Locus2	5	3	2.38095	0.943348	1	0.58	0.644444	-0.724138
	Locus3	5	3	2.38095	0.943348	1	0.58	0.644444	-0.724138
	Locus4	5	2	2	0.693147	1	0.5	0.555556	-1
	Locus5	5	2	2	0.693147	1	0.5	0.555556	-1
	Locus6	5	2	2	0.693147	1	0.5	0.555556	-1
25		5	5	3.125	1.35924	1	0.68	0.755556	-0.470588
	Locus2	5	2	2	0.693147	1	0.5	0.555556	-1
	Locus3	5	2	2	0.693147	1	0.5	0.555556	-1
	Locus4	5	2	2	0.693147	1	0.5	0.555556	-1
	Locus5	5	2	2	0.693147	1	0.5	0.555556	-1
	Locus6	5	2	2	0.693147	1	0.5	0.555556	-1
26		5	5	3.125	1.35924	1	0.68	0.755556	-0.470588
	Locus2	5	2	2	0.693147	1	0.5	0.555556	-1
	Locus3	5	2	2	0.693147	1	0.5	0.555556	-1
	Locus4	5	4	2.77778	1.16828	1	0.64	0.711111	-0.5625
	Locus5	5	2	2	0.693147	1	0.5	0.555556	-1
	Locus6	5	2	2	0.693147	1	0.5	0.555556	-1
27		5	5	3.125	1.35924	1	0.68	0.755556	-0.470588
	Locus2	5	2	2	0.693147	1	0.5	0.555556	-1
	Locus3	5	4	3.84615	1.36616	1	0.74	0.822222	-0.351351
	Locus4	5	2	2	0.693147	1	0.5	0.555556	-1
	Locus5	5	2	2	0.693147	1	0.5	0.555556	-1
	Locus6	5	2	2	0.693147	1	0.5	0.555556	-1
28		5	5	3.125	1.35924	1	0.68	0.755556	-0.470588
	Locus2	5	2	2	0.693147	1	0.5	0.555556	-1
	Locus3	5	2	2	0.693147	1	0.5	0.555556	-1
	Locus4	5	2	2	0.693147	1	0.5	0.555556	-1
	Locus5	5	2	2	0.693147	1	0.5	0.555556	-1
	Locus6	5	2	2	0.693147	1	0.5	0.555556	-1
29		5	5	3.125	1.35924	1	0.68	0.755556	-0.470588
	Locus2	5	2	2	0.693147	1	0.5	0.555556	-1
	Locus3	5	2	2	0.693147	1	0.5	0.555556	-1
	Locus4	5	2	2	0.693147	1	0.5	0.555556	-1
	Locus5	5	2	2	0.693147	1	0.5	0.555556	-1
	Locus6	5	2	2	0.693147	1	0.5	0.555556	-1
30		5	5	3.125	1.35924	1	0.68	0.755556	-0.470588
	Locus2	5	2	2	0.693147	1	0.5	0.555556	-1
	Locus3	5	2	2	0.693147	1	0.5	0.555556	-1
	Locus4	5	2	2	0.693147	1	0.5	0.555556	-1
	Locus5	5	2	2	0.693147	1	0.5	0.555556	-1
	Locus6	5	2	2	0.693147	1	0.5	0.555556	-1
31		5	5	3.125	1.35924	1	0.68	0.755556	-0.470588
	Locus2	5	3	2.38095	0.943348	1	0.58	0.644444	-0.724138
	Locus3	5	2	2	0.693147	1	0.5	0.555556	-1
	Locus4	5	2	2	0.693147	1	0.5	0.555556	-1
	Locus5	5	2	2	0.693147	1	0.5	0.555556	-1
	Locus6	5	2	2	0.693147	1	0.5	0.555556	-1
32		5	5	3.125	1.35924	1	0.68	0.755556	-0.470588
	Locus2	5	2	2	0.693147	1	0.5	0.555556	-1
	Locus3	5	2	2	0.693147	1	0.5	0.555556	-1
	Locus4	5	2	2	0.693147	1	0.5	0.555556	-1
	Locus5	5	2	2	0.693147	1	0.5	0.555556	-1
	Locus6	5	2	2	0.693147	1	0.5	0.555556	-1
33		5	6	5	1.69574	1	0.8	0.888889	-0.25
	Locus2	5	4	2.77778	1.16828	1	0.64	0.711111	-0.5625
	Locus3	5	3	2.38095	0.943348	1	0.58	0.644444	-0.724138
	Locus4	5	3	2.38095	0.943348	1	0.58	0.644444	-0.724138
	Locus5	5	2	2	0.693147	1	0.5	0.555556	-1
	Locus6	5	4	2.77778	1.16828	1	0.64	0.711111	-0.5625
34		5	6	5	1.69574	1	0.8	0.888889	-0.25
	Locus2	5	3	2.63158	1.02965	1	0.62	0.688889	-0.612903
	Locus3	5	4	2.94118	1.22061	1	0.66	0.733333	-0.515152
	Locus4	5	3	2.63158	1.02965	1	0.62	0.688889	-0.612903
	Locus5	5	2	2	0.693147	1	0.5	0.555556	-1
	Locus6	5	3	2.63158	1.02965	1	0.62	0.688889	-0.612903
35		5	5	3.125	1.35924	1	0.68	0.755556	-0.470588
	Locus2	5	2	2	0.693147	1	0.5	0.555556	-1
	Locus3	5	2	2	0.693147	1	0.5	0.555556	-1
	Locus4	5	2	2	0.693147	1	0.5	0.555556	-1
	Locus5	5	2	2	0.693147	1	0.5	0.555556	-1
	Locus6	5	2	2	0.693147	1	0.5	0.555556	-1
36		5	6	5	1.69574	1	0.8	0.888889	-0.25
	Locus2	5	3	2.63158	1.02965	1	0.62	0.688889	-0.612903
	Locus3	5	3	2.63158	1.02965	1	0.62	0.688889	-0.612903
	Locus4	5	3	2.63158	1.02965	1	0.62	0.688889	-0.612903
	Locus5	5	2	2	0.693147	1	0.5	0.555556	-1
	Locus6	5	3	2.63158	1.02965	1	0.62	0.688889	-0.612903
37		5	5	3.125	1.35924	1	0.68	0.755556	-0.470588
	Locus2	5	2	2	0.693147	1	0.5	0.555556	-1
	Locus3	5	2	2	0.693147	1	0.5	0.555556	-1
	Locus4	5	2	2	0.693147	1	0.5	0.555556	-1
	Locus5	5	2	2	0.693147	1	0.5	0.555556	-1
	Locus6	5	2	2	0.693147	1	0.5	0.555556	-1
38		5	5	3.125	1.35924	1	0.68	0.755556	-0.470588
	Locus2	5	2	2	0.693147	1	0.5	0.555556	-1
	Locus3	5	2	2	0.693147	1	0.5	0.555556	-1
	Locus4	5	2	2	0.693147	1	0.5	0.555556	-1
	Locus5	5	2	2	0.693147	1	0.5	0.555556	-1
	Locus6	5	2	2	0.693147	1	0.5	0.555556	-1
39		5	5	3.125	1.35924	1	0.68	0.755556	-0.470588
	Locus2	5	2	2	0.693147	1	0.5	0.555556	-1
	Locus3	5	3	2.63158	1.02965	1	0.62	0.688889	-0.612903
	Locus4	5	2	2	0.693147	1	0.5	0.555556	-1
	Locus5	5	2	2	0.693147	1	0.5	0.555556	-1
	Locus6	5	2	2	0.693147	1	0.5	0.555556	-1
40		5	5	3.125	1.35924	1	0.68	0.755556	-0.470588
	Locus2	5	2	2	0.693147	1	0.5	0.555556	-1
	Locus3	5	2	2	0.693147	1	0.5	0.555556	-1
	Locus4	5	3	2.38095	0.943348	1	0.58	0.644444	-0.724138
	Locus5	5	2	2	0.693147	1	0.5	0.555556	-1
	Locus6	5	2	2	0.693147	1	0.5	0.555556	-1
41		5	5	3.125	1.35924	1	0.68	0.755556	-0.470588
	Locus2	5	3	2.38095	0.943348	1	0.58	0.644444	-0.724138
	Locus3	5	2	2	0.693147	1	0.5	0.555556	-1
	Locus4	5	3	2.38095	0.943348	1	0.58	0.644444	-0.724138
	Locus5	5	2	2	0.693147	1	0.5	0.555556	-1
	Locus6	5	3	2.38095	0.943348	1	0.58	0.644444	-0.724138
42		5	6	4.16667	1.60944	1	0.76	0.844444	-0.315789
	Locus2	5	3	2.38095	0.943348	1	0.58	0.644444	-0.724138
	Locus3	5	2	2	0.693147	1	0.5	0.555556	-1
	Locus4	5	3	2.38095	0.943348	1	0.58	0.644444	-0.724138
	Locus5	5	2	2	0.693147	1	0.5	0.555556	-1
	Locus6	5	3	2.38095	0.943348	1	0.58	0.644444	-0.724138
43		5	6	5	1.69574	1	0.8	0.888889	-0.25
	Locus2	5	3	2.63158	1.02965	1	0.62	0.688889	-0.612903
	Locus3	5	4	2.94118	1.22061	1	0.66	0.733333	-0.515152
	Locus4	5	3	2.63158	1.02965	1	0.62	0.688889	-0.612903
	Locus5	5	3	2.63158	1.02965	1	0.62	0.688889	-0.612903
	Locus6	5	3	2.63158	1.02965	1	0.62	0.688889	-0.612903
44		5	5	3.125	1.35924	1	0.68	0.755556	-0.470588
	Locus2	5	2	2	0.693147	1	0.5	0.555556	-1
	Locus3	5	3	2.38095	0.943348	1	0.58	0.644444	-0.724138
	Locus4	5	2	2	0.693147	1	0.5	0.555556	-1
	Locus5	5	2	2	0.693147	1	0.5	0.555556	-1
	Locus6	5	2	2	0.693147	1	0.5	0.555556	-1
45		5	5	3.125	1.35924	1	0.68	0.755556	-0.470588
	Locus2	5	5	3.57143	1.41848	1	0.72	0.8	-0.388889
	Locus3	5	4	3.33333	1.27985	1	0.7	0.777778	-0.428571
	Locus4	5	3	2.38095	0.943348	1	0.58	0.644444	-0.724138
	Locus5	5	2	2	0.693147	1	0.5	0.555556	-1
	Locus6	5	3	2.63158	1.02965	1	0.62	0.688889	-0.612903
46		5	5	3.125	1.35924	1	0.68	0.755556	-0.470588
	Locus2	5	3	2.38095	0.943348	1	0.58	0.644444	-0.724138
	Locus3	5	2	2	0.693147	1	0.5	0.555556	-1
	Locus4	5	2	2	0.693147	1	0.5	0.555556	-1
	Locus5	5	2	2	0.693147	1	0.5	0.555556	-1
	Locus6	5	2	2	0.693147	1	0.5	0.555556	-1
47		5	5	3.125	1.35924	1	0.68	0.755556	-0.470588
	Locus2	5	3	2.63158	1.02965	1	0.62	0.688889	-0.612903
	Locus3	5	3	2.63158	1.02965	1	0.62	0.688889	-0.612903
	Locus4	5	3	2.63158	1.02965	1	0.62	0.688889	-0.612903
	Locus5	5	2	2	0.693147	1	0.5	0.555556	-1
	Locus6	5	2	2	0.693147	1	0.5	0.555556	-1
48		5	5	3.125	1.35924	1	0.68	0.755556	-0.470588
	Locus2	5	2	2	0.693147	1	0.5	0.555556	-1
	Locus3	5	2	2	0.693147	1	0.5	0.555556	-1
	Locus4	5	2	2	0.693147	1	0.5	0.555556	-1
	Locus5	5	2	2	0.693147	1	0.5	0.555556	-1
	Locus6	5	2	2	0.693147	1	0.5	0.555556	-1
49		5	5	3.125	1.35924	1	0.68	0.755556	-0.470588
	Locus2	5	3	2.38095	0.943348	1	0.58	0.644444	-0.724138
	Locus3	5	2	2	0.693147	1	0.5	0.555556	-1
	Locus4	5	2	2	0.693147	1	0.5	0.555556	-1
	Locus5	5	2	2	0.693147	1	0.5	0.555556	-1
	Locus6	5	3	2.38095	0.943348	1	0.58	0.644444	-0.724138
50		5	5	3.125	1.35924	1	0.68	0.755556	-0.470588
	Locus2	5	2	2	0.693147	1	0.5	0.555556	-1
	Locus3	5	4	2.77778	1.16828	1	0.64	0.711111	-0.5625
	Locus4	5	3	2.63158	1.02965	1	0.62	0.688889	-0.612903
	Locus5	5	2	2	0.693147	1	0.5	0.555556	-1
	Locus6	5	3	2.63158	1.02965	1	0.62	0.688889	-0.612903
51		5	5	3.125	1.35924	1	0.68	0.755556	-0.470588
	Locus2	5	2	2	0.693147	1	0.5	0.555556	-1
	Locus3	5	2	2	0.693147	1	0.5	0.555556	-1
	Locus4	5	2	2	0.693147	1	0.5	0.555556	-1
	Locus5	5	2	2	0.693147	1	0.5	0.555556	-1
	Locus6	5	2	2	0.693147	1	0.5	0.555556	-1
52		5	5	3.125	1.35924	1	0.68	0.755556	-0.470588
	Locus2	5	2	2	0.693147	1	0.5	0.555556	-1
	Locus3	5	2	2	0.693147	1	0.5	0.555556	-1
	Locus4	5	2	2	0.693147	1	0.5	0.555556	-1
	Locus5	5	2	2	0.693147	1	0.5	0.555556	-1
	Locus6	5	2	2	0.693147	1	0.5	0.555556	-1
53		5	6	5	1.69574	1	0.8	0.888889	-0.25
	Locus2	5	3	2.63158	1.02965	1	0.62	0.688889	-0.612903
	Locus3	5	3	2.38095	0.943348	1	0.58	0.644444	-0.724138
	Locus4	5	3	2.63158	1.02965	1	0.62	0.688889	-0.612903
	Locus5	5	2	2	0.693147	1	0.5	0.555556	-1
	Locus6	5	2	2	0.693147	1	0.5	0.555556	-1
54		5	6	5	1.69574	1	0.8	0.888889	-0.25
	Locus2	5	3	2.63158	1.02965	1	0.62	0.688889	-0.612903
	Locus3	5	3	2.63158	1.02965	1	0.62	0.688889	-0.612903
	Locus4	5	3	2.63158	1.02965	1	0.62	0.688889	-0.612903
	Locus5	5	2	2	0.693147	1	0.5	0.555556	-1
	Locus6	5	2	2	0.693147	1	0.5	0.555556	-1
55		5	6	5	1.69574	1	0.8	0.888889	-0.25
	Locus2	5	3	2.63158	1.02965	1	0.62	0.688889	-0.612903
	Locus3	5	3	2.63158	1.02965	1	0.62	0.688889	-0.612903
	Locus4	5	3	2.63158	1.02965	1	0.62	0.688889	-0.612903
	Locus5	5	2	2	0.693147	1	0.5	0.555556	-1
	Locus6	5	2	2	0.693147	1	0.5	0.555556	-1
56		5	6	4.16667	1.60944	1	0.76	0.844444	-0.315789
	Locus2	5	3	2.38095	0.943348	1	0.58	0.644444	-0.724138
	Locus3	5	3	2.38095	0.943348	1	0.58	0.644444	-0.724138
	Locus4	5	3	2.38095	0.943348	1	0.58	0.644444	-0.724138
	Locus5	5	2	2	0.693147	1	0.5	0.555556	-1
	Locus6	5	2	2	0.693147	1	0.5	0.555556	-1
57		5	5	3.125	1.35924	1	0.68	0.755556	-0.470588
	Locus2	5	2	2	0.693147	1	0.5	0.555556	-1
	Locus3	5	3	2.63158	1.02965	1	0.62	0.688889	-0.612903
	Locus4	5	2	2	0.693147	1	0.5	0.555556	-1
	Locus5	5	2	2	0.693147	1	0.5	0.555556	-1
	Locus6	5	2	2	0.693147	1	0.5	0.555556	-1
58		5	5	3.125	1.35924	1	0.68	0.755556	-0.470588
	Locus2	5	2	2	0.693147	1	0.5	0.555556	-1
	Locus3	5	3	2.38095	0.943348	1	0.58	0.644444	-0.724138
	Locus4	5	2	2	0.693147	1	0.5	0.555556	-1
	Locus5	5	2	2	0.693147	1	0.5	0.555556	-1
	Locus6	5	2	2	0.693147	1	0.5	0.555556	-1
59		5	5	3.125	1.35924	1	0.68	0.755556	-0.470588
	Locus2	5	2	2	0.693147	1	0.5	0.555556	-1
	Locus3	5	2	2	0.693147	1	0.5	0.555556	-1
	Locus4	5	2	2	0.693147	1	0.5	0.555556	-1
	Locus5	5	2	2	0.693147	1	0.5	0.555556	-1
	Locus6	5	2	2	0.693147	1	0.5	0.555556	-1
60		5	5	3.125	1.35924	1	0.68	0.755556	-0.470588
	Locus2	5	2	2	0.693147	1	0.5	0.555556	-1
	Locus3	5	2	2	0.693147	1	0.5	0.555556	-1
	Locus4	5	2	2	0.693147	1	0.5	0.555556	-1
	Locus5	5	2	2	0.693147	1	0.5	0.555556	-1
	Locus6	5	2	2	0.693147	1	0.5	0.555556	-1
61		5	5	3.125	1.35924	1	0.68	0.755556	-0.470588
	Locus2	5	3	2.38095	0.943348	1	0.58	0.644444	-0.724138
	Locus3	5	3	2.38095	0.943348	1	0.58	0.644444	-0.724138
	Locus4	5	2	2	0.693147	1	0.5	0.555556	-1
	Locus5	5	2	2	0.693147	1	0.5	0.555556	-1
	Locus6	5	2	2	0.693147	1	0.5	0.555556	-1
62		5	5	3.125	1.35924	1	0.68	0.755556	-0.470588
	Locus2	5	3	2.38095	0.943348	1	0.58	0.644444	-0.724138
	Locus3	5	3	2.38095	0.943348	1	0.58	0.644444	-0.724138
	Locus4	5	2	2	0.693147	1	0.5	0.555556	-1
	Locus5	5	2	2	0.693147	1	0.5	0.555556	-1
	Locus6	5	2	2	0.693147	1	0.5	0.555556	-1
63		5	5	3.125	1.35924	1	0.68	0.755556	-0.470588
	Locus2	5	2	2	0.693147	1	0.5	0.555556	-1
	Locus3	5	2	2	0.693147	1	0.5	0.555556	-1
	Locus4	5	2	2	0.693147	1	0.5	0.555556	-1
	Locus5	5	2	2	0.693147	1	0.5	0.555556	-1
	Locus6	5	2	2	0.693147	1	0.5	0.555556	-1
64		5	5	3.125	1.35924	1	0.68	0.755556	-0.470588
	Locus2	5	3	2.38095	0.943348	1	0.58	0.644444	-0.724138
	Locus3	5	3	2.38095	0.943348	1	0.58	0.644444	-0.724138
	Locus4	5	2	2	0.693147	1	0.5	0.555556	-1
	Locus5	5	2	2	0.693147	1	0.5	0.555556	-1
	Locus6	5	2	2	0.693147	1	0.5	0.555556	-1
65		5	5	3.125	1.35924	1	0.68	0.755556	-0.470588
	Locus2	5	2	2	0.693147	1	0.5	0.555556	-1
	Locus3	5	3	2.38095	0.943348	1	0.58	0.644444	-0.724138
	Locus4	5	2	2	0.693147	1	0.5	0.555556	-1
	Locus5	5	2	2	0.693147	1	0.5	0.555556	-1
	Locus6	5	2	2	0.693147	1	0.5	0.555556	-1
66		5	5	3.125	1.35924	1	0.68	0.755556	-0.470588
	Locus2	5	2	2	0.693147	1	0.5	0.555556	-1
	Locus3	5	2	2	0.693147	1	0.5	0.555556	-1
	Locus4	5	2	2	0.693147	1	0.5	0.555556	-1
	Locus5	5	2	2	0.693147	1	0.5	0.555556	-1
	Locus6	5	2	2	0.693147	1	0.5	0.555556	-1
67		5	5	3.125	1.35924	1	0.68	0.755556	-0.470588
	Locus2	5	2	2	0.693147	1	0.5	0.555556	-1
	Locus3	5	2	2	0.693147	1	0.5	0.555556	-1
	Locus4	5	2	2	0.693147	1	0.5	0.555556	-1
	Locus5	5	2	2	0.693147	1	0.5	0.555556	-1
	Locus6	5	2	2	0.693147	1	0.5	0.555556	-1
68		5	5	3.125	1.35924	1	0.68	0.755556	-0.470588
	Locus2	5	2	2	0.693147	1	0.5	0.555556	-1
	Locus3	5	2	2	0.693147	1	0.5	0.555556	-1
	Locus4	5	2	2	0.693147	1	0.5	0.555556	-1
	Locus5	5	2	2	0.693147	1	0.5	0.555556	-1
	Locus6	5	2	2	0.693147	1	0.5	0.555556	-1
69		5	5	3.125	1.35924	1	0.68	0.755556	-0.470588
	Locus2	5	4	2.94118	1.19355	1	0.66	0.733333	-0.515152
	Locus3	5	4	2.94118	1.19355	1	0.66	0.733333	-0.515152
	Locus4	5	3	2.38095	0.943348	1	0.58	0.644444	-0.724138
	Locus5	5	2	2	0.693147	1	0.5	0.555556	-1
	Locus6	5	2	2	0.693147	1	0.5	0.555556	-1
70		5	5	3.125	1.35924	1	0.68	0.755556	-0.470588
	Locus2	5	2	2	0.693147	1	0.5	0.555556	-1
	Locus3	5	2	2	0.693147	1	0.5	0.555556	-1
	Locus4	5	2	2	0.693147	1	0.5	0.555556	-1
	Locus5	5	2	2	0.693147	1	0.5	0.555556	-1
	Locus6	5	2	2	0.693147	1	0.5	0.555556	-1
71		5	6	4.16667	1.60944	1	0.76	0.844444	-0.315789
	Locus2	5	2	2	0.693147	1	0.5	0.555556	-1
	Locus3	5	2	2	0.693147	1	0.5	0.555556	-1
	Locus4	5	2	2	0.693147	1	0.5	0.555556	-1
	Locus5	5	2	2	0.693147	1	0.5	0.555556	-1
	Locus6	5	2	2	0.693147	1	0.5	0.555556	-1
72		5	5	3.125	1.35924	1	0.68	0.755556	-0.470588
	Locus2	5	4	3.84615	1.36616	1	0.74	0.822222	-0.351351
	Locus3	5	2	2	0.693147	1	0.5	0.555556	-1
	Locus4	5	3	2.63158	1.02965	1	0.62	0.688889	-0.612903
	Locus5	5	2	2	0.693147	1	0.5	0.555556	-1
	Locus6	5	2	2	0.693147	1	0.5	0.555556	-1
73		5	5	3.125	1.35924	1	0.68	0.755556	-0.470588
	Locus2	5	2	2	0.693147	1	0.5	0.555556	-1
	Locus3	5	2	2	0.693147	1	0.5	0.555556	-1
	Locus4	5	2	2	0.693147	1	0.5	0.555556	-1
	Locus5	5	2	2	0.693147	1	0.5	0.555556	-1
	Locus6	5	2	2	0.693147	1	0.5	0.555556	-1
74		5	5	3.125	1.35924	1	0.68	0.755556	-0.470588
	Locus2	5	2	2	0.693147	1	0.5	0.555556	-1
	Locus3	5	2	2	0.693147	1	0.5	0.555556	-1
	Locus4	5	2	2	0.693147	1	0.5	0.555556	-1
	Locus5	5	2	2	0.693147	1	0.5	0.555556	-1
	Locus6	5	2	2	0.693147	1	0.5	0.555556	-1
75		5	5	3.125	1.35924	1	0.68	0.755556	-0.470588
	Locus2	5	3	2.63158	1.02965	1	0.62	0.688889	-0.612903
	Locus3	5	3	2.63158	1.02965	1	0.62	0.688889	-0.612903
	Locus4	5	2	2	0.693147	1	0.5	0.555556	-1
	Locus5	5	2	2	0.693147	1	0.5	0.555556	-1
	Locus6	5	2	2	0.693147	1	0.5	0.555556	-1
76		5	5	3.125	1.35924	1	0.68	0.755556	-0.470588
	Locus2	5	2	2	0.693147	1	0.5	0.555556	-1
	Locus3	5	2	2	0.693147	1	0.5	0.555556	-1
	Locus4	5	2	2	0.693147	1	0.5	0.555556	-1
	Locus5	5	2	2	0.693147	1	0.5	0.555556	-1
	Locus6	5	2	2	0.693147	1	0.5	0.555556	-1
77		5	6	4.16667	1.60944	1	0.76	0.844444	-0.315789
	Locus2	5	4	3.33333	1.27985	1	0.7	0.777778	-0.428571
	Locus3	5	4	3.84615	1.36616	1	0.74	0.822222	-0.351351
	Locus4	5	3	2.63158	1.02965	1	0.62	0.688889	-0.612903
	Locus5	5	2	2	0.693147	1	0.5	0.555556	-1
	Locus6	5	2	2	0.693147	1	0.5	0.555556	-1
78		5	5	3.125	1.35924	1	0.68	0.755556	-0.470588
	Locus2	5	2	2	0.693147	1	0.5	0.555556	-1
	Locus3	5	3	2.38095	0.943348	1	0.58	0.644444	-0.724138
	Locus4	5	2	2	0.693147	1	0.5	0.555556	-1
	Locus5	5	2	2	0.693147	1	0.5	0.555556	-1
	Locus6	5	2	2	0.693147	1	0.5	0.555556	-1
79		5	5	3.125	1.35924	1	0.68	0.755556	-0.470588
	Locus2	5	2	2	0.693147	1	0.5	0.555556	-1
	Locus3	5	2	2	0.693147	1	0.5	0.555556	-1
	Locus4	5	2	2	0.693147	1	0.5	0.555556	-1
	Locus5	5	2	2	0.693147	1	0.5	0.555556	-1
	Locus6	5	2	2	0.693147	1	0.5	0.555556	-1
80		5	5	3.125	1.35924	1	0.68	0.755556	-0.470588
	Locus2	5	3	2.38095	0.943348	1	0.58	0.644444	-0.724138
	Locus3	5	2	2	0.693147	1	0.5	0.555556	-1
	Locus4	5	2	2	0.693147	1	0.5	0.555556	-1
	Locus5	5	2	2	0.693147	1	0.5	0.555556	-1
	Locus6	5	2	2	0.693147	1	0.5	0.555556	-1
81		5	5	3.125	1.35924	1	0.68	0.755556	-0.470588
	Locus2	5	2	2	0.693147	1	0.5	0.555556	-1
	Locus3	5	2	2	0.693147	1	0.5	0.555556	-1
	Locus4	5	2	2	0.693147	1	0.5	0.555556	-1
	Locus5	5	2	2	0.693147	1	0.5	0.555556	-1
	Locus6	5	2	2	0.693147	1	0.5	0.555556	-1
82		5	5	3.125	1.35924	1	0.68	0.755556	-0.470588
	Locus2	5	2	2	0.693147	1	0.5	0.555556	-1
	Locus3	5	2	2	0.693147	1	0.5	0.555556	-1
	Locus4	5	2	2	0.693147	1	0.5	0.555556	-1
	Locus5	5	2	2	0.693147	1	0.5	0.555556	-1
	Locus6	5	2	2	0.693147	1	0.5	0.555556	-1
83		5	5	3.125	1.35924	1	0.68	0.755556	-0.470588
	Locus2	5	2	2	0.693147	1	0.5	0.555556	-1
	Locus3	5	2	2	0.693147	1	0.5	0.555556	-1
	Locus4	5	2	2	0.693147	1	0.5	0.555556	-1
	Locus5	5	2	2	0.693147	1	0.5	0.555556	-1
	Locus6	5	2	2	0.693147	1	0.5	0.555556	-1
84		5	5	3.125	1.35924	1	0.68	0.755556	-0.470588
	Locus2	5	2	2	0.693147	1	0.5	0.555556	-1
	Locus3	5	2	2	0.693147	1	0.5	0.555556	-1
	Locus4	5	2	2	0.693147	1	0.5	0.555556	-1
	Locus5	5	2	2	0.693147	1	0.5	0.555556	-1
	Locus6	5	2	2	0.693147	1	0.5	0.555556	-1
85		5	5	3.125	1.35924	1	0.68	0.755556	-0.470588
	Locus2	5	2	2	0.693147	1	0.5	0.555556	-1
	Locus3	5	2	2	0.693147	1	0.5	0.555556	-1
	Locus4	5	2	2	0.693147	1	0.5	0.555556	-1
	Locus5	5	2	2	0.693147	1	0.5	0.555556	-1
	Locus6	5	2	2	0.693147	1	0.5	0.555556	-1
86		5	5	3.125	1.35924	1	0.68	0.755556	-0.470588
	Locus2	5	2	2	0.693147	1	0.5	0.555556	-1
	Locus3	5	2	2	0.693147	1	0.5	0.555556	-1
	Locus4	5	3	2.63158	1.02965	1	0.62	0.688889	-0.612903
	Locus5	5	2	2	0.693147	1	0.5	0.555556	-1
	Locus6	5	2	2	0.693147	1	0.5	0.555556	-1
87		5	5	3.125	1.35924	1	0.68	0.755556	-0.470588
	Locus2	5	2	2	0.693147	1	0.5	0.555556	-1
	Locus3	5	2	2	0.693147	1	0.5	0.555556	-1
	Locus4	5	3	2.63158	1.02965	1	0.62	0.688889	-0.612903
	Locus5	5	2	2	0.693147	1	0.5	0.555556	-1
	Locus6	5	2	2	0.693147	1	0.5	0.555556	-1
88		5	5	3.125	1.35924	1	0.68	0.755556	-0.470588
	Locus2	5	2	2	0.693147	1	0.5	0.555556	-1
	Locus3	5	2	2	0.693147	1	0.5	0.555556	-1
	Locus4	5	3	2.38095	0.943348	1	0.58	0.644444	-0.724138
	Locus5	5	2	2	0.693147	1	0.5	0.555556	-1
	Locus6	5	2	2	0.693147	1	0.5	0.555556	-1
89		5	5	3.125	1.35924	1	0.68	0.755556	-0.470588
	Locus2	5	2	2	0.693147	1	0.5	0.555556	-1
	Locus3	5	2	2	0.693147	1	0.5	0.555556	-1
	Locus4	5	2	2	0.693147	1	0.5	0.555556	-1
	Locus5	5	2	2	0.693147	1	0.5	0.555556	-1
	Locus6	5	2	2	0.693147	1	0.5	0.555556	-1
90		5	5	3.125	1.35924	1	0.68	0.755556	-0.470588
	Locus2	5	3	2.38095	0.943348	1	0.58	0.644444	-0.724138
	Locus3	5	2	2	0.693147	1	0.5	0.555556	-1
	Locus4	5	3	2.38095	0.943348	1	0.58	0.644444	-0.724138
	Locus5	5	2	2	0.693147	1	0.5	0.555556	-1
	Locus6	5	2	2	0.693147	1	0.5	0.555556	-1
91		5	5	3.125	1.35924	1	0.68	0.755556	-0.470588
	Locus2	5	3	2.63158	1.02965	1	0.62	0.688889	-0.612903
	Locus3	5	3	2.38095	0.943348	1	0.58	0.644444	-0.724138
	Locus4	5	3	2.63158	1.02965	1	0.62	0.688889	-0.612903
	Locus5	5	3	2.38095	0.943348	1	0.58	0.644444	-0.724138
	Locus6	5	4	2.77778	1.16828	1	0.64	0.711111	-0.5625
92		5	5	3.125	1.35924	1	0.68	0.755556	-0.470588
	Locus2	5	3	2.63158	1.02965	1	0.62	0.688889	-0.612903
	Locus3	5	4	2.77778	1.16828	1	0.64	0.711111	-0.5625
	Locus4	5	2	2	0.693147	1	0.5	0.555556	-1
	Locus5	5	3	2.63158	1.02965	1	0.62	0.688889	-0.612903
	Locus6	5	3	2.63158	1.02965	1	0.62	0.688889	-0.612903
93		5	5	3.125	1.35924	1	0.68	0.755556	-0.470588
	Locus2	5	5	4.16667	1.50479	1	0.76	0.844444	-0.315789
	Locus3	5	4	2.77778	1.16828	1	0.64	0.711111	-0.5625
	Locus4	5	2	2	0.693147	1	0.5	0.555556	-1
	Locus5	5	3	2.38095	0.943348	1	0.58	0.644444	-0.724138
	Locus6	5	4	2.77778	1.16828	1	0.64	0.711111	-0.5625
94		5	6	4.16667	1.60944	1	0.76	0.844444	-0.315789
	Locus2	5	5	3.84615	1.47081	1	0.74	0.822222	-0.351351
	Locus3	5	3	2.38095	0.943348	1	0.58	0.644444	-0.724138
	Locus4	5	2	2	0.693147	1	0.5	0.555556	-1
	Locus5	5	3	2.38095	0.943348	1	0.58	0.644444	-0.724138
	Locus6	5	4	2.94118	1.22061	1	0.66	0.733333	-0.515152
95		5	6	4.16667	1.60944	1	0.76	0.844444	-0.315789
	Locus2	5	3	2.63158	1.02965	1	0.62	0.688889	-0.612903
	Locus3	5	3	2.38095	0.943348	1	0.58	0.644444	-0.724138
	Locus4	5	2	2	0.693147	1	0.5	0.555556	-1
	Locus5	5	3	2.38095	0.943348	1	0.58	0.644444	-0.724138
	Locus6	5	3	2.38095	0.943348	1	0.58	0.644444	-0.724138
96		5	5	3.125	1.35924	1	0.68	0.755556	-0.470588
	Locus2	5	4	2.77778	1.16828	1	0.64	0.711111	-0.5625
	Locus3	5	2	2	0.693147	1	0.5	0.555556	-1
	Locus4	5	2	2	0.693147	1	0.5	0.555556	-1
	Locus5	5	3	2.38095	0.943348	1	0.58	0.644444	-0.724138
	Locus6	5	4	2.77778	1.16828	1	0.64	0.711111	-0.5625
97		5	6	4.16667	1.60944	1	0.76	0.844444	-0.315789
	Locus2	5	2	2	0.693147	1	0.5	0.555556	-1
	Locus3	5	3	2.38095	0.943348	1	0.58	0.644444	-0.724138
	Locus4	5	4	2.94118	1.22061	1	0.66	0.733333	-0.515152
	Locus5	5	3	2.63158	1.02965	1	0.62	0.688889	-0.612903
	Locus6	5	3	2.38095	0.943348	1	0.58	0.644444	-0.724138
98		5	5	3.125	1.35924	1	0.68	0.755556	-0.470588
	Locus2	5	2	2	0.693147	1	0.5	0.555556	-1
	Locus3	5	2	2	0.693147	1	0.5	0.555556	-1
	Locus4	5	2	2	0.693147	1	0.5	0.555556	-1
	Locus5	5	3	2.38095	0.943348	1	0.58	0.644444	-0.724138
	Locus6	5	2	2	0.693147	1	0.5	0.555556	-1
99		5	5	3.125	1.35924	1	0.68	0.755556	-0.470588
	Locus2	5	3	2.38095	0.943348	1	0.58	0.644444	-0.724138
	Locus3	5	3	2.38095	0.943348	1	0.58	0.644444	-0.724138
	Locus4	5	2	2	0.693147	1	0.5	0.555556	-1
	Locus5	5	2	2	0.693147	1	0.5	0.555556	-1
	Locus6	5	2	2	0.693147	1	0.5	0.555556	-1
100		5	5	3.125	1.35924	1	0.68	0.755556	-0.470588
	Locus2	5	3	2.38095	0.943348	1	0.58	0.644444	-0.724138
	Locus3	5	2	2	0.693147	1	0.5	0.555556	-1
	Locus4	5	3	2.38095	0.943348	1	0.58	0.644444	-0.724138
	Locus5	5	2	2	0.693147	1	0.5	0.555556	-1
	Locus6	5	2	2	0.693147	1	0.5	0.555556	-1
101		5	5	3.125	1.35924	1	0.68	0.755556	-0.470588
	Locus2	5	2	2	0.693147	1	0.5	0.555556	-1
	Locus3	5	3	2.63158	1.02965	1	0.62	0.688889	-0.612903
	Locus4	5	2	2	0.693147	1	0.5	0.555556	-1
	Locus5	5	2	2	0.693147	1	0.5	0.555556	-1
	Locus6	5	2	2	0.693147	1	0.5	0.555556	-1
102		5	5	3.125	1.35924	1	0.68	0.755556	-0.470588
	Locus2	5	2	2	0.693147	1	0.5	0.555556	-1
	Locus3	5	2	2	0.693147	1	0.5	0.555556	-1
	Locus4	5	3	2.38095	0.943348	1	0.58	0.644444	-0.724138
	Locus5	5	3	2.63158	1.02965	1	0.62	0.688889	-0.612903
	Locus6	5	3	2.38095	0.943348	1	0.58	0.644444	-0.724138
103		5	5	3.125	1.35924	1	0.68	0.755556	-0.470588
	Locus2	5	4	2.77778	1.16828	1	0.64	0.711111	-0.5625
	Locus3	5	5	4.16667	1.50479	1	0.76	0.844444	-0.315789
	Locus4	5	3	2.38095	0.943348	1	0.58	0.644444	-0.724138
	Locus5	5	3	2.63158	1.02965	1	0.62	0.688889	-0.612903
	Locus6	5	3	2.38095	0.943348	1	0.58	0.644444	-0.724138
104		5	5	3.125	1.35924	1	0.68	0.755556	-0.470588
	Locus2	5	5	3.125	1.35924	1	0.68	0.755556	-0.470588
	Locus3	5	5	3.125	1.35924	1	0.68	0.755556	-0.470588
	Locus4	5	2	2	0.693147	1	0.5	0.555556	-1
	Locus5	5	3	2.38095	0.943348	1	0.58	0.644444	-0.724138
	Locus6	5	3	2.63158	1.02965	1	0.62	0.688889	-0.612903
105		5	5	3.125	1.35924	1	0.68	0.755556	-0.470588
	Locus2	5	5	3.84615	1.47081	1	0.74	0.822222	-0.351351
	Locus3	5	3	2.38095	0.943348	1	0.58	0.644444	-0.724138
	Locus4	5	2	2	0.693147	1	0.5	0.555556	-1
	Locus5	5	2	2	0.693147	1	0.5	0.555556	-1
	Locus6	5	2	2	0.693147	1	0.5	0.555556	-1
106		5	5	3.125	1.35924	1	0.68	0.755556	-0.470588
	Locus2	5	3	2.38095	0.943348	1	0.58	0.644444	-0.724138
	Locus3	5	3	2.38095	0.943348	1	0.58	0.644444	-0.724138
	Locus4	5	3	2.38095	0.943348	1	0.58	0.644444	-0.724138
	Locus5	5	2	2	0.693147	1	0.5	0.555556	-1
	Locus6	5	2	2	0.693147	1	0.5	0.555556	-1
107		5	5	3.125	1.35924	1	0.68	0.755556	-0.470588
	Locus2	5	4	2.77778	1.16828	1	0.64	0.711111	-0.5625
	Locus3	5	2	2	0.693147	1	0.5	0.555556	-1
	Locus4	5	2	2	0.693147	1	0.5	0.555556	-1
	Locus5	5	2	2	0.693147	1	0.5	0.555556	-1
	Locus6	5	2	2	0.693147	1	0.5	0.555556	-1
108		5	5	3.125	1.35924	1	0.68	0.755556	-0.470588
	Locus2	5	2	2	0.693147	1	0.5	0.555556	-1
	Locus3	5	2	2	0.693147	1	0.5	0.555556	-1
	Locus4	5	2	2	0.693147	1	0.5	0.555556	-1
	Locus5	5	2	2	0.693147	1	0.5	0.555556	-1
	Locus6	5	2	2	0.693147	1	0.5	0.555556	-1
109		5	4	2.94118	1.22061	1	0.66	0.733333	-0.515152
	Locus2	5	3	2.38095	0.943348	1	0.58	0.644444	-0.724138
	Locus3	5	2	2	0.693147	1	0.5	0.555556	-1
	Locus4	5	2	2	0.693147	1	0.5	0.555556	-1
	Locus5	5	2	2	0.693147	1	0.5	0.555556	-1
	Locus6	5	2	2	0.693147	1	0.5	0.555556	-1
110		5	4	2.77778	1.16828	1	0.64	0.711111	-0.5625
	Locus2	5	2	2	0.693147	1	0.5	0.555556	-1
	Locus3	5	3	2.63158	1.02965	1	0.62	0.688889	-0.612903
	Locus4	5	2	2	0.693147	1	0.5	0.555556	-1
	Locus5	5	2	2	0.693147	1	0.5	0.555556	-1
	Locus6	5	2	2	0.693147	1	0.5	0.555556	-1
111		5	4	2.77778	1.16828	1	0.64	0.711111	-0.5625
	Locus2	5	3	2.63158	1.02965	1	0.62	0.688889	-0.612903
	Locus3	5	3	2.63158	1.02965	1	0.62	0.688889	-0.612903
	Locus4	5	2	2	0.693147	1	0.5	0.555556	-1
	Locus5	5	2	2	0.693147	1	0.5	0.555556	-1
	Locus6	5	2	2	0.693147	1	0.5	0.555556	-1
112		5	4	2.94118	1.22061	1	0.66	0.733333	-0.515152
	Locus2	5	3	2.38095	0.943348	1	0.58	0.644444	-0.724138
	Locus3	5	2	2	0.693147	1	0.5	0.555556	-1
	Locus4	5	2	2	0.693147	1	0.5	0.555556	-1
	Locus5	5	2	2	0.693147	1	0.5	0.555556	-1
	Locus6	5	2	2	0.693147	1	0.5	0.555556	-1
113		5	5	3.125	1.35924	1	0.68	0.755556	-0.470588
	Locus2	5	2	2	0.693147	1	0.5	0.555556	-1
	Locus3	5	2	2	0.693147	1	0.5	0.555556	-1
	Locus4	5	3	2.38095	0.943348	1	0.58	0.644444	-0.724138
	Locus5	5	3	2.38095	0.943348	1	0.58	0.644444	-0.724138
	Locus6	5	2	2	0.693147	1	0.5	0.555556	-1
114		5	5	3.125	1.35924	1	0.68	0.755556	-0.470588
	Locus2	5	4	3.33333	1.27985	1	0.7	0.777778	-0.428571
	Locus3	5	2	2	0.693147	1	0.5	0.555556	-1
	Locus4	5	2	2	0.693147	1	0.5	0.555556	-1
	Locus5	5	3	2.38095	0.943348	1	0.58	0.644444	-0.724138
	Locus6	5	2	2	0.693147	1	0.5	0.555556	-1
115		5	5	3.125	1.35924	1	0.68	0.755556	-0.470588
	Locus2	5	3	2.63158	1.02965	1	0.62	0.688889	-0.612903
	Locus3	5	3	2.38095	0.943348	1	0.58	0.644444	-0.724138
	Locus4	5	2	2	0.693147	1	0.5	0.555556	-1
	Locus5	5	3	2.63158	1.02965	1	0.62	0.688889	-0.612903
	Locus6	5	3	2.63158	1.02965	1	0.62	0.688889	-0.612903
116		5	5	3.125	1.35924	1	0.68	0.755556	-0.470588
	Locus2	5	3	2.38095	0.943348	1	0.58	0.644444	-0.724138
	Locus3	5	2	2	0.693147	1	0.5	0.555556	-1
	Locus4	5	2	2	0.693147	1	0.5	0.555556	-1
	Locus5	5	2	2	0.693147	1	0.5	0.555556	-1
	Locus6	5	2	2	0.693147	1	0.5	0.555556	-1
117		5	5	3.125	1.35924	1	0.68	0.755556	-0.470588
	Locus2	5	4	2.94118	1.22061	1	0.66	0.733333	-0.515152
	Locus3	5	4	3.33333	1.27985	1	0.7	0.777778	-0.428571
	Locus4	5	3	2.38095	0.943348	1	0.58	0.644444	-0.724138
	Locus5	5	2	2	0.693147	1	0.5	0.555556	-1
	Locus6	5	2	2	0.693147	1	0.5	0.555556	-1
118		5	5	3.125	1.35924	1	0.68	0.755556	-0.470588
	Locus2	5	3	2.63158	1.02965	1	0.62	0.688889	-0.612903
	Locus3	5	4	3.84615	1.36616	1	0.74	0.822222	-0.351351
	Locus4	5	3	2.63158	1.02965	1	0.62	0.688889	-0.612903
	Locus5	5	3	2.63158	1.02965	1	0.62	0.688889	-0.612903
	Locus6	5	3	2.63158	1.02965	1	0.62	0.688889	-0.612903
119		5	5	3.125	1.35924	1	0.68	0.755556	-0.470588
	Locus2	5	2	2	0.693147	1	0.5	0.555556	-1
	Locus3	5	2	2	0.693147	1	0.5	0.555556	-1
	Locus4	5	2	2	0.693147	1	0.5	0.555556	-1
	Locus5	5	2	2	0.693147	1	0.5	0.555556	-1
	Locus6	5	2	2	0.693147	1	0.5	0.555556	-1
120		5	5	3.125	1.35924	1	0.68	0.755556	-0.470588
	Locus2	5	3	2.63158	1.02965	1	0.62	0.688889	-0.612903
	Locus3	5	4	3.33333	1.27985	1	0.7	0.777778	-0.428571
	Locus4	5	3	2.63158	1.02965	1	0.62	0.688889	-0.612903
	Locus5	5	2	2	0.693147	1	0.5	0.555556	-1
	Locus6	5	2	2	0.693147	1	0.5	0.555556	-1
121		5	5	3.125	1.35924	1	0.68	0.755556	-0.470588
	Locus2	5	2	2	0.693147	1	0.5	0.555556	-1
	Locus3	5	3	2.38095	0.943348	1	0.58	0.644444	-0.724138
	Locus4	5	2	2	0.693147	1	0.5	0.555556	-1
	Locus5	5	2	2	0.693147	1	0.5	0.555556	-1
	Locus6	5	2	2	0.693147	1	0.5	0.555556	-1
122		5	5	3.125	1.35924	1	0.68	0.755556	-0.470588
	Locus2	5	2	2	0.693147	1	0.5	0.555556	-1
	Locus3	5	3	2.38095	0.943348	1	0.58	0.644444	-0.724138
	Locus4	5	2	2	0.693147	1	0.5	0.555556	-1
	Locus5	5	2	2	0.693147	1	0.5	0.555556	-1
	Locus6	5	2	2	0.693147	1	0.5	0.555556	-1
123		5	5	3.125	1.35924	1	0.68	0.755556	-0.470588
	Locus2	5	2	2	0.693147	1	0.5	0.555556	-1
	Locus3	5	2	2	0.693147	1	0.5	0.555556	-1
	Locus4	5	2	2	0.693147	1	0.5	0.555556	-1
	Locus5	5	2	2	0.693147	1	0.5	0.555556	-1
	Locus6	5	2	2	0.693147	1	0.5	0.555556	-1
124		5	5	3.125	1.35924	1	0.68	0.755556	-0.470588
	Locus2	5	2	2	0.693147	1	0.5	0.555556	-1
	Locus3	5	3	2.38095	0.943348	1	0.58	0.644444	-0.724138
	Locus4	5	2	2	0.693147	1	0.5	0.555556	-1
	Locus5	5	2	2	0.693147	1	0.5	0.555556	-1
	Locus6	5	2	2	0.693147	1	0.5	0.555556	-1
125		5	5	3.125	1.35924	1	0.68	0.755556	-0.470588
	Locus2	5	2	2	0.693147	1	0.5	0.555556	-1
	Locus3	5	3	2.38095	0.943348	1	0.58	0.644444	-0.724138
	Locus4	5	3	2.38095	0.943348	1	0.58	0.644444	-0.724138
	Locus5	5	2	2	0.693147	1	0.5	0.555556	-1
	Locus6	5	2	2	0.693147	1	0.5	0.555556	-1
126		5	5	3.125	1.35924	1	0.68	0.755556	-0.470588
	Locus2	5	2	2	0.693147	1	0.5	0.555556	-1
	Locus3	5	2	2	0.693147	1	0.5	0.555556	-1
	Locus4	5	3	2.63158	1.02965	1	0.62	0.688889	-0.612903
	Locus5	5	2	2	0.693147	1	0.5	0.555556	-1
	Locus6	5	2	2	0.693147	1	0.5	0.555556	-1
127		5	5	3.125	1.35924	1	0.68	0.755556	-0.470588
	Locus2	5	2	2	0.693147	1	0.5	0.555556	-1
	Locus3	5	3	2.63158	1.02965	1	0.62	0.688889	-0.612903
	Locus4	5	2	2	0.693147	1	0.5	0.555556	-1
	Locus5	5	2	2	0.693147	1	0.5	0.555556	-1
	Locus6	5	2	2	0.693147	1	0.5	0.555556	-1
128		5	5	3.125	1.35924	1	0.68	0.755556	-0.470588
	Locus2	5	2	2	0.693147	1	0.5	0.555556	-1
	Locus3	5	2	2	0.693147	1	0.5	0.555556	-1
	Locus4	5	3	2.38095	0.943348	1	0.58	0.644444	-0.724138
	Locus5	5	2	2	0.693147	1	0.5	0.555556	-1
	Locus6	5	2	2	0.693147	1	0.5	0.555556	-1
129		5	5	3.125	1.35924	1	0.68	0.755556	-0.470588
	Locus2	5	2	2	0.693147	1	0.5	0.555556	-1
	Locus3	5	3	2.63158	1.02965	1	0.62	0.688889	-0.612903
	Locus4	5	2	2	0.693147	1	0.5	0.555556	-1
	Locus5	5	2	2	0.693147	1	0.5	0.555556	-1
	Locus6	5	2	2	0.693147	1	0.5	0.555556	-1
130		5	5	3.125	1.35924	1	0.68	0.755556	-0.470588
	Locus2	5	2	2	0.693147	1	0.5	0.555556	-1
	Locus3	5	3	2.63158	1.02965	1	0.62	0.688889	-0.612903
	Locus4	5	2	2	0.693147	1	0.5	0.555556	-1
	Locus5	5	2	2	0.693147	1	0.5	0.555556	-1
	Locus6	5	2	2	0.693147	1	0.5	0.555556	-1
131		5	5	3.125	1.35924	1	0.68	0.755556	-0.470588
	Locus2	5	2	2	0.693147	1	0.5	0.555556	-1
	Locus3	5	2	2	0.693147	1	0.5	0.555556	-1
	Locus4	5	2	2	0.693147	1	0.5	0.555556	-1
	Locus5	5	2	2	0.693147	1	0.5	0.555556	-1
	Locus6	5	2	2	0.693147	1	0.5	0.555556	-1
132		5	5	3.125	1.35924	1	0.68	0.755556	-0.470588
	Locus2	5	2	2	0.693147	1	0.5	0.555556	-1
	Locus3	5	3	2.63158	1.02965	1	0.62	0.688889	-0.612903
	Locus4	5	2	2	0.693147	1	0.5	0.555556	-1
	Locus5	5	2	2	0.693147	1	0.5	0.555556	-1
	Locus6	5	2	2	0.693147	1	0.5	0.555556	-1
133		5	5	3.125	1.35924	1	0.68	0.755556	-0.470588
	Locus2	5	2	2	0.693147	1	0.5	0.555556	-1
	Locus3	5	2	2	0.693147	1	0.5	0.555556	-1
	Locus4	5	2	2	0.693147	1	0.5	0.555556	-1
	Locus5	5	2	2	0.693147	1	0.5	0.555556	-1
	Locus6	5	2	2	0.693147	1	0.5	0.555556	-1
134		5	5	3.125	1.35924	1	0.68	0.755556	-0.470588
	Locus2	5	2	2	0.693147	1	0.5	0.555556	-1
	Locus3	5	2	2	0.693147	1	0.5	0.555556	-1
	Locus4	5	2	2	0.693147	1	0.5	0.555556	-1
	Locus5	5	2	2	0.693147	1	0.5	0.555556	-1
	Locus6	5	2	2	0.693147	1	0.5	0.555556	-1
135		5	5	3.125	1.35924	1	0.68	0.755556	-0.470588
	Locus2	5	2	2	0.693147	1	0.5	0.555556	-1
	Locus3	5	2	2	0.693147	1	0.5	0.555556	-1
	Locus4	5	2	2	0.693147	1	0.5	0.555556	-1
	Locus5	5	2	2	0.693147	1	0.5	0.555556	-1
	Locus6	5	2	2	0.693147	1	0.5	0.555556	-1
136		5	5	3.125	1.35924	1	0.68	0.755556	-0.470588
	Locus2	5	2	2	0.693147	1	0.5	0.555556	-1
	Locus3	5	2	2	0.693147	1	0.5	0.555556	-1
	Locus4	5	2	2	0.693147	1	0.5	0.555556	-1
	Locus5	5	2	2	0.693147	1	0.5	0.555556	-1
	Locus6	5	2	2	0.693147	1	0.5	0.555556	-1
137		5	6	4.16667	1.60944	1	0.76	0.844444	-0.315789
	Locus2	5	2	2	0.693147	1	0.5	0.555556	-1
	Locus3	5	4	2.94118	1.19355	1	0.66	0.733333	-0.515152
	Locus4	5	3	2.38095	0.943348	1	0.58	0.644444	-0.724138
	Locus5	5	3	2.38095	0.943348	1	0.58	0.644444	-0.724138
	Locus6	5	2	2	0.693147	1	0.5	0.555556	-1
138		5	5	3.125	1.35924	1	0.68	0.755556	-0.470588
	Locus2	5	2	2	0.693147	1	0.5	0.555556	-1
	Locus3	5	3	2.38095	0.943348	1	0.58	0.644444	-0.724138
	Locus4	5	2	2	0.693147	1	0.5	0.555556	-1
	Locus5	5	2	2	0.693147	1	0.5	0.555556	-1
	Locus6	5	2	2	0.693147	1	0.5	0.555556	-1
139		5	5	3.125	1.35924	1	0.68	0.755556	-0.470588
	Locus2	5	2	2	0.693147	1	0.5	0.555556	-1
	Locus3	5	2	2	0.693147	1	0.5	0.555556	-1
	Locus4	5	2	2	0.693147	1	0.5	0.555556	-1
	Locus5	5	2	2	0.693147	1	0.5	0.555556	-1
	Locus6	5	2	2	0.693147	1	0.5	0.555556	-1
140		5	5	3.125	1.35924	1	0.68	0.755556	-0.470588
	Locus2	5	2	2	0.693147	1	0.5	0.555556	-1
	Locus3	5	2	2	0.693147	1	0.5	0.555556	-1
	Locus4	5	2	2	0.693147	1	0.5	0.555556	-1
	Locus5	5	2	2	0.693147	1	0.5	0.555556	-1
	Locus6	5	2	2	0.693147	1	0.5	0.555556	-1
141		5	5	3.125	1.35924	1	0.68	0.755556	-0.470588
	Locus2	5	2	2	0.693147	1	0.5	0.555556	-1
	Locus3	5	2	2	0.693147	1	0.5	0.555556	-1
	Locus4	5	3	2.38095	0.943348	1	0.58	0.644444	-0.724138
	Locus5	5	2	2	0.693147	1	0.5	0.555556	-1
	Locus6	5	2	2	0.693147	1	0.5	0.555556	-1
142		5	5	3.125	1.35924	1	0.68	0.755556	-0.470588
	Locus2	5	2	2	0.693147	1	0.5	0.555556	-1
	Locus3	5	2	2	0.693147	1	0.5	0.555556	-1
	Locus4	5	2	2	0.693147	1	0.5	0.555556	-1
	Locus5	5	2	2	0.693147	1	0.5	0.555556	-1
	Locus6	5	2	2	0.693147	1	0.5	0.555556	-1
143		5	5	3.125	1.35924	1	0.68	0.755556	-0.470588
	Locus2	5	2	2	0.693147	1	0.5	0.555556	-1
	Locus3	5	2	2	0.693147	1	0.5	0.555556	-1
	Locus4	5	3	2.38095	0.943348	1	0.58	0.644444	-0.724138
	Locus5	5	2	2	0.693147	1	0.5	0.555556	-1
	Locus6	5	2	2	0.693147	1	0.5	0.555556	-1
144		5	5	3.125	1.35924	1	0.68	0.755556	-0.470588
	Locus2	5	3	2.38095	0.943348	1	0.58	0.644444	-0.724138
	Locus3	5	3	2.38095	0.943348	1	0.58	0.644444	-0.724138
	Locus4	5	4	2.94118	1.19355	1	0.66	0.733333	-0.515152
	Locus5	5	2	2	0.693147	1	0.5	0.555556	-1
	Locus6	5	2	2	0.693147	1	0.5	0.555556	-1
145		5	4	2.38095	1.0889	0.8	0.58	0.644444	-0.37931
	Locus2	5	4	2.94118	1.19355	1	0.66	0.733333	-0.515152
	Locus3	5	4	2.94118	1.19355	1	0.66	0.733333	-0.515152
	Locus4	5	3	2.38095	0.943348	1	0.58	0.644444	-0.724138
	Locus5	5	2	2	0.693147	1	0.5	0.555556	-1
	Locus6	5	2	2	0.693147	1	0.5	0.555556	-1
146		5	4	2.38095	1.0889	0.8	0.58	0.644444	-0.37931
	Locus2	5	2	2	0.693147	1	0.5	0.555556	-1
	Locus3	5	2	2	0.693147	1	0.5	0.555556	-1
	Locus4	5	2	2	0.693147	1	0.5	0.555556	-1
	Locus5	5	2	2	0.693147	1	0.5	0.555556	-1
	Locus6	5	2	2	0.693147	1	0.5	0.555556	-1
147		5	4	2.38095	1.0889	0.8	0.58	0.644444	-0.37931
	Locus2	5	2	2	0.693147	1	0.5	0.555556	-1
	Locus3	5	2	2	0.693147	1	0.5	0.555556	-1
	Locus4	5	2	2	0.693147	1	0.5	0.555556	-1
	Locus5	5	2	2	0.693147	1	0.5	0.555556	-1
	Locus6	5	2	2	0.693147	1	0.5	0.555556	-1
148		5	4	1.92308	0.940448	0.6	0.48	0.533333	-0.25
	Locus2	5	2	2	0.693147	1	0.5	0.555556	-1
	Locus3	5	2	2	0.693147	1	0.5	0.555556	-1
	Locus4	5	2	2	0.693147	1	0.5	0.555556	-1
	Locus5	5	2	2	0.693147	1	0.5	0.555556	-1
	Locus6	5	2	2	0.693147	1	0.5	0.555556	-1
149		5	5	3.125	1.35924	1	0.68	0.755556	-0.470588
	Locus2	5	2	2	0.693147	1	0.5	0.555556	-1
	Locus3	5	2	2	0.693147	1	0.5	0.555556	-1
	Locus4	5	2	2	0.693147	1	0.5	0.555556	-1
	Locus5	5	2	2	0.693147	1	0.5	0.555556	-1
	Locus6	5	2	2	0.693147	1	0.5	0.555556	-1
150		5	5	3.125	1.35924	1	0.68	0.755556	-0.470588
	Locus2	5	2	2	0.693147	1	0.5	0.555556	-1
	Locus3	5	2	2	0.693147	1	0.5	0.555556	-1
	Locus4	5	2	2	0.693147	1	0.5	0.555556	-1
	Locus5	5	2	2	0.693147	1	0.5	0.555556	-1
	Locus6	5	2	2	0.693147	1	0.5	0.555556	-1
151		5	5	3.125	1.35924	1	0.68	0.755556	-0.470588
	Locus2	5	2	2	0.693147	1	0.5	0.555556	-1
	Locus3	5	2	2	0.693147	1	0.5	0.555556	-1
	Locus4	5	2	2	0.693147	1	0.5	0.555556	-1
	Locus5	5	2	2	0.693147	1	0.5	0.555556	-1
	Locus6	5	2	2	0.693147	1	0.5	0.555556	-1
152		5	5	3.125	1.35924	1	0.68	0.755556	-0.470588
	Locus2	5	2	2	0.693147	1	0.5	0.555556	-1
	Locus3	5	2	2	0.693147	1	0.5	0.555556	-1
	Locus4	5	2	2	0.693147	1	0.5	0.555556	-1
	Locus5	5	2	2	0.693147	1	0.5	0.555556	-1
	Locus6	5	2	2	0.693147	1	0.5	0.555556	-1
153		5	5	3.125	1.35924	1	0.68	0.755556	-0.470588
	Locus2	5	2	2	0.693147	1	0.5	0.555556	-1
	Locus3	5	2	2	0.693147	1	0.5	0.555556	-1
	Locus4	5	2	2	0.693147	1	0.5	0.555556	-1
	Locus5	5	2	2	0.693147	1	0.5	0.555556	-1
	Locus6	5	2	2	0.693147	1	0.5	0.555556	-1
154		5	5	3.125	1.35924	1	0.68	0.755556	-0.470588
	Locus2	5	2	2	0.693147	1	0.5	0.555556	-1
	Locus3	5	2	2	0.693147	1	0.5	0.555556	-1
	Locus4	5	2	2	0.693147	1	0.5	0.555556	-1
	Locus5	5	3	2.63158	1.02965	1	0.62	0.688889	-0.612903
	Locus6	5	2	2	0.693147	1	0.5	0.555556	-1
155		5	5	3.125	1.35924	1	0.68	0.755556	-0.470588
	Locus2	5	2	2	0.693147	1	0.5	0.555556	-1
	Locus3	5	2	2	0.693147	1	0.5	0.555556	-1
	Locus4	5	2	2	0.693147	1	0.5	0.555556	-1
	Locus5	5	2	2	0.693147	1	0.5	0.555556	-1
	Locus6	5	2	2	0.693147	1	0.5	0.555556	-1
156		5	5	3.125	1.35924	1	0.68	0.755556	-0.470588
	Locus2	5	2	2	0.693147	1	0.5	0.555556	-1
	Locus3	5	2	2	0.693147	1	0.5	0.555556	-1
	Locus4	5	2	2	0.693147	1	0.5	0.555556	-1
	Locus5	5	2	2	0.693147	1	0.5	0.555556	-1
	Locus6	5	2	2	0.693147	1	0.5	0.555556	-1
157		5	5	3.125	1.35924	1	0.68	0.755556	-0.470588
	Locus2	5	2	2	0.693147	1	0.5	0.555556	-1
	Locus3	5	2	2	0.693147	1	0.5	0.555556	-1
	Locus4	5	2	2	0.693147	1	0.5	0.555556	-1
	Locus5	5	2	2	0.693147	1	0.5	0.555556	-1
	Locus6	5	2	2	0.693147	1	0.5	0.555556	-1
158		5	5	3.125	1.35924	1	0.68	0.755556	-0.470588
	Locus2	5	2	2	0.693147	1	0.5	0.555556	-1
	Locus3	5	2	2	0.693147	1	0.5	0.555556	-1
	Locus4	5	2	2	0.693147	1	0.5	0.555556	-1
	Locus5	5	2	2	0.693147	1	0.5	0.555556	-1
	Locus6	5	2	2	0.693147	1	0.5	0.555556	-1
159		5	5	3.125	1.35924	1	0.68	0.755556	-0.470588
	Locus2	5	2	2	0.693147	1	0.5	0.555556	-1
	Locus3	5	2	2	0.693147	1	0.5	0.555556	-1
	Locus4	5	2	2	0.693147	1	0.5	0.555556	-1
	Locus5	5	2	2	0.693147	1	0.5	0.555556	-1
	Locus6	5	2	2	0.693147	1	0.5	0.555556	-1
160		5	5	3.125	1.35924	1	0.68	0.755556	-0.470588
	Locus2	5	2	2	0.693147	1	0.5	0.555556	-1
	Locus3	5	2	2	0.693147	1	0.5	0.555556	-1
	Locus4	5	2	2	0.693147	1	0.5	0.555556	-1
	Locus5	5	2	2	0.693147	1	0.5	0.555556	-1
	Locus6	5	2	2	0.693147	1	0.5	0.555556	-1
161		5	5	3.125	1.35924	1	0.68	0.755556	-0.470588
	Locus2	5	2	2	0.693147	1	0.5	0.555556	-1
	Locus3	5	3	2.38095	0.943348	1	0.58	0.644444	-0.724138
	Locus4	5	3	2.38095	0.943348	1	0.58	0.644444	-0.724138
	Locus5	5	2	2	0.693147	1	0.5	0.555556	-1
	Locus6	5	2	2	0.693147	1	0.5	0.555556	-1
162		5	5	3.125	1.35924	1	0.68	0.755556	-0.470588
	Locus2	5	2	2	0.693147	1	0.5	0.555556	-1
	Locus3	5	2	2	0.693147	1	0.5	0.555556	-1
	Locus4	5	3	2.38095	0.943348	1	0.58	0.644444	-0.724138
	Locus5	5	2	2	0.693147	1	0.5	0.555556	-1
	Locus6	5	2	2	0.693147	1	0.5	0.555556	-1
163		5	5	3.125	1.35924	1	0.68	0.755556	-0.470588
	Locus2	5	2	2	0.693147	1	0.5	0.555556	-1
	Locus3	5	2	2	0.693147	1	0.5	0.555556	-1
	Locus4	5	2	2	0.693147	1	0.5	0.555556	-1
	Locus5	5	2	2	0.693147	1	0.5	0.555556	-1
	Locus6	5	2	2	0.693147	1	0.5	0.555556	-1
164		5	5	3.125	1.35924	1	0.68	0.755556	-0.470588
	Locus2	5	2	2	0.693147	1	0.5	0.555556	-1
	Locus3	5	2	2	0.693147	1	0.5	0.555556	-1
	Locus4	5	2	2	0.693147	1	0.5	0.555556	-1
	Locus5	5	2	2	0.693147	1	0.5	0.555556	-1
	Locus6	5	2	2	0.693147	1	0.5	0.555556	-1
165		5	5	3.125	1.35924	1	0.68	0.755556	-0.470588
	Locus2	5	2	2	0.693147	1	0.5	0.555556	-1
	Locus3	5	2	2	0.693147	1	0.5	0.555556	-1
	Locus4	5	2	2	0.693147	1	0.5	0.555556	-1
	Locus5	5	2	2	0.693147	1	0.5	0.555556	-1
	Locus6	5	2	2	0.693147	1	0.5	0.555556	-1
166		5	5	3.125	1.35924	1	0.68	0.755556	-0.470588
	Locus2	5	2	2	0.693147	1	0.5	0.555556	-1
	Locus3	5	2	2	0.693147	1	0.5	0.555556	-1
	Locus4	5	2	2	0.693147	1	0.5	0.555556	-1
	Locus5	5	2	2	0.693147	1	0.5	0.555556	-1
	Locus6	5	2	2	0.693147	1	0.5	0.555556	-1
167		5	5	3.125	1.35924	1	0.68	0.755556	-0.470588
	Locus2	5	2	2	0.693147	1	0.5	0.555556	-1
	Locus3	5	2	2	0.693147	1	0.5	0.555556	-1
	Locus4	5	2	2	0.693147	1	0.5	0.555556	-1
	Locus5	5	2	2	0.693147	1	0.5	0.555556	-1
	Locus6	5	2	2	0.693147	1	0.5	0.555556	-1
168		5	5	3.125	1.35924	1	0.68	0.755556	-0.470588
	Locus2	5	2	2	0.693147	1	0.5	0.555556	-1
	Locus3	5	2	2	0.693147	1	0.5	0.555556	-1
	Locus4	5	2	2	0.693147	1	0.5	0.555556	-1
	Locus5	5	2	2	0.693147	1	0.5	0.555556	-1
	Locus6	5	2	2	0.693147	1	0.5	0.555556	-1
169		5	5	3.125	1.35924	1	0.68	0.755556	-0.470588
	Locus2	5	2	2	0.693147	1	0.5	0.555556	-1
	Locus3	5	3	2.38095	0.943348	1	0.58	0.644444	-0.724138
	Locus4	5	2	2	0.693147	1	0.5	0.555556	-1
	Locus5	5	2	2	0.693147	1	0.5	0.555556	-1
	Locus6	5	2	2	0.693147	1	0.5	0.555556	-1
170		5	5	3.125	1.35924	1	0.68	0.755556	-0.470588
	Locus2	5	2	2	0.693147	1	0.5	0.555556	-1
	Locus3	5	2	2	0.693147	1	0.5	0.555556	-1
	Locus4	5	2	2	0.693147	1	0.5	0.555556	-1
	Locus5	5	2	2	0.693147	1	0.5	0.555556	-1
	Locus6	5	2	2	0.693147	1	0.5	0.555556	-1
171		5	5	3.125	1.35924	1	0.68	0.755556	-0.470588
	Locus2	5	2	2	0.693147	1	0.5	0.555556	-1
	Locus3	5	2	2	0.693147	1	0.5	0.555556	-1
	Locus4	5	2	2	0.693147	1	0.5	0.555556	-1
	Locus5	5	2	2	0.693147	1	0.5	0.555556	-1
	Locus6	5	2	2	0.693147	1	0.5	0.555556	-1
172		5	5	3.125	1.35924	1	0.68	0.755556	-0.470588
	Locus2	5	2	2	0.693147	1	0.5	0.555556	-1
	Locus3	5	2	2	0.693147	1	0.5	0.555556	-1
	Locus4	5	2	2	0.693147	1	0.5	0.555556	-1
	Locus5	5	2	2	0.693147	1	0.5	0.555556	-1
	Locus6	5	2	2	0.693147	1	0.5	0.555556	-1
173		5	5	3.125	1.35924	1	0.68	0.755556	-0.470588
	Locus2	5	2	2	0.693147	1	0.5	0.555556	-1
	Locus3	5	2	2	0.693147	1	0.5	0.555556	-1
	Locus4	5	2	2	0.693147	1	0.5	0.555556	-1
	Locus5	5	2	2	0.693147	1	0.5	0.555556	-1
	Locus6	5	2	2	0.693147	1	0.5	0.555556	-1
174		5	5	3.125	1.35924	1	0.68	0.755556	-0.470588
	Locus2	5	2	2	0.693147	1	0.5	0.555556	-1
	Locus3	5	2	2	0.693147	1	0.5	0.555556	-1
	Locus4	5	2	2	0.693147	1	0.5	0.555556	-1
	Locus5	5	2	2	0.693147	1	0.5	0.555556	-1
	Locus6	5	2	2	0.693147	1	0.5	0.555556	-1
175		5	5	3.125	1.35924	1	0.68	0.755556	-0.470588
	Locus2	5	2	2	0.693147	1	0.5	0.555556	-1
	Locus3	5	2	2	0.693147	1	0.5	0.555556	-1
	Locus4	5	2	2	0.693147	1	0.5	0.555556	-1
	Locus5	5	2	2	0.693147	1	0.5	0.555556	-1
	Locus6	5	2	2	0.693147	1	0.5	0.555556	-1
176		5	5	3.125	1.35924	1	0.68	0.755556	-0.470588
	Locus2	5	2	2	0.693147	1	0.5	0.555556	-1
	Locus3	5	2	2	0.693147	1	0.5	0.555556	-1
	Locus4	5	2	2	0.693147	1	0.5	0.555556	-1
	Locus5	5	2	2	0.693147	1	0.5	0.555556	-1
	Locus6	5	2	2	0.693147	1	0.5	0.555556	-1
177		5	5	3.125	1.35924	1	0.68	0.755556	-0.470588
	Locus2	5	2	2	0.693147	1	0.5	0.555556	-1
	Locus3	5	2	2	0.693147	1	0.5	0.555556	-1
	Locus4	5	2	2	0.693147	1	0.5	0.555556	-1
	Locus5	5	2	2	0.693147	1	0.5	0.555556	-1
	Locus6	5	2	2	0.693147	1	0.5	0.555556	-1
178		5	5	3.125	1.35924	1	0.68	0.755556	-0.470588
	Locus2	5	2	2	0.693147	1	0.5	0.555556	-1
	Locus3	5	2	2	0.693147	1	0.5	0.555556	-1
	Locus4	5	2	2	0.693147	1	0.5	0.555556	-1
	Locus5	5	2	2	0.693147	1	0.5	0.555556	-1
	Locus6	5	2	2	0.693147	1	0.5	0.555556	-1
179		5	5	3.125	1.35924	1	0.68	0.755556	-0.470588
	Locus2	5	2	2	0.693147	1	0.5	0.555556	-1
	Locus3	5	2	2	0.693147	1	0.5	0.555556	-1
	Locus4	5	2	2	0.693147	1	0.5	0.555556	-1
	Locus5	5	2	2	0.693147	1	0.5	0.555556	-1
	Locus6	5	2	2	0.693147	1	0.5	0.555556	-1
180		5	5	3.125	1.35924	1	0.68	0.755556	-0.470588
	Locus2	5	2	2	0.693147	1	0.5	0.555556	-1
	Locus3	5	2	2	0.693147	1	0.5	0.555556	-1
	Locus4	5	2	2	0.693147	1	0.5	0.555556	-1
	Locus5	5	2	2	0.693147	1	0.5	0.555556	-1
	Locus6	5	2	2	0.693147	1	0.5	0.555556	-1
Mean and SE over Loci for each
		N	Na	Ne	I	Ho	He	uHe	F
1	Mean	5	2.66667	2.29276	0.860246	1	0.55	0.611111	-0.847249
	SE	0	0.494413	0.195811	0.113927	0	0.0325576	0.0361752	0.09834
2	Mean	5	2.5	2.1875	0.804162	1	0.53	0.588889	-0.911765
	SE	0	0.5	0.1875	0.111015	0	0.03	0.0333333	0.0882353
3	Mean	5	2.5	2.1875	0.804162	1	0.53	0.588889	-0.911765
	SE	0	0.5	0.1875	0.111015	0	0.03	0.0333333	0.0882353
4	Mean	5	2.5	2.1875	0.804162	1	0.53	0.588889	-0.911765
	SE	0	0.5	0.1875	0.111015	0	0.03	0.0333333	0.0882353
5	Mean	5	2.5	2.1875	0.804162	1	0.53	0.588889	-0.911765
	SE	0	0.5	0.1875	0.111015	0	0.03	0.0333333	0.0882353
6	Mean	5	2.5	2.1875	0.804162	1	0.53	0.588889	-0.911765
	SE	0	0.5	0.1875	0.111015	0	0.03	0.0333333	0.0882353
7	Mean	5	3.16667	2.70572	1.0285	1	0.61	0.677778	-0.674624
	SE	0	0.477261	0.287719	0.122246	0	0.0392428	0.0436031	0.110377
8	Mean	5	2.5	2.1875	0.804162	1	0.53	0.588889	-0.911765
	SE	0	0.5	0.1875	0.111015	0	0.03	0.0333333	0.0882353
9	Mean	5	2.5	2.1875	0.804162	1	0.53	0.588889	-0.911765
	SE	0	0.5	0.1875	0.111015	0	0.03	0.0333333	0.0882353
10	Mean	5	2.66667	2.25099	0.845862	1	0.543333	0.603704	-0.865788
	SE	0	0.494413	0.185541	0.110506	0	0.0302948	0.0336609	0.090976
11	Mean	5	2.66667	2.25099	0.845862	1	0.543333	0.603704	-0.865788
	SE	0	0.494413	0.185541	0.110506	0	0.0302948	0.0336609	0.090976
12	Mean	5	3	2.37798	0.929263	1	0.57	0.633333	-0.773834
	SE	0	0.447214	0.16771	0.0994944	0	0.0272029	0.0302255	0.0819897
13	Mean	5	3.66667	2.80182	1.09606	1	0.623333	0.692593	-0.632395
	SE	0	0.557773	0.310849	0.128003	0	0.0366667	0.0407407	0.0965571
14	Mean	5	2.5	2.1875	0.804162	1	0.53	0.588889	-0.911765
	SE	0	0.5	0.1875	0.111015	0	0.03	0.0333333	0.0882353
15	Mean	5	2.5	2.1875	0.804162	1	0.53	0.588889	-0.911765
	SE	0	0.5	0.1875	0.111015	0	0.03	0.0333333	0.0882353
16	Mean	5	2.5	2.1875	0.804162	1	0.53	0.588889	-0.911765
	SE	0	0.5	0.1875	0.111015	0	0.03	0.0333333	0.0882353
17	Mean	5	2.83333	2.35626	0.901947	1	0.563333	0.625926	-0.801272
	SE	0	0.477261	0.186917	0.109229	0	0.0311627	0.0346252	0.0947387
18	Mean	5	2.83333	2.31448	0.887563	1	0.556667	0.618519	-0.819811
	SE	0	0.477261	0.179116	0.106785	0	0.0294014	0.0326683	0.089007
19	Mean	5	2.83333	2.39803	0.916331	1	0.57	0.633333	-0.782732
	SE	0	0.477261	0.192601	0.111248	0	0.0325576	0.0361752	0.0994541
20	Mean	5	2.83333	2.31448	0.887563	1	0.556667	0.618519	-0.819811
	SE	0	0.477261	0.179116	0.106785	0	0.0294014	0.0326683	0.089007
21	Mean	5	2.5	2.1875	0.804162	1	0.53	0.588889	-0.911765
	SE	0	0.5	0.1875	0.111015	0	0.03	0.0333333	0.0882353
22	Mean	5	2.83333	2.34436	0.887563	1	0.556667	0.618519	-0.830957
	SE	0	0.542627	0.219083	0.124806	0	0.035932	0.0399245	0.107067
23	Mean	5	2.83333	2.39803	0.916331	1	0.57	0.633333	-0.782732
	SE	0	0.477261	0.192601	0.111248	0	0.0325576	0.0361752	0.0994541
24	Mean	5	2.83333	2.31448	0.887563	1	0.556667	0.618519	-0.819811
	SE	0	0.477261	0.179116	0.106785	0	0.0294014	0.0326683	0.089007
25	Mean	5	2.5	2.1875	0.804162	1	0.53	0.588889	-0.911765
	SE	0	0.5	0.1875	0.111015	0	0.03	0.0333333	0.0882353
26	Mean	5	2.83333	2.31713	0.883351	1	0.553333	0.614815	-0.838848
	SE	0	0.542627	0.205519	0.122796	0	0.034124	0.0379155	0.10261
27	Mean	5	2.83333	2.49519	0.916331	1	0.57	0.633333	-0.803657
	SE	0	0.542627	0.326732	0.141156	0	0.0449444	0.0499382	0.125129
28	Mean	5	2.5	2.1875	0.804162	1	0.53	0.588889	-0.911765
	SE	0	0.5	0.1875	0.111015	0	0.03	0.0333333	0.0882353
29	Mean	5	2.5	2.1875	0.804162	1	0.53	0.588889	-0.911765
	SE	0	0.5	0.1875	0.111015	0	0.03	0.0333333	0.0882353
30	Mean	5	2.5	2.1875	0.804162	1	0.53	0.588889	-0.911765
	SE	0	0.5	0.1875	0.111015	0	0.03	0.0333333	0.0882353
31	Mean	5	2.66667	2.25099	0.845862	1	0.543333	0.603704	-0.865788
	SE	0	0.494413	0.185541	0.110506	0	0.0302948	0.0336609	0.090976
32	Mean	5	2.5	2.1875	0.804162	1	0.53	0.588889	-0.911765
	SE	0	0.5	0.1875	0.111015	0	0.03	0.0333333	0.0882353
33	Mean	5	3.66667	2.88624	1.10203	1	0.623333	0.692593	-0.637213
	SE	0	0.557773	0.439225	0.138903	0	0.0411231	0.0456924	0.101296
34	Mean	5	3.5	2.97265	1.11641	1	0.636667	0.707407	-0.600644
	SE	0	0.562731	0.424507	0.135181	0	0.0394687	0.0438541	0.0983525
35	Mean	5	2.5	2.1875	0.804162	1	0.53	0.588889	-0.911765
	SE	0	0.5	0.1875	0.111015	0	0.03	0.0333333	0.0882353
36	Mean	5	3.33333	2.92105	1.08458	1	0.63	0.7	-0.616935
	SE	0	0.557773	0.42839	0.134016	0	0.0392428	0.0436031	0.0968582
37	Mean	5	2.5	2.1875	0.804162	1	0.53	0.588889	-0.911765
	SE	0	0.5	0.1875	0.111015	0	0.03	0.0333333	0.0882353
38	Mean	5	2.5	2.1875	0.804162	1	0.53	0.588889	-0.911765
	SE	0	0.5	0.1875	0.111015	0	0.03	0.0333333	0.0882353
39	Mean	5	2.66667	2.29276	0.860246	1	0.55	0.611111	-0.847249
	SE	0	0.494413	0.195811	0.113927	0	0.0325576	0.0361752	0.09834
40	Mean	5	2.66667	2.25099	0.845862	1	0.543333	0.603704	-0.865788
	SE	0	0.494413	0.185541	0.110506	0	0.0302948	0.0336609	0.090976
41	Mean	5	3	2.37798	0.929263	1	0.57	0.633333	-0.773834
	SE	0	0.447214	0.16771	0.0994944	0	0.0272029	0.0302255	0.0819897
42	Mean	5	3.16667	2.55159	0.970963	1	0.583333	0.648148	-0.748034
	SE	0	0.600925	0.33188	0.13715	0	0.0387872	0.0430969	0.102554
43	Mean	5	3.66667	3.07792	1.17249	1	0.656667	0.72963	-0.536127
	SE	0	0.494413	0.387727	0.109197	0	0.0294014	0.0326683	0.0594102
44	Mean	5	2.66667	2.25099	0.845862	1	0.543333	0.603704	-0.865788
	SE	0	0.494413	0.185541	0.110506	0	0.0302948	0.0336609	0.090976
45	Mean	5	3.66667	2.84038	1.12062	1	0.633333	0.703704	-0.604182
	SE	0	0.494413	0.246262	0.114521	0	0.034124	0.0379155	0.0941939
46	Mean	5	2.66667	2.25099	0.845862	1	0.543333	0.603704	-0.865788
	SE	0	0.494413	0.185541	0.110506	0	0.0302948	0.0336609	0.090976
47	Mean	5	3	2.50329	0.972415	1	0.59	0.655556	-0.718216
	SE	0	0.447214	0.177247	0.102541	0	0.03	0.0333333	0.0919051
48	Mean	5	2.5	2.1875	0.804162	1	0.53	0.588889	-0.911765
	SE	0	0.5	0.1875	0.111015	0	0.03	0.0333333	0.0882353
49	Mean	5	2.83333	2.31448	0.887563	1	0.556667	0.618519	-0.819811
	SE	0	0.477261	0.179116	0.106785	0	0.0294014	0.0326683	0.089007
50	Mean	5	3.16667	2.52766	0.99552	1	0.593333	0.659259	-0.709816
	SE	0	0.477261	0.182375	0.107599	0	0.0308401	0.0342668	0.0941859
51	Mean	5	2.5	2.1875	0.804162	1	0.53	0.588889	-0.911765
	SE	0	0.5	0.1875	0.111015	0	0.03	0.0333333	0.0882353
52	Mean	5	2.5	2.1875	0.804162	1	0.53	0.588889	-0.911765
	SE	0	0.5	0.1875	0.111015	0	0.03	0.0333333	0.0882353
53	Mean	5	3.16667	2.77402	1.01412	1	0.603333	0.67037	-0.699991
	SE	0	0.600925	0.46001	0.150127	0	0.0451418	0.0501575	0.115218
54	Mean	5	3.16667	2.81579	1.0285	1	0.61	0.677778	-0.681452
	SE	0	0.600925	0.454738	0.149459	0	0.0449444	0.0499382	0.11593
55	Mean	5	3.16667	2.81579	1.0285	1	0.61	0.677778	-0.681452
	SE	0	0.600925	0.454738	0.149459	0	0.0449444	0.0499382	0.11593
56	Mean	5	3.16667	2.55159	0.970963	1	0.583333	0.648148	-0.748034
	SE	0	0.600925	0.33188	0.13715	0	0.0387872	0.0430969	0.102554
57	Mean	5	2.66667	2.29276	0.860246	1	0.55	0.611111	-0.847249
	SE	0	0.494413	0.195811	0.113927	0	0.0325576	0.0361752	0.09834
58	Mean	5	2.66667	2.25099	0.845862	1	0.543333	0.603704	-0.865788
	SE	0	0.494413	0.185541	0.110506	0	0.0302948	0.0336609	0.090976
59	Mean	5	2.5	2.1875	0.804162	1	0.53	0.588889	-0.911765
	SE	0	0.5	0.1875	0.111015	0	0.03	0.0333333	0.0882353
60	Mean	5	2.5	2.1875	0.804162	1	0.53	0.588889	-0.911765
	SE	0	0.5	0.1875	0.111015	0	0.03	0.0333333	0.0882353
61	Mean	5	2.83333	2.31448	0.887563	1	0.556667	0.618519	-0.819811
	SE	0	0.477261	0.179116	0.106785	0	0.0294014	0.0326683	0.089007
62	Mean	5	2.83333	2.31448	0.887563	1	0.556667	0.618519	-0.819811
	SE	0	0.477261	0.179116	0.106785	0	0.0294014	0.0326683	0.089007
63	Mean	5	2.5	2.1875	0.804162	1	0.53	0.588889	-0.911765
	SE	0	0.5	0.1875	0.111015	0	0.03	0.0333333	0.0882353
64	Mean	5	2.83333	2.31448	0.887563	1	0.556667	0.618519	-0.819811
	SE	0	0.477261	0.179116	0.106785	0	0.0294014	0.0326683	0.089007
65	Mean	5	2.66667	2.25099	0.845862	1	0.543333	0.603704	-0.865788
	SE	0	0.494413	0.185541	0.110506	0	0.0302948	0.0336609	0.090976
66	Mean	5	2.5	2.1875	0.804162	1	0.53	0.588889	-0.911765
	SE	0	0.5	0.1875	0.111015	0	0.03	0.0333333	0.0882353
67	Mean	5	2.5	2.1875	0.804162	1	0.53	0.588889	-0.911765
	SE	0	0.5	0.1875	0.111015	0	0.03	0.0333333	0.0882353
68	Mean	5	2.5	2.1875	0.804162	1	0.53	0.588889	-0.911765
	SE	0	0.5	0.1875	0.111015	0	0.03	0.0333333	0.0882353
69	Mean	5	3.33333	2.56472	1.01266	1	0.596667	0.662963	-0.704172
	SE	0	0.494413	0.205665	0.114679	0	0.033632	0.0373689	0.100241
70	Mean	5	2.5	2.1875	0.804162	1	0.53	0.588889	-0.911765
	SE	0	0.5	0.1875	0.111015	0	0.03	0.0333333	0.0882353
71	Mean	5	2.66667	2.36111	0.845862	1	0.543333	0.603704	-0.885965
	SE	0	0.666667	0.361111	0.152715	0	0.0433333	0.0481481	0.114035
72	Mean	5	3	2.60046	0.972415	1	0.59	0.655556	-0.73914
	SE	0	0.516398	0.311423	0.134402	0	0.0431277	0.0479197	0.121461
73	Mean	5	2.5	2.1875	0.804162	1	0.53	0.588889	-0.911765
	SE	0	0.5	0.1875	0.111015	0	0.03	0.0333333	0.0882353
74	Mean	5	2.5	2.1875	0.804162	1	0.53	0.588889	-0.911765
	SE	0	0.5	0.1875	0.111015	0	0.03	0.0333333	0.0882353
75	Mean	5	2.83333	2.39803	0.916331	1	0.57	0.633333	-0.782732
	SE	0	0.477261	0.192601	0.111248	0	0.0325576	0.0361752	0.0994541
76	Mean	5	2.5	2.1875	0.804162	1	0.53	0.588889	-0.911765
	SE	0	0.5	0.1875	0.111015	0	0.03	0.0333333	0.0882353
77	Mean	5	3.5	2.99629	1.1119	1	0.636667	0.707407	-0.618103
	SE	0	0.619139	0.379642	0.15252	0	0.0474459	0.0527176	0.127827
78	Mean	5	2.66667	2.25099	0.845862	1	0.543333	0.603704	-0.865788
	SE	0	0.494413	0.185541	0.110506	0	0.0302948	0.0336609	0.090976
79	Mean	5	2.5	2.1875	0.804162	1	0.53	0.588889	-0.911765
	SE	0	0.5	0.1875	0.111015	0	0.03	0.0333333	0.0882353
80	Mean	5	2.66667	2.25099	0.845862	1	0.543333	0.603704	-0.865788
	SE	0	0.494413	0.185541	0.110506	0	0.0302948	0.0336609	0.090976
81	Mean	5	2.5	2.1875	0.804162	1	0.53	0.588889	-0.911765
	SE	0	0.5	0.1875	0.111015	0	0.03	0.0333333	0.0882353
82	Mean	5	2.5	2.1875	0.804162	1	0.53	0.588889	-0.911765
	SE	0	0.5	0.1875	0.111015	0	0.03	0.0333333	0.0882353
83	Mean	5	2.5	2.1875	0.804162	1	0.53	0.588889	-0.911765
	SE	0	0.5	0.1875	0.111015	0	0.03	0.0333333	0.0882353
84	Mean	5	2.5	2.1875	0.804162	1	0.53	0.588889	-0.911765
	SE	0	0.5	0.1875	0.111015	0	0.03	0.0333333	0.0882353
85	Mean	5	2.5	2.1875	0.804162	1	0.53	0.588889	-0.911765
	SE	0	0.5	0.1875	0.111015	0	0.03	0.0333333	0.0882353
86	Mean	5	2.66667	2.29276	0.860246	1	0.55	0.611111	-0.847249
	SE	0	0.494413	0.195811	0.113927	0	0.0325576	0.0361752	0.09834
87	Mean	5	2.66667	2.29276	0.860246	1	0.55	0.611111	-0.847249
	SE	0	0.494413	0.195811	0.113927	0	0.0325576	0.0361752	0.09834
88	Mean	5	2.66667	2.25099	0.845862	1	0.543333	0.603704	-0.865788
	SE	0	0.494413	0.185541	0.110506	0	0.0302948	0.0336609	0.090976
89	Mean	5	2.5	2.1875	0.804162	1	0.53	0.588889	-0.911765
	SE	0	0.5	0.1875	0.111015	0	0.03	0.0333333	0.0882353
90	Mean	5	2.83333	2.31448	0.887563	1	0.556667	0.618519	-0.819811
	SE	0	0.477261	0.179116	0.106785	0	0.0294014	0.0326683	0.089007
91	Mean	5	3.5	2.65464	1.07892	1	0.62	0.688889	-0.617862
	SE	0	0.341565	0.113618	0.0653648	0	0.0154919	0.0172133	0.0397462
92	Mean	5	3.33333	2.63292	1.0516	1	0.613333	0.681481	-0.6453
	SE	0	0.421637	0.148741	0.0891045	0	0.0245855	0.0273172	0.0744627
93	Mean	5	3.83333	2.87136	1.13951	1	0.633333	0.703704	-0.605919
	SE	0	0.477261	0.303284	0.118474	0	0.0360247	0.0400274	0.0958359
94	Mean	5	3.83333	2.95265	1.14678	1	0.636667	0.707407	-0.605095
	SE	0	0.600925	0.35747	0.142951	0	0.0414461	0.0460512	0.106531
95	Mean	5	3.33333	2.65685	1.02705	1	0.603333	0.67037	-0.683518
	SE	0	0.557773	0.313049	0.125392	0	0.0351821	0.0390912	0.0904289
96	Mean	5	3.33333	2.51025	1.00424	1	0.59	0.655556	-0.719954
	SE	0	0.494413	0.187837	0.112117	0	0.031305	0.0347833	0.0946284
97	Mean	5	3.5	2.75022	1.07326	1	0.616667	0.685185	-0.648687
	SE	0	0.562731	0.310505	0.127716	0	0.035932	0.0399245	0.0939396
98	Mean	5	2.66667	2.25099	0.845862	1	0.543333	0.603704	-0.865788
	SE	0	0.494413	0.185541	0.110506	0	0.0302948	0.0336609	0.090976
99	Mean	5	2.83333	2.31448	0.887563	1	0.556667	0.618519	-0.819811
	SE	0	0.477261	0.179116	0.106785	0	0.0294014	0.0326683	0.089007
100	Mean	5	2.83333	2.31448	0.887563	1	0.556667	0.618519	-0.819811
	SE	0	0.477261	0.179116	0.106785	0	0.0294014	0.0326683	0.089007
101	Mean	5	2.66667	2.29276	0.860246	1	0.55	0.611111	-0.847249
	SE	0	0.494413	0.195811	0.113927	0	0.0325576	0.0361752	0.09834
102	Mean	5	3	2.41975	0.943647	1	0.576667	0.640741	-0.755295
	SE	0	0.447214	0.172978	0.100931	0	0.02848	0.0316445	0.0862237
103	Mean	5	3.83333	2.91049	1.15811	1	0.643333	0.714815	-0.568343
	SE	0	0.401386	0.275694	0.0947783	0	0.0280079	0.0311199	0.0642659
104	Mean	5	3.83333	2.73126	1.12398	1	0.623333	0.692593	-0.624801
	SE	0	0.542627	0.194292	0.114481	0	0.0298515	0.0331683	0.0860481
105	Mean	5	3.16667	2.55868	0.975473	1	0.583333	0.648148	-0.75768
	SE	0	0.600925	0.313383	0.145234	0	0.0427135	0.0474595	0.118997
106	Mean	5	3	2.37798	0.929263	1	0.57	0.633333	-0.773834
	SE	0	0.447214	0.16771	0.0994944	0	0.0272029	0.0302255	0.0819897
107	Mean	5	2.83333	2.31713	0.883351	1	0.553333	0.614815	-0.838848
	SE	0	0.542627	0.205519	0.122796	0	0.034124	0.0379155	0.10261
108	Mean	5	2.5	2.1875	0.804162	1	0.53	0.588889	-0.911765
	SE	0	0.5	0.1875	0.111015	0	0.03	0.0333333	0.0882353
109	Mean	5	2.5	2.22035	0.822757	1	0.54	0.6	-0.873215
	SE	0	0.341565	0.157014	0.0894468	0	0.0273252	0.0303613	0.0846032
110	Mean	5	2.5	2.23489	0.828421	1	0.543333	0.603704	-0.862567
	SE	0	0.341565	0.149753	0.0874064	0	0.0275278	0.0305864	0.0871634
111	Mean	5	2.66667	2.34016	0.884505	1	0.563333	0.625926	-0.798051
	SE	0	0.333333	0.153676	0.0880377	0	0.02848	0.0316445	0.0906263
112	Mean	5	2.5	2.22035	0.822757	1	0.54	0.6	-0.873215
	SE	0	0.341565	0.157014	0.0894468	0	0.0273252	0.0303613	0.0846032
113	Mean	5	2.83333	2.31448	0.887563	1	0.556667	0.618519	-0.819811
	SE	0	0.477261	0.179116	0.106785	0	0.0294014	0.0326683	0.089007
114	Mean	5	3	2.47321	0.943647	1	0.576667	0.640741	-0.77055
	SE	0	0.516398	0.247988	0.125698	0	0.0380935	0.0423261	0.110608
115	Mean	5	3.16667	2.56678	1.01412	1	0.603333	0.67037	-0.672239
	SE	0	0.401386	0.150552	0.0871515	0	0.0244495	0.0271661	0.0733362
116	Mean	5	2.66667	2.25099	0.845862	1	0.543333	0.603704	-0.865788
	SE	0	0.494413	0.185541	0.110506	0	0.0302948	0.0336609	0.090976
117	Mean	5	3.33333	2.63008	1.03156	1	0.603333	0.67037	-0.689742
	SE	0	0.494413	0.237512	0.121324	0	0.0366667	0.0407407	0.106524
118	Mean	5	3.5	2.91624	1.14067	1	0.65	0.722222	-0.545592
	SE	0	0.341565	0.202686	0.0702177	0	0.0204939	0.022771	0.0452689
119	Mean	5	2.5	2.1875	0.804162	1	0.53	0.588889	-0.911765
	SE	0	0.5	0.1875	0.111015	0	0.03	0.0333333	0.0882353
120	Mean	5	3.16667	2.62025	1.01412	1	0.603333	0.67037	-0.687494
	SE	0	0.477261	0.226048	0.114927	0	0.0351821	0.0390912	0.103366
121	Mean	5	2.66667	2.25099	0.845862	1	0.543333	0.603704	-0.865788
	SE	0	0.494413	0.185541	0.110506	0	0.0302948	0.0336609	0.090976
122	Mean	5	2.66667	2.25099	0.845862	1	0.543333	0.603704	-0.865788
	SE	0	0.494413	0.185541	0.110506	0	0.0302948	0.0336609	0.090976
123	Mean	5	2.5	2.1875	0.804162	1	0.53	0.588889	-0.911765
	SE	0	0.5	0.1875	0.111015	0	0.03	0.0333333	0.0882353
124	Mean	5	2.66667	2.25099	0.845862	1	0.543333	0.603704	-0.865788
	SE	0	0.494413	0.185541	0.110506	0	0.0302948	0.0336609	0.090976
125	Mean	5	2.83333	2.31448	0.887563	1	0.556667	0.618519	-0.819811
	SE	0	0.477261	0.179116	0.106785	0	0.0294014	0.0326683	0.089007
126	Mean	5	2.66667	2.29276	0.860246	1	0.55	0.611111	-0.847249
	SE	0	0.494413	0.195811	0.113927	0	0.0325576	0.0361752	0.09834
127	Mean	5	2.66667	2.29276	0.860246	1	0.55	0.611111	-0.847249
	SE	0	0.494413	0.195811	0.113927	0	0.0325576	0.0361752	0.09834
128	Mean	5	2.66667	2.25099	0.845862	1	0.543333	0.603704	-0.865788
	SE	0	0.494413	0.185541	0.110506	0	0.0302948	0.0336609	0.090976
129	Mean	5	2.66667	2.29276	0.860246	1	0.55	0.611111	-0.847249
	SE	0	0.494413	0.195811	0.113927	0	0.0325576	0.0361752	0.09834
130	Mean	5	2.66667	2.29276	0.860246	1	0.55	0.611111	-0.847249
	SE	0	0.494413	0.195811	0.113927	0	0.0325576	0.0361752	0.09834
131	Mean	5	2.5	2.1875	0.804162	1	0.53	0.588889	-0.911765
	SE	0	0.5	0.1875	0.111015	0	0.03	0.0333333	0.0882353
132	Mean	5	2.66667	2.29276	0.860246	1	0.55	0.611111	-0.847249
	SE	0	0.494413	0.195811	0.113927	0	0.0325576	0.0361752	0.09834
133	Mean	5	2.5	2.1875	0.804162	1	0.53	0.588889	-0.911765
	SE	0	0.5	0.1875	0.111015	0	0.03	0.0333333	0.0882353
134	Mean	5	2.5	2.1875	0.804162	1	0.53	0.588889	-0.911765
	SE	0	0.5	0.1875	0.111015	0	0.03	0.0333333	0.0882353
135	Mean	5	2.5	2.1875	0.804162	1	0.53	0.588889	-0.911765
	SE	0	0.5	0.1875	0.111015	0	0.03	0.0333333	0.0882353
136	Mean	5	2.5	2.1875	0.804162	1	0.53	0.588889	-0.911765
	SE	0	0.5	0.1875	0.111015	0	0.03	0.0333333	0.0882353
137	Mean	5	3.33333	2.64496	1.01266	1	0.596667	0.662963	-0.713203
	SE	0	0.614636	0.335394	0.141733	0	0.0407976	0.0453307	0.109834
138	Mean	5	2.66667	2.25099	0.845862	1	0.543333	0.603704	-0.865788
	SE	0	0.494413	0.185541	0.110506	0	0.0302948	0.0336609	0.090976
139	Mean	5	2.5	2.1875	0.804162	1	0.53	0.588889	-0.911765
	SE	0	0.5	0.1875	0.111015	0	0.03	0.0333333	0.0882353
140	Mean	5	2.5	2.1875	0.804162	1	0.53	0.588889	-0.911765
	SE	0	0.5	0.1875	0.111015	0	0.03	0.0333333	0.0882353
141	Mean	5	2.66667	2.25099	0.845862	1	0.543333	0.603704	-0.865788
	SE	0	0.494413	0.185541	0.110506	0	0.0302948	0.0336609	0.090976
142	Mean	5	2.5	2.1875	0.804162	1	0.53	0.588889	-0.911765
	SE	0	0.5	0.1875	0.111015	0	0.03	0.0333333	0.0882353
143	Mean	5	2.66667	2.25099	0.845862	1	0.543333	0.603704	-0.865788
	SE	0	0.494413	0.185541	0.110506	0	0.0302948	0.0336609	0.090976
144	Mean	5	3.16667	2.47135	0.970963	1	0.583333	0.648148	-0.739003
	SE	0	0.477261	0.192239	0.108963	0	0.0311627	0.0346252	0.0928865
145	Mean	5	3.16667	2.44071	0.967607	0.966667	0.58	0.644444	-0.688959
	SE	0	0.401386	0.17287	0.0945264	0.0333333	0.0292119	0.0324576	0.108171
146	Mean	5	2.33333	2.06349	0.759106	0.966667	0.513333	0.57037	-0.896552
	SE	0	0.333333	0.0634921	0.0659588	0.0333333	0.0133333	0.0148148	0.103448
147	Mean	5	2.33333	2.06349	0.759106	0.966667	0.513333	0.57037	-0.896552
	SE	0	0.333333	0.0634921	0.0659588	0.0333333	0.0133333	0.0148148	0.103448
148	Mean	5	2.33333	1.98718	0.734364	0.933333	0.496667	0.551852	-0.875
	SE	0	0.333333	0.0128205	0.0412168	0.0666667	0.00333333	0.0037037	0.125
149	Mean	5	2.5	2.1875	0.804162	1	0.53	0.588889	-0.911765
	SE	0	0.5	0.1875	0.111015	0	0.03	0.0333333	0.0882353
150	Mean	5	2.5	2.1875	0.804162	1	0.53	0.588889	-0.911765
	SE	0	0.5	0.1875	0.111015	0	0.03	0.0333333	0.0882353
151	Mean	5	2.5	2.1875	0.804162	1	0.53	0.588889	-0.911765
	SE	0	0.5	0.1875	0.111015	0	0.03	0.0333333	0.0882353
152	Mean	5	2.5	2.1875	0.804162	1	0.53	0.588889	-0.911765
	SE	0	0.5	0.1875	0.111015	0	0.03	0.0333333	0.0882353
153	Mean	5	2.5	2.1875	0.804162	1	0.53	0.588889	-0.911765
	SE	0	0.5	0.1875	0.111015	0	0.03	0.0333333	0.0882353
154	Mean	5	2.66667	2.29276	0.860246	1	0.55	0.611111	-0.847249
	SE	0	0.494413	0.195811	0.113927	0	0.0325576	0.0361752	0.09834
155	Mean	5	2.5	2.1875	0.804162	1	0.53	0.588889	-0.911765
	SE	0	0.5	0.1875	0.111015	0	0.03	0.0333333	0.0882353
156	Mean	5	2.5	2.1875	0.804162	1	0.53	0.588889	-0.911765
	SE	0	0.5	0.1875	0.111015	0	0.03	0.0333333	0.0882353
157	Mean	5	2.5	2.1875	0.804162	1	0.53	0.588889	-0.911765
	SE	0	0.5	0.1875	0.111015	0	0.03	0.0333333	0.0882353
158	Mean	5	2.5	2.1875	0.804162	1	0.53	0.588889	-0.911765
	SE	0	0.5	0.1875	0.111015	0	0.03	0.0333333	0.0882353
159	Mean	5	2.5	2.1875	0.804162	1	0.53	0.588889	-0.911765
	SE	0	0.5	0.1875	0.111015	0	0.03	0.0333333	0.0882353
160	Mean	5	2.5	2.1875	0.804162	1	0.53	0.588889	-0.911765
	SE	0	0.5	0.1875	0.111015	0	0.03	0.0333333	0.0882353
161	Mean	5	2.83333	2.31448	0.887563	1	0.556667	0.618519	-0.819811
	SE	0	0.477261	0.179116	0.106785	0	0.0294014	0.0326683	0.089007
162	Mean	5	2.66667	2.25099	0.845862	1	0.543333	0.603704	-0.865788
	SE	0	0.494413	0.185541	0.110506	0	0.0302948	0.0336609	0.090976
163	Mean	5	2.5	2.1875	0.804162	1	0.53	0.588889	-0.911765
	SE	0	0.5	0.1875	0.111015	0	0.03	0.0333333	0.0882353
164	Mean	5	2.5	2.1875	0.804162	1	0.53	0.588889	-0.911765
	SE	0	0.5	0.1875	0.111015	0	0.03	0.0333333	0.0882353
165	Mean	5	2.5	2.1875	0.804162	1	0.53	0.588889	-0.911765
	SE	0	0.5	0.1875	0.111015	0	0.03	0.0333333	0.0882353
166	Mean	5	2.5	2.1875	0.804162	1	0.53	0.588889	-0.911765
	SE	0	0.5	0.1875	0.111015	0	0.03	0.0333333	0.0882353
167	Mean	5	2.5	2.1875	0.804162	1	0.53	0.588889	-0.911765
	SE	0	0.5	0.1875	0.111015	0	0.03	0.0333333	0.0882353
168	Mean	5	2.5	2.1875	0.804162	1	0.53	0.588889	-0.911765
	SE	0	0.5	0.1875	0.111015	0	0.03	0.0333333	0.0882353
169	Mean	5	2.66667	2.25099	0.845862	1	0.543333	0.603704	-0.865788
	SE	0	0.494413	0.185541	0.110506	0	0.0302948	0.0336609	0.090976
170	Mean	5	2.5	2.1875	0.804162	1	0.53	0.588889	-0.911765
	SE	0	0.5	0.1875	0.111015	0	0.03	0.0333333	0.0882353
171	Mean	5	2.5	2.1875	0.804162	1	0.53	0.588889	-0.911765
	SE	0	0.5	0.1875	0.111015	0	0.03	0.0333333	0.0882353
172	Mean	5	2.5	2.1875	0.804162	1	0.53	0.588889	-0.911765
	SE	0	0.5	0.1875	0.111015	0	0.03	0.0333333	0.0882353
173	Mean	5	2.5	2.1875	0.804162	1	0.53	0.588889	-0.911765
	SE	0	0.5	0.1875	0.111015	0	0.03	0.0333333	0.0882353
174	Mean	5	2.5	2.1875	0.804162	1	0.53	0.588889	-0.911765
	SE	0	0.5	0.1875	0.111015	0	0.03	0.0333333	0.0882353
175	Mean	5	2.5	2.1875	0.804162	1	0.53	0.588889	-0.911765
	SE	0	0.5	0.1875	0.111015	0	0.03	0.0333333	0.0882353
176	Mean	5	2.5	2.1875	0.804162	1	0.53	0.588889	-0.911765
	SE	0	0.5	0.1875	0.111015	0	0.03	0.0333333	0.0882353
177	Mean	5	2.5	2.1875	0.804162	1	0.53	0.588889	-0.911765
	SE	0	0.5	0.1875	0.111015	0	0.03	0.0333333	0.0882353
178	Mean	5	2.5	2.1875	0.804162	1	0.53	0.588889	-0.911765
	SE	0	0.5	0.1875	0.111015	0	0.03	0.0333333	0.0882353
179	Mean	5	2.5	2.1875	0.804162	1	0.53	0.588889	-0.911765
	SE	0	0.5	0.1875	0.111015	0	0.03	0.0333333	0.0882353
180	Mean	5	2.5	2.1875	0.804162	1	0.53	0.588889	-0.911765
	SE	0	0.5	0.1875	0.111015	0	0.03	0.0333333	0.0882353
Grand Mean and SE over Loci and s
		N	Na	Ne	I	Ho	He	uHe	F
Total	Mean	5	2.74907	2.32621	0.873765	0.999074	0.553037	0.614486	-0.837909
	SE	0	0.0354081	0.0160484	0.00820512	0.00048937	0.00235178	0.00261309	0.00693548
F-Statistics and Estimates of Nm over All Pops for each Locus
All Pops.	Locus	Fis	Fit	Fst		Nm
		-0.451273	-0.108931	0.235891		0.809811
	Locus2	-0.849949	-0.14454	0.381313		0.40563
	Locus3	-0.84464	-0.109344	0.398612		0.377176
	Locus4	-0.902346	-0.35025	0.290219		0.611419
	Locus5	-0.961639	-0.457553	0.256972		0.722869
	Locus6	-0.942167	-0.473075	0.24153		0.785069
	Mean	-0.825336	-0.273949	0.300756		0.618662
	SE	0.0772572	0.0707711	0.0293306		0.0772095
Na = No. of Different Alleles
Ne = No. of Effective Alleles = 1 / (Sum pi^2)
I = Shannon's Information Index = -1* Sum (pi * Ln (pi))
Ho = Observed Heterozygosity = No. of Hets / N
He = Expected Heterozygosity = 1 - Sum pi^2
uHe = Unbiased Expected Heterozygosity = (2N / (2N-1)) * He
F = Fixation Index = (He - Ho) / He = 1 - (Ho / He)
Where pi is the frequency of the ith allele for the population & Sum pi^2 is the sum of the squared population allele frequencies.
Fis = (Mean He - Mean Ho) / Mean He
Fit = (Ht - Mean Ho) / Ht
Fst = (Ht - Mean He) / Ht
Nm = [(1 / Fst) - 1] / 4
Key: Mean He = Average He across the populations. Mean Ho = Average Ho across the populations.
Ht = Total Expected Heterozygosity = 1 - Sum tpi^2 where tpi is the frequency of the ith allele for the total & Sum tpi^2 is the sum of the squared total allele frequencies.
Tip: Choose the Step by Step option to show Mean He, Mean Ho and Ht values.
Note:
Mean F-Statistics represent arithmetic averages. See G-Statistics for an alternative mean Fst estimate, calculated based on the average Hs and Ht over loci.
