# Supplementary material for: Frequency of chimerism in populations of the kelp Lessonia spicata in central Chile
Source: PLoS One. 2017 Feb 24;12(2):e0169182. doi: 10.1371/journal.pone.0169182 (PMC5325190; doi:10.1371/journal.pone.0169182)
Supplement: S2 Dataset — S5 Table. Raw data formatted to estimate genetic distances using holdfast samples. S6 Table. Pairwise FST values among populations using holdfast data. S7 Table. Genetic matrix using holdfast data. S1 Text. Principal Coordinates Analysis (PCoA) using holdfast data. Percentage of variation explained by the first 3 axes. S1 Fig. Principal Coordinates (PCoA) using holdfast data from Pichicuy (Pop1), Maitencillo (Pop2), La Puntilla (Pop3). S8 Table. Eigen values by axis and sample eigen vectors using holdfast data. S9 Table. Raw data formatted to estimate genetic distances using basal samples. S10 Table. Pairwise FST values among populations using basal data. S11 Table. Genetic matrix using basal data. S2 Text. Principal Coordinates Analysis (PCoA) using basal data. Percentage of variation explained by the first 3 axes. S2 Fig. Principal Coordinates (PCoA) using basal data from Pichicuy (Pop1), Maitencillo (Pop2), La Puntilla (Pop3). S12 Table. Eigen values by axis and sample eigen vectors using basal data. S13 Table. Raw data formatted to estimate genetic distances using medial samples. S14 Table. Pairwise FST values among populations using medial data. S15 Table. Genetic matrix using medial data. S3 Text. Principal Coordinates Analysis (PCoA) using medial data. Percentage of variation explained by the first 3 axes. S13 Fig. Principal Coordinates (PCoA) using medial data from Pichicuy (Pop1), Maitencillo (Pop2), La Puntilla (Pop3). S16 Table. Eigen values by axis and sample eigen vectors using medial data. S17 Table. Raw data formatted to estimate genetic distances using lamina samples. S18 Table. Pairwise FST values among populations using lamina data. S19 Table. Genetic matrix using lamina data. S4 Text. Principal Coordinates Analysis (PCoA) using lamina data. Percentage of variation explained by the first 3 axes. S4 Fig. Principal Coordinates (PCoA) using lamina data from Pichicuy (Pop1), Maitencillo (Pop2), La Puntilla (Pop3). S20 Table. Eigen values by axis and sa [file pone.0169182.s004.xlsx]

## Sheet: S5 Table 
S5 Table. Raw data formatted to estimate genetic distances using holdfast samples.
Sample	Pop	LESS1T3		LESS1D4		LESS1T9		LESS1T11		LESS2D22		LESS2D25
PIC1.1 Holdfast	1	136	180	164	166	282	282	155	155	117	117	229	229
PIC1.2 Holdfast	1	136	180	164	166	282	282	155	155	117	117	229	229
PIC1.3 Holdfast	1	136	180	164	166	282	282	155	155	117	117	229	229
PIC1.4 Holdfast	1	136	180	164	166	282	282	155	155	117	117	229	229
PIC1.5 Holdfast	1	136	180	164	166	282	282	155	155	117	117	229	229
PIC2.1 Holdfast	1	172	172	166	170	284	294	155	155	117	117	229	229
PIC2.2 Holdfast	1	172	172	166	170	284	294	155	155	117	117	229	229
PIC2.3 Holdfast	1	172	172	166	170	284	294	155	155	117	117	229	229
PIC2.4 Holdfast	1	172	172	166	170	284	294	155	155	117	117	229	229
PIC2.5 Holdfast	1	172	178	166	166	272	286	155	155	117	117	229	229
PIC3.1 Holdfast	1	136	184	166	168	296	296	155	155	117	120	229	229
PIC3.2 Holdfast	1	136	184	166	168	296	296	155	155	117	120	229	229
PIC3.3 Holdfast	1	136	184	166	168	296	296	155	155	117	120	229	229
PIC3.4 Holdfast	1	136	184	166	168	296	296	155	155	117	120	229	229
PIC3.5 Holdfast	1	136	184	166	168	296	296	155	155	117	120	229	229
PIC4.1 Holdfast	1	172	188	166	166	282	282	155	155	117	117	227	231.16
PIC4.2 Holdfast	1	133	136	162	164	272	286	155	155	117	117	229	229
PIC4.3 Holdfast	1	133	136	166	166	272	286	155	155	117	117	229	229
PIC4.4 Holdfast	1	133	136	166	166	272	286	155	155	117	117	229	229
PIC4.5 Holdfast	1	133	136	166	166	272	286	155	155	117	117	229	229
PIC5.1 Holdfast	1	136	192	164	164	282	296	155	155	117	117	229	229
PIC5.2 Holdfast	1	136	192	164	166	282	296	155	155	117	117	229	229
PIC5.3 Holdfast	1	136	192	164	164	282	296	155	155	117	117	229	229
PIC5.4 Holdfast	1	136	192	166	168	282	296	155	155	117	117	229	229
PIC5.5 Holdfast	1	136	192	166	168	282	296	155	155	117	117	229	229
PIC6.1 Holdfast	1	136	180	164	168	282	282	155	155	117	117	229	229
PIC6.2 Holdfast	1	136	180	164	168	282	282	155	155	117	117	229	229
PIC6.3 Holdfast	1	136	180	164	168	282	282	155	155	117	117	229	229
PIC6.4 Holdfast	1	136	136	164	164	282	282	155	155	117	117	229.01	241
PIC6.5 Holdfast	1	136	180	164	168	282	282	155	155	117	117	229	229
PIC7.1 Holdfast	1	136	174	166	168	278	278	155	155	117	117	227	228.97
PIC7.2 Holdfast	1	136	174	166	168	278	278	155	155	117	117	227	228.95
PIC7.3 Holdfast	1	136	174	166	168	278	294	155	155	117	117	227	229.02
PIC7.4 Holdfast	1	136	174	166	172	270	282	155	155	117	117	227	229.04
PIC7.5 Holdfast	1	136	174	166	172	270	282	155	155	117	117	227	229.01
PIC8.1 Holdfast	1	136	136	166	166	282	282	155	155	117	117	229	229
PIC8.2 Holdfast	1	136	136	166	166	282	282	155	155	117	117	229	229
PIC8.3 Holdfast	1	136	136	166	166	282	282	155	155	117	117	229	229
PIC8.4 Holdfast	1	136	136	166	166	282	282	155	155	117	117	229	229
PIC8.5 Holdfast	1	136	136	166	166	282	282	155	155	117	117	229	229
PIC9.1 Holdfast	1	136	200	166	166	278	282	155	155	117	117	229	229
PIC9.2 Holdfast	1	136	144	166	166	280	280	155	155	117	117	231.05	243
PIC9.3 Holdfast	1	136	144	166	166	280	280	155	155	117	117	231.13	243
PIC9.4 Holdfast	1	136	144	166	166	280	280	155	155	117	117	231.14	243
PIC9.5 Holdfast	1	136	144	166	166	280	280	155	155	117	117	231.11	243
PIC10.1 Holdfast	1	136	172	164	164	271.55	271.55	155	155	117	117	229	229
PIC10.2 Holdfast	1	136	172	164	164	271.55	271.55	155	155	117	117	229	229
PIC10.3 Holdfast	1	136	172	164	164	271.57	271.57	155	155	117	117	229	229
PIC10.4 Holdfast	1	136	172	164	190	272	272	155	155	117	117	229	229
PIC10.5 Holdfast	1	136	172	164	164	272	296	155	155	117	117	229	229
PIC11.1 Holdfast	1	136	136	166	166	280	286	155	155	117	117	229	229
PIC11.2 Holdfast	1	136	172	166	166	280	290	155	155	117	117	231	231
PIC11.3 Holdfast	1	136	172	166	166	280	284	155	155	117	117	229	229
PIC11.4 Holdfast	1	136	180	166	166	284	296	155	157	117	117	229	229
PIC11.5 Holdfast	1	136	180	166	166	284	296	155	157	117	117	229	229
PIC12.1 Holdfast	1	136	180	164	166	282	282	155	155	117	117	229	229
PIC12.2 Holdfast	1	136	172	166	166	272	272	155	155	117	117	228.99	243
PIC12.3 Holdfast	1	136	136	166	166	271.57	271.57	155	155	117	117	228.97	243
PIC12.4 Holdfast	1	136	136	166	166	282	294	155	155	117	117	229	229
PIC12.5 Holdfast	1	136	136	166	166	282	294	155	155	117	117	229	229
PIC13.1 Holdfast	1	136	136	166	166	280	286	155	155	117	117	227	230.82
PIC13.2 Holdfast	1	136	174	166	166	280	286	155	155	117	117	229	229
PIC13.3 Holdfast	1	136	136	166	166	294	294	155	155	117	117	229	229
PIC13.4 Holdfast	1	136	136	166	166	286	294	155	155	117	117	229	229
PIC13.5 Holdfast	1	136	136	166	166	286	294	155	155	117	117	229	229
PIC14.1 Holdfast	1	136	172	166	166	280	280	155	155	117	117	229.04	245
PIC14.2 Holdfast	1	136	172	166	166	272	280	155	155	117	117	229	245
PIC14.3 Holdfast	1	136	172	166	166	280	280	155	155	117	117	229.04	245
PIC14.4 Holdfast	1	136	172	166	166	280	280	155	155	117	117	229.17	245
PIC14.5 Holdfast	1	136	172	166	166	280	280	155	155	117	117	229.06	245
PIC15.1 Holdfast	1	136	136	164	164	271.52	286	155	155	117	117	229.14	243
PIC15.2 Holdfast	1	136	136	164	164	271.54	286	155	155	117	117	229.07	243
PIC15.3 Holdfast	1	136	136	164	166	272	286	155	155	117	117	229.03	243
PIC15.4 Holdfast	1	136	136	164	164	272	286	155	155	117	117	229	229
PIC15.5 Holdfast	1	136	136	164	164	272	286	155	155	117	117	229	243
MT 1,1 Holdfast	2	136	136	168	174	282	282	155	155	120	122	229	229
MT 1,2 Holdfast	2	136	136	166	168	282	282	155	155	120	122	229	229
MT 1,3 Holdfast	2	136	136	168	174	282	282	155	155	120	122	229	229
MT 1,4 Holdfast	2	136	136	168	174	282	282	155	155	120	122	229	229
MT 1,5 Holdfast	2	136	136	164	168	282	282	155	155	120	122	229	229
MT 2,1 Holdfast	2	136	136	168	170	290	290	155	155	120	122	229	229
MT 2,2 Holdfast	2	136	136	168	170	290	290	155	155	120	122	229	229
MT 2,3 Holdfast	2	136	136	168	170	290	290	155	155	120	122	229	229
MT 2,4 Holdfast	2	136	136	168	170	290	290	155	155	120	122	229	229
MT 2,5 Holdfast	2	136	136	168	170	290	290	155	155	120	122	229	229
MT 3,1 Holdfast	2	136	136	166	168	286	292	155	155	120	122	229	229
MT 3,2 Holdfast	2	136	172	168	174	272	282	155	155	120	122	229	231
MT 3,3 Holdfast	2	136	172	168	174	272	282	155	155	120	122	229	231
MT 3,4 Holdfast	2	172	172	168	174	272	282	155	155	120	122	229	231
MT 3,5 Holdfast	2	136	172	168	174	272	282	155	155	120	122	229	231
MT 4,1 Holdfast	2	136	136	168	174	272	294	155	155	120	122	229	231
MT 4,2 Holdfast	2	136	136	168	174	272	294	155	155	120	122	229	231
MT 4,3 Holdfast	2	136	136	168	174	272	294	155	155	120	122	229	231
MT 4,4 Holdfast	2	136	136	166	168	272	294	155	155	120	122	229	231
MT 4,5 Holdfast	2	136	136	168	174	272	294	155	155	120	122	229	231
MT 5,1 Holdfast	2	136	172	168	174	282	290	155	155	120	122	229	229
MT 5,2 Holdfast	2	172	172	168	174	282	290	155	155	120	122	229	229
MT 5,3 Holdfast	2	136	136	168	168	272	284	155	155	120	122	229	233
MT 5,4 Holdfast	2	136	136	168	168	272	284	155	155	120	122	229	233
MT 5,5 Holdfast	2	136	136	168	168	272	284	155	155	120	122	229	233
MT 6,1 Holdfast	2	141	174	168	168	282	284	155	155	120	122	229	229
MT 6,2 Holdfast	2	141	174	168	168	282	284	155	155	120	122	229	229
MT 6,3 Holdfast	2	141	174	168	168	282	284	155	155	120	122	229	229
MT 6,4 Holdfast	2	141	174	168	168	282	284	155	155	120	122	229	229
MT 6,5 Holdfast	2	141	174	168	168	282	284	155	155	120	122	229	229
MT 7,1 Holdfast	2	136	172	156	168	284	284	155	155	120	122	229	237
MT 7,2 Holdfast	2	136	172	156	168	284	284	155	155	120	122	229	237
MT 7,3 Holdfast	2	136	172	156	168	284	292	155	155	120	122	229	237
MT 7,4 Holdfast	2	136	172	156	168	284	284	155	155	120	122	229	237
MT 7,5 Holdfast	2	136	172	156	168	284	292	155	155	120	122	229	237
MT 8,1 Holdfast	2	136	174	168	174	282	284	155	155	120	120	229	229
MT 8,2 Holdfast	2	136	174	168	174	282	284	155	155	120	120	229	229
MT 8,3 Holdfast	2	136	174	168	174	282	284	155	155	120	120	229	229
MT 8,4 Holdfast	2	136	174	168	174	282	284	155	155	120	120	229	229
MT 8,5 Holdfast	2	136	174	149	160	282	284	155	155	110	110	229	229
MT 9,1 Holdfast	2	136	174	168	168	282	282	155	155	110	110	229	229
MT 9,2 Holdfast	2	136	172	168	174	282	282	155	155	120	122	229	229
MT 9,3 Holdfast	2	136	172	158	168	282	282	155	155	114	114	229	229
MT 9,4 Holdfast	2	136	172	168	168	282	282	155	155	120	120	229	229
MT 9,5 Holdfast	2	136	172	166	168	282	282	155	155	110	110	229	229
MT 10,1 Holdfast	2	136	172	168	174	282	282	155	155	120	122	229	231
MT 10,2 Holdfast	2	136	172	168	174	249	249	155	155	122	128	229	231
MT 10,3 Holdfast	2	136	172	168	174	282	284	155	155	120	122	229	231
MT 10,4 Holdfast	2	136	172	182	187	282	284	155	155	120	122	229	231
MT 10,5 Holdfast	2	136	172	168	174	282	284	155	155	120	122	229	231
MT 11,1 Holdfast	2	136	174	168	174	280	282	155	155	120	120	229	231
MT 11,2 Holdfast	2	136	174	168	174	280	282	155	155	120	120	229	231
MT 11,3 Holdfast	2	136	174	168	174	280	282	155	155	117	120	229	231
MT 11,4 Holdfast	2	136	174	168	174	282	290	155	155	117	120	229	231
MT 11,5 Holdfast	2	136	174	168	174	282	290	155	155	120	125	229	231
MT 12,1 Holdfast	2	136	174	168	174	282	282	155	155	117	120	229	231
MT 12,2 Holdfast	2	136	174	166	168	282	282	155	155	117	120	229	231
MT 12,3 Holdfast	2	136	174	168	168	282	290	155	155	117	120	229	231
MT 12,4 Holdfast	2	136	174	168	168	282	290	155	155	117	120	229	231
MT 12,5 Holdfast	2	136	174	166	168	282	290	155	155	117	120	229	231
MT 13,1 Holdfast	2	132	136	168	174	282	290	155	155	117	120	229	231
MT 13,2 Holdfast	2	132	172	168	174	282	290	155	155	117	120	229	231
MT 13,3 Holdfast	2	132	172	168	174	286	290	155	155	117	120	229	231
MT 13,4 Holdfast	2	132	136	168	174	282	290	155	155	117	120	229	231
MT 13,5 Holdfast	2	132	172	168	174	282	290	155	155	117	120	229	231
MT 14,1 Holdfast	2	136	174	166	168	282	284	155	155	117	120	229	231
MT 14,2 Holdfast	2	136	174	166	168	282	290	155	155	117	120	229	231
MT 14,3 Holdfast	2	136	174	166	168	280	282	155	155	117	120	229	229
MT 14,4 Holdfast	2	136	174	168	170	280	282	155	155	120	125	229	229
MT 14,5 Holdfast	2	136	174	166	168	280	282	155	155	117	120	229	229
MT 15,1 Holdfast	2	136	172	168	174	280	294	155	155	120	122	229	229
MT 15,2 Holdfast	2	136	172	168	174	282	290	155	155	120	122	229	229
MT 15,3 Holdfast	2	136	172	168	174	280	294	155	155	120	122	229	229
MT 15,4 Holdfast	2	136	172	168	174	280	294	155	155	120	122	229	231
MT 15,5 Holdfast	2	136	172	168	174	282	294	155	155	120	122	229	229
LP1.1 Holdfast	3	148	168	162	166	278	284	155	189	117	117	229	229
LP1.2 Holdfast	3	148	168	162	162	278	284	155	189	117	117	229	229
LP1.3 Holdfast	3	148	168	162	166	278	284	155	189	117	117	229	229
LP1.4 Holdfast	3	148	168	162	162	278	284	155	189	117	117	229	229
LP1.5 Holdfast	3	148	168	162	166	278	284	155	189	117	117	229	229
LP2.1 Holdfast	3	148	148	162	162	270	270	189	189	117	117	229	229
LP2.2 Holdfast	3	148	148	162	166	270	270	155	189	117	117	229	229
LP2.3 Holdfast	3	148	148	162	162	270	270	155	189	117	117	229	229
LP2.4 Holdfast	3	148	148	162	166	270	270	155	189	117	117	229	229
LP2.5 Holdfast	3	148	148	162	162	270	270	189	189	117	117	229	229
LP3.1 Holdfast	3	148	172	162	166	280	280	155	189	117	117	229	245
LP3.2 Holdfast	3	148	172	162	166	280	280	155	189	117	117	229	245
LP3.3 Holdfast	3	148	172	162	166	280	280	155	189	117	117	229	245
LP3.4 Holdfast	3	148	172	162	162	280	280	155	189	117	117	229	245
LP3.5 Holdfast	3	148	172	162	166	280	280	155	189	117	117	229	245
LP4.1 Holdfast	3	148	168	162	164	278	278	155	189	117	117	229	229
LP4.2 Holdfast	3	148	168	162	164	278	278	155	189	117	117	229	229
LP4.3 Holdfast	3	148	168	162	164	278	278	155	189	117	117	229	229
LP4.4 Holdfast	3	148	168	162	164	278	278	155	189	117	117	229	229
LP4.5 Holdfast	3	148	168	162	164	278	278	155	189	117	117	229	229
LP5.1 Holdfast	3	157.5	168	162	164	280	280	155	189	117	117	245	245
LP5.2 Holdfast	3	148	168	162	162	278	278	155	155	117	117	245	245
LP5.3 Holdfast	3	148	168	162	166	278	278	155	155	117	117	245	245
LP5.4 Holdfast	3	148	168	162	162	278	278	155	155	117	117	245	245
LP5.5 Holdfast	3	148	168	162	162	278	278	155	155	117	117	245	245
LP6.1 Holdfast	3	148	172	162	162	280	280	155	189	117	117	229	247
LP6.2 Holdfast	3	148	172	162	162	280	280	189	189	117	117	229	247
LP6.3 Holdfast	3	148	172	162	162	280	280	189	189	117	117	229	247
LP6.4 Holdfast	3	148	172	162	162	280	280	155	189	117	117	229	247
LP6.5 Holdfast	3	148	168	162	162	278	284	155	189	117	117	229	229
LP7.1 Holdfast	3	148	148	162	162	278	278	155	155	117	117	229	229
LP7.2 Holdfast	3	148	168	164	166	280	280	155	155	117	117	229	247
LP7.3 Holdfast	3	148	168	162	162	280	280	155	155	117	117	229	247
LP7.4 Holdfast	3	148	168	162	162	280	280	155	155	117	117	229	247
LP7.5 Holdfast	3	148	168	162	162	280	280	155	155	117	117	229	247
LP8.1 Holdfast	3	168	168	162	162	280	280	155	155	117	117	229	245
LP8.2 Holdfast	3	168	168	162	162	280	280	155	155	117	117	229	245
LP8.3 Holdfast	3	168	168	162	162	280	280	155	155	117	117	229	245
LP8.4 Holdfast	3	168	168	162	162	280	280	155	155	117	117	229	245
LP8.5 Holdfast	3	168	168	162	162	280	280	155	155	117	117	229	245
LP9.1 Holdfast	3	148	168	162	162	278	284	155	191	117	117	245	245
LP9.2 Holdfast	3	148	168	162	162	278	284	155	191	117	117	245	245
LP9.3 Holdfast	3	148	168	162	162	278	284	155	189	117	117	245	245
LP9.4 Holdfast	3	148	168	162	162	278	284	155	191	117	117	245	245
LP9.5 Holdfast	3	148	168	162	162	278	284	155	191	117	117	245	245
LP10.1 Holdfast	3	148	148	162	162	280	280	177	189	117	117	229	247
LP10.2 Holdfast	3	148	148	162	162	280	280	177	189	117	117	229	247
LP10.3 Holdfast	3	148	148	162	162	280	280	177	189	117	117	229	247
LP10.4 Holdfast	3	148	148	162	162	280	280	177	189	117	117	229	247
LP10.5 Holdfast	3	148	148	162	162	280	280	177	189	117	117	229	247
LP11.1 Holdfast	3	148	168	162	162	270	270	155	155	117	117	229	229
LP11.2 Holdfast	3	148	168	162	162	280	280	155	155	117	117	229	247
LP11.3 Holdfast	3	148	168	162	162	270	270	155	155	117	117	229	229
LP11.4 Holdfast	3	148	168	162	162	270	270	155	155	117	117	229	229
LP11.5 Holdfast	3	148	168	162	162	270	270	155	155	117	117	229	229
LP12.1 Holdfast	3	148	148	162	162	280	280	155	189	117	117	229	245
LP12.2 Holdfast	3	148	148	162	162	280	280	155	189	117	117	229	245
LP12.3 Holdfast	3	148	148	162	162	280	280	155	189	117	117	229	245
LP12.4 Holdfast	3	148	148	162	162	280	280	155	189	117	117	229	245
LP12.5 Holdfast	3	148	148	162	162	280	280	155	189	117	117	229	245
LP13.1 Holdfast	3	148	172	162	166	280	280	155	189	117	117	229	245
LP13.2 Holdfast	3	148	172	162	162	280	280	155	189	117	117	229	245
LP13.3 Holdfast	3	148	172	162	162	280	280	155	189	117	117	229	245
LP13.4 Holdfast	3	148	172	162	162	280	280	155	189	117	117	229	245
LP13.5 Holdfast	3	148	172	162	162	280	280	155	189	117	117	229	245
LP14.1 Holdfast	3	148	148	162	162	278	284	155	155	117	117	229	245
LP14.2 Holdfast	3	148	148	162	162	278	284	155	155	117	117	229	245
LP14.3 Holdfast	3	148	148	162	162	278	284	155	155	117	117	229	245
LP14.4 Holdfast	3	148	148	162	162	278	284	155	155	117	117	229	245
LP14.5 Holdfast	3	148	148	162	162	278	284	155	155	117	117	229	245
LP15.1 Holdfast	3	148	168	162	162	270	270	155	155	117	117	229	229
LP15.2 Holdfast	3	148	168	162	162	270	270	155	155	117	117	229	229
LP15.3 Holdfast	3	148	168	162	162	270	270	155	155	117	117	229	229
LP15.4 Holdfast	3	148	168	162	162	270	270	155	155	117	117	229	229
LP15.5 Holdfast	3	148	168	162	162	270	270	155	155	117	117	229	229

## Sheet: S6 Table
S6 Table. Pairwise FST values among populations using holdfast data.
	Pichicuy (PIC)	Maitencillo (MT)	La Puntilla (LP)
Pichicuy (PIC)	0	0.001	0.001
Maitencillo (MT)	0.146177	0	0.001
La Puntilla (LP)	0.205413	0.266135	0
Fst values below the diagonal. Probability, P(rand >= data) based on 999 permutations is shown above diagonal.

## Sheet: S7 Table
S7 Table. Genetic matrix using holdfast data
PIC1.1 Holdfast	PIC1.2 Holdfast	PIC1.3 Holdfast	PIC1.4 Holdfast	PIC1.5 Holdfast	PIC2.1 Holdfast	PIC2.2 Holdfast	PIC2.3 Holdfast	PIC2.4 Holdfast	PIC2.5 Holdfast	PIC3.1 Holdfast	PIC3.2 Holdfast	PIC3.3 Holdfast	PIC3.4 Holdfast	PIC3.5 Holdfast	PIC4.1 Holdfast	PIC4.2 Holdfast	PIC4.3 Holdfast	PIC4.4 Holdfast	PIC4.5 Holdfast	PIC5.1 Holdfast	PIC5.2 Holdfast	PIC5.3 Holdfast	PIC5.4 Holdfast	PIC5.5 Holdfast	PIC6.1 Holdfast	PIC6.2 Holdfast	PIC6.3 Holdfast	PIC6.4 Holdfast	PIC6.5 Holdfast	PIC7.1 Holdfast	PIC7.2 Holdfast	PIC7.3 Holdfast	PIC7.4 Holdfast	PIC7.5 Holdfast	PIC8.1 Holdfast	PIC8.2 Holdfast	PIC8.3 Holdfast	PIC8.4 Holdfast	PIC8.5 Holdfast	PIC9.1 Holdfast	PIC9.2 Holdfast	PIC9.3 Holdfast	PIC9.4 Holdfast	PIC9.5 Holdfast	PIC10.1 Holdfast	PIC10.2 Holdfast	PIC10.3 Holdfast	PIC10.4 Holdfast	PIC10.5 Holdfast
0
0	0
0	0	0
0	0	0	0
0	0	0	0	0
7	7	7	7	7	0
7	7	7	7	7	0	0
7	7	7	7	7	0	0	0
7	7	7	7	7	0	0	0	0
6	6	6	6	6	4	4	4	4	0
7	7	7	7	7	8	8	8	8	7	0
7	7	7	7	7	8	8	8	8	7	0	0
7	7	7	7	7	8	8	8	8	7	0	0	0
7	7	7	7	7	8	8	8	8	7	0	0	0	0
7	7	7	7	7	8	8	8	8	7	0	0	0	0	0
6	6	6	6	6	8	8	8	8	7	11	11	11	11	11	0
5	5	5	5	5	7	7	7	7	5	7	7	7	7	7	11	0
5	5	5	5	5	6	6	6	6	2	6	6	6	6	6	8	3	0
5	5	5	5	5	6	6	6	6	2	6	6	6	6	6	8	3	0	0
5	5	5	5	5	6	6	6	6	2	6	6	6	6	6	8	3	0	0	0
3	3	3	3	3	8	8	8	8	8	6	6	6	6	6	10	4	7	7	7	0
2	2	2	2	2	6	6	6	6	5	4	4	4	4	4	7	4	4	4	4	1	0
3	3	3	3	3	8	8	8	8	8	6	6	6	6	6	10	4	7	7	7	0	1	0
3	3	3	3	3	6	6	6	6	5	3	3	3	3	3	7	5	4	4	4	3	1	3	0
3	3	3	3	3	6	6	6	6	5	3	3	3	3	3	7	5	4	4	4	3	1	3	0	0
1	1	1	1	1	8	8	8	8	8	7	7	7	7	7	8	5	7	7	7	3	3	3	3	3	0
1	1	1	1	1	8	8	8	8	8	7	7	7	7	7	8	5	7	7	7	3	3	3	3	3	0	0
1	1	1	1	1	8	8	8	8	8	7	7	7	7	7	8	5	7	7	7	3	3	3	3	3	0	0	0
5	5	5	5	5	13	13	13	13	13	12	12	12	12	12	9	8	11	11	11	5	6	5	8	8	5	5	5	0
1	1	1	1	1	8	8	8	8	8	7	7	7	7	7	8	5	7	7	7	3	3	3	3	3	0	0	0	5	0
9	9	9	9	9	10	10	10	10	9	9	9	9	9	9	8	9	8	8	8	10	8	10	7	7	9	9	9	10	9	0
9	9	9	9	9	10	10	10	10	9	9	9	9	9	9	8	9	8	8	8	10	8	10	7	7	9	9	9	10	9	1	0
8	8	8	8	8	8	8	8	8	8	8	8	8	8	8	7	8	7	7	7	9	7	9	6	6	8	8	8	9	8	2	2	0
6	6	6	6	6	9	9	9	9	8	9	9	9	9	9	5	8	7	7	7	8	6	8	6	6	7	7	7	7	7	5	5	4	0
6	6	6	6	6	9	9	9	9	8	9	9	9	9	9	5	8	7	7	7	8	6	8	6	6	7	7	7	6	7	5	5	4	1	0
2	2	2	2	2	8	8	8	8	6	7	7	7	7	7	6	7	4	4	4	6	3	6	3	3	4	4	4	7	4	9	9	8	6	6	0
2	2	2	2	2	8	8	8	8	6	7	7	7	7	7	6	7	4	4	4	6	3	6	3	3	4	4	4	7	4	9	9	8	6	6	0	0
2	2	2	2	2	8	8	8	8	6	7	7	7	7	7	6	7	4	4	4	6	3	6	3	3	4	4	4	7	4	9	9	8	6	6	0	0	0
2	2	2	2	2	8	8	8	8	6	7	7	7	7	7	6	7	4	4	4	6	3	6	3	3	4	4	4	7	4	9	9	8	6	6	0	0	0	0
2	2	2	2	2	8	8	8	8	6	7	7	7	7	7	6	7	4	4	4	6	3	6	3	3	4	4	4	7	4	9	9	8	6	6	0	0	0	0	0
3	3	3	3	3	6	6	6	6	4	6	6	6	6	6	6	6	3	3	3	6	3	6	3	3	5	5	5	9	5	6	6	6	6	6	2	2	2	2	2	0
9	9	9	9	9	10	10	10	10	8	10	10	10	10	10	8	10	7	7	7	11	8	11	8	8	11	11	11	11	11	8	8	7	7	7	8	8	8	8	8	7	0
9	9	9	9	9	10	10	10	10	8	10	10	10	10	10	8	10	7	7	7	11	8	11	8	8	11	11	11	11	11	8	8	7	7	7	8	8	8	8	8	7	1	0
9	9	9	9	9	10	10	10	10	8	10	10	10	10	10	8	10	7	7	7	11	8	11	8	8	11	11	11	11	11	8	8	7	7	7	8	8	8	8	8	7	1	1	0
9	9	9	9	9	10	10	10	10	8	10	10	10	10	10	8	10	7	7	7	11	8	11	8	8	11	11	11	11	11	8	8	7	7	7	8	8	8	8	8	7	1	1	1	0
6	6	6	6	6	7	7	7	7	8	9	9	9	9	9	12	5	8	8	8	4	5	4	7	7	6	6	6	8	6	11	11	10	10	10	9	9	9	9	9	8	12	12	12	12	0
6	6	6	6	6	7	7	7	7	8	9	9	9	9	9	12	5	8	8	8	4	5	4	7	7	6	6	6	8	6	11	11	10	10	10	9	9	9	9	9	8	12	12	12	12	0	0
6	6	6	6	6	7	7	7	7	8	9	9	9	9	9	12	5	8	8	8	4	5	4	7	7	6	6	6	8	6	11	11	10	10	10	9	9	9	9	9	8	12	12	12	12	4	4	0
6	6	6	6	6	6	6	6	6	5	8	8	8	8	8	11	3	5	5	5	5	5	5	6	6	6	6	6	9	6	10	10	9	9	9	8	8	8	8	8	7	11	11	11	11	5	5	5	0
5	5	5	5	5	6	6	6	6	6	6	6	6	6	6	11	3	6	6	6	2	3	2	5	5	5	5	5	7	5	10	10	9	9	9	8	8	8	8	8	7	11	11	11	11	3	3	3	2	0
5	5	5	5	5	7	7	7	7	4	6	6	6	6	6	9	5	2	2	2	7	4	7	4	4	7	7	7	10	7	8	8	7	7	7	3	3	3	3	3	3	5	5	5	5	8	8	8	7	7
9	9	9	9	9	8	8	8	8	7	10	10	10	10	10	7	10	7	7	7	11	8	11	8	8	11	11	11	11	11	8	8	7	7	7	8	8	8	8	8	7	5	5	5	5	11	11	11	10	10
5	5	5	5	5	3	3	3	3	3	6	6	6	6	6	7	6	3	3	3	7	4	7	4	4	7	7	7	11	7	8	8	7	7	7	4	4	4	4	4	3	5	5	5	5	7	7	7	6	6
5	5	5	5	5	6	6	6	6	5	5	5	5	5	5	9	7	4	4	4	7	4	7	4	4	7	7	7	12	7	9	9	8	8	8	5	5	5	5	5	4	8	8	8	8	9	9	9	8	7
5	5	5	5	5	6	6	6	6	5	5	5	5	5	5	9	7	4	4	4	7	4	7	4	4	7	7	7	12	7	9	9	8	8	8	5	5	5	5	5	4	8	8	8	8	9	9	9	8	7
0	0	0	0	0	7	7	7	7	6	7	7	7	7	7	6	5	5	5	5	3	2	3	3	3	1	1	1	5	1	9	9	8	6	6	2	2	2	2	2	3	9	9	9	9	6	6	6	6	5
9	9	9	9	9	8	8	8	8	5	10	10	10	10	10	7	8	5	5	5	11	8	11	8	8	11	11	11	11	11	8	8	7	7	7	8	8	8	8	8	7	6	6	6	6	11	11	11	6	8
9	9	9	9	9	11	11	11	11	9	10	10	10	10	10	9	10	7	7	7	11	8	11	8	8	11	11	11	10	11	7	8	7	7	7	7	7	7	7	7	7	6	6	6	6	12	12	8	11	11
3	3	3	3	3	6	6	6	6	5	6	6	6	6	6	7	6	3	3	3	6	3	6	3	3	5	5	5	8	5	8	8	6	6	6	1	1	1	1	1	2	7	7	7	7	8	8	8	7	7
3	3	3	3	3	6	6	6	6	5	6	6	6	6	6	7	6	3	3	3	6	3	6	3	3	5	5	5	8	5	8	8	6	6	6	1	1	1	1	1	2	7	7	7	7	8	8	8	7	7
8	8	8	8	8	10	10	10	10	7	9	9	9	9	9	7	8	5	5	5	10	7	10	7	7	10	10	10	9	10	6	6	5	5	5	6	6	6	6	6	6	4	4	4	4	11	11	11	10	10
5	5	5	5	5	6	6	6	6	3	6	6	6	6	6	8	5	2	2	2	7	4	7	4	4	7	7	7	11	7	7	7	6	6	6	4	4	4	4	4	3	5	5	5	5	8	8	8	7	7
6	6	6	6	6	6	6	6	6	6	7	7	7	7	7	10	7	4	4	4	8	5	8	5	5	8	8	8	11	8	9	9	6	8	8	4	4	4	4	4	4	8	8	8	8	9	9	9	8	8
5	5	5	5	5	6	6	6	6	4	6	6	6	6	6	9	5	2	2	2	7	4	7	4	4	7	7	7	10	7	8	8	6	7	7	3	3	3	3	3	3	7	7	7	7	8	8	8	7	7
5	5	5	5	5	6	6	6	6	4	6	6	6	6	6	9	5	2	2	2	7	4	7	4	4	7	7	7	10	7	8	8	6	7	7	3	3	3	3	3	3	7	7	7	7	8	8	8	7	7
9	9	9	9	9	8	8	8	8	7	10	10	10	10	10	7	10	7	7	7	11	8	11	8	8	11	11	11	11	11	8	8	7	6	7	8	8	8	8	8	7	3	3	3	3	11	11	11	10	10
6	6	6	6	6	5	5	5	5	3	7	7	7	7	7	6	6	3	3	3	8	5	8	5	5	8	8	8	10	8	7	7	6	6	6	5	5	5	5	5	4	4	4	4	4	8	8	8	5	6
9	9	9	9	9	8	8	8	8	7	10	10	10	10	10	7	10	7	7	7	11	8	11	8	8	11	11	11	11	11	8	8	7	6	7	8	8	8	8	8	7	3	3	3	3	11	11	11	10	10
9	9	9	9	9	8	8	8	8	7	10	10	10	10	10	7	10	7	7	7	11	8	11	8	8	11	11	11	11	11	8	8	7	7	7	8	8	8	8	8	7	3	3	3	3	11	11	11	10	10
9	9	9	9	9	8	8	8	8	7	10	10	10	10	10	7	10	7	7	7	11	8	11	8	8	11	11	11	11	11	8	8	7	7	7	8	8	8	8	8	7	3	3	3	3	11	11	11	10	10
8	8	8	8	8	12	12	12	12	11	11	11	11	11	11	12	6	9	9	9	6	7	6	9	9	8	8	8	5	8	9	9	8	8	8	10	10	10	10	10	10	9	9	9	9	7	7	7	8	6
8	8	8	8	8	12	12	12	12	11	11	11	11	11	11	12	6	9	9	9	6	7	6	9	9	8	8	8	5	8	9	9	8	8	8	10	10	10	10	10	10	9	9	9	9	7	7	7	8	6
7	7	7	7	7	10	10	10	10	7	9	9	9	9	9	9	5	5	5	5	7	6	7	7	7	8	8	8	6	8	7	7	6	6	6	7	7	7	7	7	7	6	6	6	6	8	8	8	6	6
5	5	5	5	5	9	9	9	9	7	8	8	8	8	8	13	2	5	5	5	3	4	3	6	6	5	5	5	6	5	10	10	9	9	9	7	7	7	7	7	7	11	11	11	11	4	4	4	3	2
6	6	6	6	6	10	10	10	10	8	9	9	9	9	9	12	3	6	6	6	4	5	4	7	7	6	6	6	5	6	9	9	8	8	8	8	8	8	8	8	8	9	9	9	9	5	5	5	4	3
6	6	6	6	6	12	12	12	12	12	7	7	7	7	7	12	9	10	10	10	8	7	8	6	6	5	5	5	9	5	12	12	11	10	10	6	6	6	6	6	8	14	14	14	14	11	11	11	10	10
5	5	5	5	5	11	11	11	11	10	6	6	6	6	6	10	9	8	8	8	8	6	8	5	5	5	5	5	9	5	11	11	10	9	9	4	4	4	4	4	6	12	12	12	12	11	11	11	10	10
6	6	6	6	6	12	12	12	12	12	7	7	7	7	7	12	9	10	10	10	8	7	8	6	6	5	5	5	9	5	12	12	11	10	10	6	6	6	6	6	8	14	14	14	14	11	11	11	10	10
6	6	6	6	6	12	12	12	12	12	7	7	7	7	7	12	9	10	10	10	8	7	8	6	6	5	5	5	9	5	12	12	11	10	10	6	6	6	6	6	8	14	14	14	14	11	11	11	10	10
5	5	5	5	5	12	12	12	12	12	7	7	7	7	7	12	8	10	10	10	6	6	6	6	6	4	4	4	7	4	12	12	11	10	10	6	6	6	6	6	8	14	14	14	14	9	9	9	9	8
10	10	10	10	10	11	11	11	11	12	7	7	7	7	7	16	9	10	10	10	10	9	10	8	8	9	9	9	13	9	12	12	11	12	12	10	10	10	10	10	10	14	14	14	14	11	11	11	10	10
10	10	10	10	10	11	11	11	11	12	7	7	7	7	7	16	9	10	10	10	10	9	10	8	8	9	9	9	13	9	12	12	11	12	12	10	10	10	10	10	10	14	14	14	14	11	11	11	10	10
10	10	10	10	10	11	11	11	11	12	7	7	7	7	7	16	9	10	10	10	10	9	10	8	8	9	9	9	13	9	12	12	11	12	12	10	10	10	10	10	10	14	14	14	14	11	11	11	10	10
10	10	10	10	10	11	11	11	11	12	7	7	7	7	7	16	9	10	10	10	10	9	10	8	8	9	9	9	13	9	12	12	11	12	12	10	10	10	10	10	10	14	14	14	14	11	11	11	10	10
10	10	10	10	10	11	11	11	11	12	7	7	7	7	7	16	9	10	10	10	10	9	10	8	8	9	9	9	13	9	12	12	11	12	12	10	10	10	10	10	10	14	14	14	14	11	11	11	10	10
8	8	8	8	8	10	10	10	10	8	5	5	5	5	5	13	7	6	6	6	9	7	9	6	6	8	8	8	12	8	10	10	9	10	10	7	7	7	7	7	7	11	11	11	11	10	10	10	9	9
8	8	8	8	8	9	9	9	9	9	7	7	7	7	7	10	8	9	9	9	9	8	9	7	7	7	7	7	10	7	10	10	9	9	9	9	9	9	9	9	9	12	12	12	12	10	10	10	7	8
8	8	8	8	8	9	9	9	9	9	7	7	7	7	7	10	8	9	9	9	9	8	9	7	7	7	7	7	10	7	10	10	9	9	9	9	9	9	9	9	9	12	12	12	12	10	10	10	7	8
10	10	10	10	10	8	8	8	8	9	9	9	9	9	9	10	10	11	11	11	11	10	11	9	9	9	9	9	13	9	12	12	11	11	11	12	12	12	12	12	11	14	14	14	14	11	11	11	8	9
8	8	8	8	8	9	9	9	9	9	7	7	7	7	7	10	8	9	9	9	9	8	9	7	7	7	7	7	10	7	10	10	9	9	9	9	9	9	9	9	9	12	12	12	12	10	10	10	7	8
10	10	10	10	10	11	11	11	11	11	7	7	7	7	7	14	8	9	9	9	10	9	10	8	8	9	9	9	11	9	10	10	8	10	10	10	10	10	10	10	10	12	12	12	12	11	11	11	8	9
10	10	10	10	10	11	11	11	11	11	7	7	7	7	7	14	8	9	9	9	10	9	10	8	8	9	9	9	11	9	10	10	8	10	10	10	10	10	10	10	10	12	12	12	12	11	11	11	8	9
10	10	10	10	10	11	11	11	11	11	7	7	7	7	7	14	8	9	9	9	10	9	10	8	8	9	9	9	11	9	10	10	8	10	10	10	10	10	10	10	10	12	12	12	12	11	11	11	8	9
9	9	9	9	9	10	10	10	10	9	6	6	6	6	6	12	8	7	7	7	10	8	10	7	7	9	9	9	11	9	9	9	7	9	9	8	8	8	8	8	8	10	10	10	10	11	11	11	8	9
10	10	10	10	10	11	11	11	11	11	7	7	7	7	7	14	8	9	9	9	10	9	10	8	8	9	9	9	11	9	10	10	8	10	10	10	10	10	10	10	10	12	12	12	12	11	11	11	8	9
7	7	7	7	7	8	8	8	8	9	6	6	6	6	6	11	8	9	9	9	8	7	8	6	6	6	6	6	11	6	11	11	10	10	10	8	8	8	8	8	8	13	13	13	13	9	9	9	8	8
9	9	9	9	9	7	7	7	7	9	8	8	8	8	8	11	10	11	11	11	10	9	10	8	8	8	8	8	14	8	13	13	12	12	12	11	11	11	11	11	10	15	15	15	15	10	10	10	9	9
11	11	11	11	11	12	12	12	12	12	7	7	7	7	7	15	9	10	10	10	11	10	11	8	8	9	9	9	12	9	10	10	9	11	11	11	11	11	11	11	11	13	13	13	13	12	12	12	9	10
11	11	11	11	11	12	12	12	12	12	7	7	7	7	7	15	9	10	10	10	11	10	11	8	8	9	9	9	12	9	10	10	9	11	11	11	11	11	11	11	11	13	13	13	13	12	12	12	9	10
11	11	11	11	11	12	12	12	12	12	7	7	7	7	7	15	9	10	10	10	11	10	11	8	8	9	9	9	12	9	10	10	9	11	11	11	11	11	11	11	11	13	13	13	13	12	12	12	9	10
9	9	9	9	9	10	10	10	10	11	7	7	7	7	7	13	10	11	11	11	10	9	10	7	7	7	7	7	14	7	11	11	10	11	11	11	11	11	11	11	10	15	15	15	15	12	12	12	11	11
9	9	9	9	9	10	10	10	10	11	7	7	7	7	7	13	10	11	11	11	10	9	10	7	7	7	7	7	14	7	11	11	10	11	11	11	11	11	11	11	10	15	15	15	15	12	12	12	11	11
9	9	9	9	9	10	10	10	10	11	7	7	7	7	7	13	10	11	11	11	10	9	10	7	7	7	7	7	14	7	11	11	10	11	11	11	11	11	11	11	10	15	15	15	15	12	12	12	11	11
9	9	9	9	9	10	10	10	10	11	7	7	7	7	7	13	10	11	11	11	10	9	10	7	7	7	7	7	14	7	11	11	10	11	11	11	11	11	11	11	10	15	15	15	15	12	12	12	11	11
9	9	9	9	9	10	10	10	10	11	7	7	7	7	7	13	10	11	11	11	10	9	10	7	7	7	7	7	14	7	11	11	10	11	11	11	11	11	11	11	10	15	15	15	15	12	12	12	11	11
11	11	11	11	11	8	8	8	8	11	8	8	8	8	8	13	10	11	11	11	11	10	11	9	9	10	10	10	13	10	11	11	10	11	11	12	12	12	12	12	11	13	13	13	13	11	11	11	10	10
11	11	11	11	11	8	8	8	8	11	8	8	8	8	8	13	10	11	11	11	11	10	11	9	9	10	10	10	13	10	11	11	10	11	11	12	12	12	12	12	11	13	13	13	13	11	11	11	10	10
10	10	10	10	10	8	8	8	8	10	7	7	7	7	7	12	9	10	10	10	10	9	10	8	8	9	9	9	12	9	10	10	9	10	10	11	11	11	11	11	10	12	12	12	12	10	10	10	9	9
11	11	11	11	11	8	8	8	8	11	8	8	8	8	8	13	10	11	11	11	11	10	11	9	9	10	10	10	13	10	11	11	10	11	11	12	12	12	12	12	11	13	13	13	13	11	11	11	10	10
10	10	10	10	10	8	8	8	8	10	7	7	7	7	7	12	9	10	10	10	10	9	10	8	8	9	9	9	12	9	10	10	9	10	10	11	11	11	11	11	10	12	12	12	12	10	10	10	9	9
8	8	8	8	8	10	10	10	10	11	6	6	6	6	6	13	9	10	10	10	9	8	9	7	7	7	7	7	12	7	11	11	10	10	10	9	9	9	9	9	9	14	14	14	14	11	11	11	10	10
8	8	8	8	8	10	10	10	10	11	6	6	6	6	6	13	9	10	10	10	9	8	9	7	7	7	7	7	12	7	11	11	10	10	10	9	9	9	9	9	9	14	14	14	14	11	11	11	10	10
8	8	8	8	8	10	10	10	10	11	6	6	6	6	6	13	9	10	10	10	9	8	9	7	7	7	7	7	12	7	11	11	10	10	10	9	9	9	9	9	9	14	14	14	14	11	11	11	10	10
8	8	8	8	8	10	10	10	10	11	6	6	6	6	6	13	9	10	10	10	9	8	9	7	7	7	7	7	12	7	11	11	10	10	10	9	9	9	9	9	9	14	14	14	14	11	11	11	10	10
8	8	8	8	8	10	10	10	10	11	9	9	9	9	9	13	9	10	10	10	9	8	9	8	8	8	8	8	12	8	12	12	11	10	10	9	9	9	9	9	9	14	14	14	14	11	11	11	10	10
8	8	8	8	8	13	13	13	13	13	9	9	9	9	9	13	11	12	12	12	10	9	10	7	7	6	6	6	12	6	12	12	11	11	11	9	9	9	9	9	10	16	16	16	16	13	13	13	12	12
6	6	6	6	6	9	9	9	9	10	7	7	7	7	7	10	9	10	10	10	8	7	8	6	6	5	5	5	10	5	12	12	11	10	10	7	7	7	7	7	8	14	14	14	14	10	10	10	9	9
7	7	7	7	7	10	10	10	10	11	9	9	9	9	9	11	10	11	11	11	9	8	9	7	7	6	6	6	11	6	13	13	12	11	11	8	8	8	8	8	9	15	15	15	15	11	11	11	10	10
8	8	8	8	8	11	11	11	11	12	7	7	7	7	7	12	11	12	12	12	10	9	10	7	7	6	6	6	12	6	13	13	12	12	12	9	9	9	9	9	10	16	16	16	16	12	12	12	11	11
6	6	6	6	6	9	9	9	9	9	8	8	8	8	8	9	10	9	9	9	9	7	9	6	6	6	6	6	11	6	12	12	11	10	10	6	6	6	6	6	7	13	13	13	13	11	11	11	10	10
7	7	7	7	7	10	10	10	10	11	8	8	8	8	8	9	10	11	11	11	9	8	9	7	7	6	6	6	9	6	11	11	10	9	9	8	8	8	8	8	9	13	13	13	13	11	11	11	10	10
11	11	11	11	11	10	10	10	10	11	9	9	9	9	9	13	10	11	11	11	11	10	11	9	9	10	10	10	13	10	11	11	10	11	11	12	12	12	12	12	11	13	13	13	13	11	11	11	10	10
8	8	8	8	8	8	8	8	8	10	7	7	7	7	7	10	9	10	10	10	9	8	9	7	7	7	7	7	10	7	10	10	9	9	9	9	9	9	9	9	9	12	12	12	12	10	10	10	9	9
8	8	8	8	8	8	8	8	8	10	8	8	8	8	8	10	9	10	10	10	9	8	9	8	8	8	8	8	10	8	11	11	10	9	9	9	9	9	9	9	9	12	12	12	12	10	10	10	9	9
8	8	8	8	8	8	8	8	8	10	7	7	7	7	7	10	9	10	10	10	9	8	9	7	7	7	7	7	10	7	10	10	9	9	9	9	9	9	9	9	9	12	12	12	12	10	10	10	9	9
9	9	9	9	9	12	12	12	12	12	7	7	7	7	7	12	10	11	11	11	10	9	10	8	8	8	8	8	11	8	10	10	9	9	9	10	10	10	10	10	10	11	11	11	11	12	12	12	11	11
9	9	9	9	9	12	12	12	12	12	7	7	7	7	7	12	10	11	11	11	10	9	10	8	8	8	8	8	11	8	10	10	9	9	9	10	10	10	10	10	10	11	11	11	11	12	12	12	11	11
6	6	6	6	6	9	9	9	9	9	6	6	6	6	6	9	7	8	8	8	7	6	7	5	5	5	5	5	8	5	7	7	6	6	6	7	7	7	7	7	7	8	8	8	8	9	9	9	8	8
6	6	6	6	6	9	9	9	9	9	6	6	6	6	6	9	7	8	8	8	7	6	7	5	5	5	5	5	8	5	7	7	6	6	6	7	7	7	7	7	7	10	10	10	10	9	9	9	8	8
8	8	8	8	8	11	11	11	11	11	7	7	7	7	7	11	9	10	10	10	9	8	9	7	7	7	7	7	10	7	9	9	8	8	8	9	9	9	9	9	9	12	12	12	12	11	11	11	10	10
5	5	5	5	5	10	10	10	10	10	7	7	7	7	7	8	8	9	9	9	7	6	7	5	5	4	4	4	7	4	8	8	7	6	6	6	6	6	6	6	7	11	11	11	11	10	10	10	9	9
4	4	4	4	4	9	9	9	9	8	6	6	6	6	6	6	8	7	7	7	7	5	7	4	4	4	4	4	7	4	7	7	6	5	5	4	4	4	4	4	5	9	9	9	9	10	10	10	9	9
7	7	7	7	7	10	10	10	10	10	6	6	6	6	6	10	8	9	9	9	8	7	8	5	5	5	5	5	9	5	7	7	6	7	7	8	8	8	8	8	8	11	11	11	11	10	10	10	9	9
7	7	7	7	7	10	10	10	10	10	6	6	6	6	6	10	8	9	9	9	8	7	8	5	5	5	5	5	9	5	7	7	6	7	7	8	8	8	8	8	8	11	11	11	11	10	10	10	9	9
5	5	5	5	5	8	8	8	8	7	5	5	5	5	5	7	7	6	6	6	7	5	7	4	4	5	5	5	8	5	6	6	5	5	5	5	5	5	5	5	5	8	8	8	8	9	9	9	8	8
6	6	6	6	6	9	9	9	9	9	6	6	6	6	6	9	7	8	8	8	7	6	7	5	5	5	5	5	8	5	8	8	7	7	7	7	7	7	7	7	7	10	10	10	10	9	9	9	8	8
7	7	7	7	7	7	7	7	7	8	7	7	7	7	7	8	8	9	9	9	8	7	8	6	6	6	6	6	10	6	9	9	8	8	8	9	9	9	9	9	8	11	11	11	11	9	9	9	8	8
9	9	9	9	9	7	7	7	7	7	7	7	7	7	7	10	7	8	8	8	9	8	9	7	7	8	8	8	12	8	9	9	8	9	9	11	11	11	11	11	9	11	11	11	11	9	9	9	8	8
6	6	6	6	6	9	9	9	9	9	6	6	6	6	6	9	7	8	8	8	7	6	7	5	5	5	5	5	8	5	8	8	7	7	7	7	7	7	7	7	7	10	10	10	10	9	9	9	8	8
7	7	7	7	7	7	7	7	7	8	7	7	7	7	7	8	8	9	9	9	8	7	8	6	6	6	6	6	10	6	9	9	8	8	8	9	9	9	9	9	8	11	11	11	11	9	9	9	8	8
5	5	5	5	5	7	7	7	7	7	5	5	5	5	5	7	7	6	6	6	7	5	7	4	4	5	5	5	8	5	6	6	5	5	5	5	5	5	5	5	5	8	8	8	8	9	9	9	8	8
5	5	5	5	5	8	8	8	8	7	5	5	5	5	5	7	7	6	6	6	7	5	7	4	4	5	5	5	8	5	6	6	5	5	5	5	5	5	5	5	5	8	8	8	8	9	9	9	8	8
4	4	4	4	4	7	7	7	7	6	4	4	4	4	4	8	6	5	5	5	6	4	6	3	3	4	4	4	9	4	7	7	6	6	6	4	4	4	4	4	4	7	7	7	7	8	8	8	7	7
7	7	7	7	7	9	9	9	9	10	6	6	6	6	6	12	8	9	9	9	8	7	8	6	6	6	6	6	11	6	10	10	9	9	9	8	8	8	8	8	8	11	11	11	11	10	10	10	9	9
4	4	4	4	4	7	7	7	7	6	4	4	4	4	4	8	6	5	5	5	6	4	6	3	3	4	4	4	9	4	7	7	6	6	6	4	4	4	4	4	4	7	7	7	7	8	8	8	7	7
9	9	9	9	9	7	7	7	7	9	6	6	6	6	6	13	8	9	9	9	9	8	9	7	7	8	8	8	13	8	11	11	9	11	11	10	10	10	10	10	9	11	11	11	11	9	9	9	8	8
7	7	7	7	7	8	8	8	8	9	6	6	6	6	6	11	8	9	9	9	8	7	8	6	6	6	6	6	11	6	11	11	10	10	10	8	8	8	8	8	8	13	13	13	13	9	9	9	8	8
9	9	9	9	9	7	7	7	7	9	6	6	6	6	6	13	8	9	9	9	9	8	9	7	7	8	8	8	13	8	11	11	9	11	11	10	10	10	10	10	9	11	11	11	11	9	9	9	8	8
10	10	10	10	10	8	8	8	8	10	7	7	7	7	7	12	9	10	10	10	10	9	10	8	8	9	9	9	12	9	10	10	8	10	10	11	11	11	11	11	10	10	10	10	10	10	10	10	9	9
7	7	7	7	7	7	7	7	7	9	6	6	6	6	6	11	8	9	9	9	8	7	8	6	6	6	6	6	11	6	11	11	9	10	10	8	8	8	8	8	8	13	13	13	13	9	9	9	8	8
7	7	7	7	7	6	6	6	6	6	8	8	8	8	8	10	6	6	6	6	8	6	8	6	6	8	8	8	13	8	8	8	8	9	9	8	8	8	8	8	5	10	10	10	10	9	9	9	8	8
9	9	9	9	9	8	8	8	8	9	10	10	10	10	10	13	6	9	9	9	9	8	9	8	8	9	9	9	14	9	10	10	10	11	11	11	11	11	11	11	8	13	13	13	13	10	10	10	9	9
7	7	7	7	7	6	6	6	6	6	8	8	8	8	8	10	6	6	6	6	8	6	8	6	6	8	8	8	13	8	8	8	8	9	9	8	8	8	8	8	5	10	10	10	10	9	9	9	8	8
9	9	9	9	9	8	8	8	8	9	10	10	10	10	10	13	6	9	9	9	9	8	9	8	8	9	9	9	14	9	10	10	10	11	11	11	11	11	11	11	8	13	13	13	13	10	10	10	9	9
7	7	7	7	7	6	6	6	6	6	8	8	8	8	8	10	6	6	6	6	8	6	8	6	6	8	8	8	13	8	8	8	8	9	9	8	8	8	8	8	5	10	10	10	10	9	9	9	8	8
14	14	14	14	14	14	14	14	14	14	15	15	15	15	15	18	11	14	14	14	14	13	14	13	13	14	14	14	19	14	17	17	16	14	14	16	16	16	16	16	14	18	18	18	18	15	15	15	14	14
9	9	9	9	9	9	9	9	9	8	10	10	10	10	10	12	8	8	8	8	10	8	10	8	8	10	10	10	15	10	12	12	11	9	9	10	10	10	10	10	8	12	12	12	12	11	11	11	10	10
11	11	11	11	11	11	11	11	11	11	12	12	12	12	12	15	8	11	11	11	11	10	11	10	10	11	11	11	16	11	14	14	13	11	11	13	13	13	13	13	11	15	15	15	15	12	12	12	11	11
9	9	9	9	9	9	9	9	9	8	10	10	10	10	10	12	8	8	8	8	10	8	10	8	8	10	10	10	15	10	12	12	11	9	9	10	10	10	10	10	8	12	12	12	12	11	11	11	10	10
14	14	14	14	14	14	14	14	14	14	15	15	15	15	15	18	11	14	14	14	14	13	14	13	13	14	14	14	19	14	17	17	16	14	14	16	16	16	16	16	14	18	18	18	18	15	15	15	14	14
9	9	9	9	9	7	7	7	7	7	10	10	10	10	10	9	8	8	8	8	10	8	10	8	8	10	10	10	13	10	10	10	9	9	9	10	10	10	10	10	8	6	6	6	6	10	10	10	9	9
9	9	9	9	9	7	7	7	7	7	10	10	10	10	10	9	8	8	8	8	10	8	10	8	8	10	10	10	13	10	10	10	9	9	9	10	10	10	10	10	8	6	6	6	6	10	10	10	9	9
9	9	9	9	9	7	7	7	7	7	10	10	10	10	10	9	8	8	8	8	10	8	10	8	8	10	10	10	13	10	10	10	9	9	9	10	10	10	10	10	8	6	6	6	6	10	10	10	9	9
11	11	11	11	11	9	9	9	9	10	12	12	12	12	12	12	8	11	11	11	11	10	11	10	10	11	11	11	14	11	12	12	11	11	11	13	13	13	13	13	11	9	9	9	9	11	11	11	10	10
9	9	9	9	9	7	7	7	7	7	10	10	10	10	10	9	8	8	8	8	10	8	10	8	8	10	10	10	13	10	10	10	9	9	9	10	10	10	10	10	8	6	6	6	6	10	10	10	9	9
8	8	8	8	8	9	9	9	9	9	10	10	10	10	10	13	6	9	9	9	7	7	7	8	8	8	8	8	12	8	8	8	9	11	11	11	11	11	11	11	7	13	13	13	13	8	8	8	8	7
8	8	8	8	8	9	9	9	9	9	10	10	10	10	10	13	6	9	9	9	7	7	7	8	8	8	8	8	12	8	8	8	9	11	11	11	11	11	11	11	7	13	13	13	13	8	8	8	8	7
8	8	8	8	8	9	9	9	9	9	10	10	10	10	10	13	6	9	9	9	7	7	7	8	8	8	8	8	12	8	8	8	9	11	11	11	11	11	11	11	7	13	13	13	13	8	8	8	8	7
8	8	8	8	8	9	9	9	9	9	10	10	10	10	10	13	6	9	9	9	7	7	7	8	8	8	8	8	12	8	8	8	9	11	11	11	11	11	11	11	7	13	13	13	13	8	8	8	8	7
8	8	8	8	8	9	9	9	9	9	10	10	10	10	10	13	6	9	9	9	7	7	7	8	8	8	8	8	12	8	8	8	9	11	11	11	11	11	11	11	7	13	13	13	13	8	8	8	8	7
12	12	12	12	12	13	13	13	13	13	14	14	14	14	14	13	10	13	13	13	11	11	11	12	12	12	12	12	12	12	12	12	11	11	11	15	15	15	15	15	13	9	9	9	9	12	12	12	12	11
13	13	13	13	13	13	13	13	13	13	14	14	14	14	14	13	10	13	13	13	13	12	13	12	12	13	13	13	14	13	8	8	9	11	11	15	15	15	15	15	11	13	13	13	13	14	14	14	13	13
11	11	11	11	11	11	11	11	11	10	12	12	12	12	12	10	10	10	10	10	12	10	12	10	10	12	12	12	13	12	6	6	7	9	9	12	12	12	12	12	8	10	10	10	10	13	13	13	12	12
13	13	13	13	13	13	13	13	13	13	14	14	14	14	14	13	10	13	13	13	13	12	13	12	12	13	13	13	14	13	8	8	9	11	11	15	15	15	15	15	11	13	13	13	13	14	14	14	13	13
13	13	13	13	13	13	13	13	13	13	14	14	14	14	14	13	10	13	13	13	13	12	13	12	12	13	13	13	14	13	8	8	9	11	11	15	15	15	15	15	11	13	13	13	13	14	14	14	13	13
11	11	11	11	11	9	9	9	9	10	12	12	12	12	12	12	8	11	11	11	11	10	11	10	10	11	11	11	14	11	12	12	11	11	11	13	13	13	13	13	11	9	9	9	9	11	11	11	10	10
14	14	14	14	14	12	12	12	12	13	15	15	15	15	15	15	11	14	14	14	14	13	14	13	13	14	14	14	17	14	15	15	14	14	14	16	16	16	16	16	14	12	12	12	12	14	14	14	13	13
14	14	14	14	14	12	12	12	12	13	15	15	15	15	15	15	11	14	14	14	14	13	14	13	13	14	14	14	17	14	15	15	14	14	14	16	16	16	16	16	14	12	12	12	12	14	14	14	13	13
11	11	11	11	11	9	9	9	9	10	12	12	12	12	12	12	8	11	11	11	11	10	11	10	10	11	11	11	14	11	12	12	11	11	11	13	13	13	13	13	11	9	9	9	9	11	11	11	10	10
9	9	9	9	9	8	8	8	8	9	10	10	10	10	10	13	6	9	9	9	9	8	9	8	8	9	9	9	14	9	10	10	10	11	11	11	11	11	11	11	8	13	13	13	13	10	10	10	9	9
10	10	10	10	10	10	10	10	10	10	11	11	11	11	11	14	7	10	10	10	10	9	10	9	9	10	10	10	15	10	9	9	10	12	12	12	12	12	12	12	8	14	14	14	14	11	11	11	10	10
7	7	7	7	7	8	8	8	8	7	9	9	9	9	9	9	7	7	7	7	7	6	7	7	7	8	8	8	10	8	9	9	8	8	8	9	9	9	9	9	7	5	5	5	5	8	8	8	8	7
10	10	10	10	10	10	10	10	10	10	11	11	11	11	11	12	7	10	10	10	10	9	10	9	9	10	10	10	13	10	11	11	10	10	10	12	12	12	12	12	10	8	8	8	8	11	11	11	10	10
10	10	10	10	10	10	10	10	10	10	11	11	11	11	11	12	7	10	10	10	10	9	10	9	9	10	10	10	13	10	11	11	10	10	10	12	12	12	12	12	10	8	8	8	8	11	11	11	10	10
10	10	10	10	10	10	10	10	10	10	11	11	11	11	11	12	7	10	10	10	10	9	10	9	9	10	10	10	13	10	11	11	10	10	10	12	12	12	12	12	10	8	8	8	8	11	11	11	10	10
11	11	11	11	11	11	11	11	11	11	12	12	12	12	12	13	8	11	11	11	11	10	11	10	10	11	11	11	14	11	12	12	11	11	11	13	13	13	13	13	11	9	9	9	9	12	12	12	11	11
11	11	11	11	11	11	11	11	11	11	12	12	12	12	12	13	8	11	11	11	11	10	11	10	10	11	11	11	14	11	12	12	11	11	11	13	13	13	13	13	11	9	9	9	9	12	12	12	11	11
11	11	11	11	11	11	11	11	11	11	12	12	12	12	12	13	8	11	11	11	11	10	11	10	10	11	11	11	14	11	12	12	11	11	11	13	13	13	13	13	11	9	9	9	9	12	12	12	11	11
11	11	11	11	11	11	11	11	11	11	12	12	12	12	12	13	8	11	11	11	11	10	11	10	10	11	11	11	14	11	12	12	11	11	11	13	13	13	13	13	11	9	9	9	9	12	12	12	11	11
11	11	11	11	11	11	11	11	11	11	12	12	12	12	12	13	8	11	11	11	11	10	11	10	10	11	11	11	14	11	12	12	11	11	11	13	13	13	13	13	11	9	9	9	9	12	12	12	11	11
13	13	13	13	13	12	12	12	12	13	14	14	14	14	14	13	10	13	13	13	13	12	13	12	12	13	13	13	14	13	10	10	10	11	11	15	15	15	15	15	12	13	13	13	13	14	14	14	13	13
13	13	13	13	13	12	12	12	12	13	14	14	14	14	14	13	10	13	13	13	13	12	13	12	12	13	13	13	14	13	10	10	10	11	11	15	15	15	15	15	12	13	13	13	13	14	14	14	13	13
13	13	13	13	13	12	12	12	12	13	14	14	14	14	14	13	10	13	13	13	13	12	13	12	12	13	13	13	14	13	10	10	10	11	11	15	15	15	15	15	12	13	13	13	13	14	14	14	13	13
13	13	13	13	13	12	12	12	12	13	14	14	14	14	14	13	10	13	13	13	13	12	13	12	12	13	13	13	14	13	10	10	10	11	11	15	15	15	15	15	12	13	13	13	13	14	14	14	13	13
13	13	13	13	13	12	12	12	12	13	14	14	14	14	14	13	10	13	13	13	13	12	13	12	12	13	13	13	14	13	10	10	10	11	11	15	15	15	15	15	12	13	13	13	13	14	14	14	13	13
14	14	14	14	14	14	14	14	14	14	15	15	15	15	15	16	11	14	14	14	14	13	14	13	13	14	14	14	17	14	15	15	14	14	14	16	16	16	16	16	14	12	12	12	12	15	15	15	14	14
14	14	14	14	14	14	14	14	14	14	15	15	15	15	15	16	11	14	14	14	14	13	14	13	13	14	14	14	17	14	15	15	14	14	14	16	16	16	16	16	14	12	12	12	12	15	15	15	14	14
14	14	14	14	14	14	14	14	14	14	15	15	15	15	15	16	11	14	14	14	14	13	14	13	13	14	14	14	17	14	15	15	14	14	14	16	16	16	16	16	14	12	12	12	12	15	15	15	14	14
14	14	14	14	14	14	14	14	14	14	15	15	15	15	15	16	11	14	14	14	14	13	14	13	13	14	14	14	17	14	15	15	14	14	14	16	16	16	16	16	14	12	12	12	12	15	15	15	14	14
14	14	14	14	14	14	14	14	14	14	15	15	15	15	15	16	11	14	14	14	14	13	14	13	13	14	14	14	17	14	15	15	14	14	14	16	16	16	16	16	14	12	12	12	12	15	15	15	14	14
9	9	9	9	9	9	9	9	9	9	10	10	10	10	10	13	6	9	9	9	9	8	9	8	8	9	9	9	14	9	12	12	11	9	9	11	11	11	11	11	9	13	13	13	13	10	10	10	9	9
10	10	10	10	10	10	10	10	10	10	11	11	11	11	11	12	7	10	10	10	10	9	10	9	9	10	10	10	13	10	11	11	10	10	10	12	12	12	12	12	10	8	8	8	8	11	11	11	10	10
9	9	9	9	9	9	9	9	9	9	10	10	10	10	10	13	6	9	9	9	9	8	9	8	8	9	9	9	14	9	12	12	11	9	9	11	11	11	11	11	9	13	13	13	13	10	10	10	9	9
9	9	9	9	9	9	9	9	9	9	10	10	10	10	10	13	6	9	9	9	9	8	9	8	8	9	9	9	14	9	12	12	11	9	9	11	11	11	11	11	9	13	13	13	13	10	10	10	9	9
9	9	9	9	9	9	9	9	9	9	10	10	10	10	10	13	6	9	9	9	9	8	9	8	8	9	9	9	14	9	12	12	11	9	9	11	11	11	11	11	9	13	13	13	13	10	10	10	9	9
12	12	12	12	12	12	12	12	12	12	13	13	13	13	13	14	9	12	12	12	12	11	12	11	11	12	12	12	15	12	13	13	12	12	12	14	14	14	14	14	12	10	10	10	10	13	13	13	12	12
12	12	12	12	12	12	12	12	12	12	13	13	13	13	13	14	9	12	12	12	12	11	12	11	11	12	12	12	15	12	13	13	12	12	12	14	14	14	14	14	12	10	10	10	10	13	13	13	12	12
12	12	12	12	12	12	12	12	12	12	13	13	13	13	13	14	9	12	12	12	12	11	12	11	11	12	12	12	15	12	13	13	12	12	12	14	14	14	14	14	12	10	10	10	10	13	13	13	12	12
12	12	12	12	12	12	12	12	12	12	13	13	13	13	13	14	9	12	12	12	12	11	12	11	11	12	12	12	15	12	13	13	12	12	12	14	14	14	14	14	12	10	10	10	10	13	13	13	12	12
12	12	12	12	12	12	12	12	12	12	13	13	13	13	13	14	9	12	12	12	12	11	12	11	11	12	12	12	15	12	13	13	12	12	12	14	14	14	14	14	12	10	10	10	10	13	13	13	12	12
9	9	9	9	9	7	7	7	7	7	10	10	10	10	10	9	8	8	8	8	10	8	10	8	8	10	10	10	13	10	10	10	9	9	9	10	10	10	10	10	8	6	6	6	6	10	10	10	9	9
11	11	11	11	11	9	9	9	9	10	12	12	12	12	12	12	8	11	11	11	11	10	11	10	10	11	11	11	14	11	12	12	11	11	11	13	13	13	13	13	11	9	9	9	9	11	11	11	10	10
11	11	11	11	11	9	9	9	9	10	12	12	12	12	12	12	8	11	11	11	11	10	11	10	10	11	11	11	14	11	12	12	11	11	11	13	13	13	13	13	11	9	9	9	9	11	11	11	10	10
11	11	11	11	11	9	9	9	9	10	12	12	12	12	12	12	8	11	11	11	11	10	11	10	10	11	11	11	14	11	12	12	11	11	11	13	13	13	13	13	11	9	9	9	9	11	11	11	10	10
11	11	11	11	11	9	9	9	9	10	12	12	12	12	12	12	8	11	11	11	11	10	11	10	10	11	11	11	14	11	12	12	11	11	11	13	13	13	13	13	11	9	9	9	9	11	11	11	10	10
10	10	10	10	10	9	9	9	9	10	11	11	11	11	11	12	7	10	10	10	10	9	10	9	9	10	10	10	13	10	9	9	9	10	10	12	12	12	12	12	9	12	12	12	12	11	11	11	10	10
10	10	10	10	10	9	9	9	9	10	11	11	11	11	11	12	7	10	10	10	10	9	10	9	9	10	10	10	13	10	9	9	9	10	10	12	12	12	12	12	9	12	12	12	12	11	11	11	10	10
10	10	10	10	10	9	9	9	9	10	11	11	11	11	11	12	7	10	10	10	10	9	10	9	9	10	10	10	13	10	9	9	9	10	10	12	12	12	12	12	9	12	12	12	12	11	11	11	10	10
10	10	10	10	10	9	9	9	9	10	11	11	11	11	11	12	7	10	10	10	10	9	10	9	9	10	10	10	13	10	9	9	9	10	10	12	12	12	12	12	9	12	12	12	12	11	11	11	10	10
10	10	10	10	10	9	9	9	9	10	11	11	11	11	11	12	7	10	10	10	10	9	10	9	9	10	10	10	13	10	9	9	9	10	10	12	12	12	12	12	9	12	12	12	12	11	11	11	10	10
9	9	9	9	9	9	9	9	9	9	10	10	10	10	10	13	6	9	9	9	9	8	9	8	8	9	9	9	14	9	12	12	11	9	9	11	11	11	11	11	9	13	13	13	13	10	10	10	9	9
9	9	9	9	9	9	9	9	9	9	10	10	10	10	10	13	6	9	9	9	9	8	9	8	8	9	9	9	14	9	12	12	11	9	9	11	11	11	11	11	9	13	13	13	13	10	10	10	9	9
9	9	9	9	9	9	9	9	9	9	10	10	10	10	10	13	6	9	9	9	9	8	9	8	8	9	9	9	14	9	12	12	11	9	9	11	11	11	11	11	9	13	13	13	13	10	10	10	9	9
9	9	9	9	9	9	9	9	9	9	10	10	10	10	10	13	6	9	9	9	9	8	9	8	8	9	9	9	14	9	12	12	11	9	9	11	11	11	11	11	9	13	13	13	13	10	10	10	9	9
9	9	9	9	9	9	9	9	9	9	10	10	10	10	10	13	6	9	9	9	9	8	9	8	8	9	9	9	14	9	12	12	11	9	9	11	11	11	11	11	9	13	13	13	13	10	10	10	9	9
[truncated: 176 more columns]

## Sheet: S1 Text, S1 Fig, S8 Table, 
S1 Text. Principal Coordinates Analysis (PCoA) using holdfast data. Percentage of variation explained by the first 3 axes
Axis	1	2	3
%	40.9735	14.3759	9.65093
Cum %	40.9735	55.3494	65.0004
S8 Table. Eigen values by axis and sample eigen vectors using holdfast data
Axis No.	1	2	3	4	5	6	7	8	9	10	11	12	13	14	15	16	17	18	19	20	21	22	23	24	25	26	27	28	29	30	31	32	33	34	35	36	37	38	39
EigenValue	27.3614	9.59994	6.44471	4.18953	3.04384	2.92034	2.53295	1.99397	1.47215	1.17102	0.908939	0.740907	0.62329	0.59882	0.481541	0.437085	0.370901	0.339886	0.283278	0.238316	0.211735	0.183611	0.159041	0.0974086	0.0818977	0.07975	0.0587714	0.0425457	0.0291508	0.0257044	0.0198794	0.0106844	0.00892857	0.00457612	0.00272678	0.00223214	0.00223214	0.00223214	0.00223214
PIC1.1 Holdfast	0.157877	-0.187602	-0.245129	0.0157355	-0.121869	-0.141347	-0.0536373	0.00737338	-0.0273623	0.0138395	-0.00746055	0.0133645	0.0392342	-0.0139874	0.0211977	0.000221908	0.0104237	0.0216831	-0.012836	-0.0256724	0.0103606	0.00152549	-0.0139278	-0.00450576	0.00905892	-0.000808081	0.00389676	0.00576077	-0.00961416	-0.00303307	-0.000218837	-0.0014657	-1.90867e-11	0.00280011	0.000191324	-4.18554e-11	1.62225e-10	5.31163e-11	-7.10726e-10
PIC1.2 Holdfast	0.157877	-0.187602	-0.245129	0.0157355	-0.121869	-0.141347	-0.0536373	0.00737338	-0.0273623	0.0138395	-0.00746055	0.0133645	0.0392342	-0.0139874	0.0211977	0.000221908	0.0104237	0.0216831	-0.012836	-0.0256724	0.0103606	0.00152549	-0.0139278	-0.00450576	0.00905892	-0.000808081	0.00389676	0.00576077	-0.00961416	-0.00303307	-0.000218837	-0.0014657	3.13594e-10	0.00280011	0.000191324	-6.61519e-11	3.86089e-10	3.59418e-10	3.51887e-10
PIC1.3 Holdfast	0.157877	-0.187602	-0.245129	0.0157355	-0.121869	-0.141347	-0.0536373	0.00737338	-0.0273623	0.0138395	-0.00746055	0.0133645	0.0392342	-0.0139874	0.0211977	0.000221908	0.0104237	0.0216831	-0.012836	-0.0256724	0.0103606	0.00152549	-0.0139278	-0.00450576	0.00905892	-0.000808081	0.00389676	0.00576077	-0.00961416	-0.00303307	-0.000218837	-0.0014657	-1.1656e-10	0.00280011	0.000191324	2.51842e-10	-9.50555e-10	-1.10167e-10	5.3597e-10
PIC1.4 Holdfast	0.157877	-0.187602	-0.245129	0.0157355	-0.121869	-0.141347	-0.0536373	0.00737338	-0.0273623	0.0138395	-0.00746055	0.0133645	0.0392342	-0.0139874	0.0211977	0.000221908	0.0104237	0.0216831	-0.012836	-0.0256724	0.0103606	0.00152549	-0.0139278	-0.00450576	0.00905892	-0.000808081	0.00389676	0.00576077	-0.00961416	-0.00303307	-0.000218837	-0.0014657	4.05907e-11	0.00280011	0.000191324	4.97869e-10	-4.17306e-11	-2.00147e-10	2.80418e-10
PIC1.5 Holdfast	0.157877	-0.187602	-0.245129	0.0157355	-0.121869	-0.141347	-0.0536373	0.00737338	-0.0273623	0.0138395	-0.00746055	0.0133645	0.0392342	-0.0139874	0.0211977	0.000221908	0.0104237	0.0216831	-0.012836	-0.0256724	0.0103606	0.00152549	-0.0139278	-0.00450576	0.00905892	-0.000808081	0.00389676	0.00576077	-0.00961416	-0.00303307	-0.000218837	-0.0014657	-2.71176e-10	0.00280011	0.000191324	3.04514e-10	-2.45994e-10	-3.67542e-10	-3.84374e-10
PIC2.1 Holdfast	0.0371901	-0.119107	-0.110263	0.124934	0.330169	-0.0750892	-0.234913	0.0401269	-0.00321165	0.0399988	0.00524797	0.0663152	-0.0143705	0.0823928	-0.0163787	0.0240827	-0.0148488	-0.0437742	0.0185705	-0.0032422	0.0139918	-0.0140788	-0.0239726	-0.00169147	0.0192438	0.00403469	0.00183007	0.000389091	0.00418616	0.00382133	-0.0103187	0.000852439	-3.58794e-10	-0.000980657	0.000157122	1.62426e-10	-5.27734e-10	5.36021e-11	2.11637e-10
PIC2.2 Holdfast	0.0371901	-0.119107	-0.110263	0.124934	0.330169	-0.0750892	-0.234913	0.0401269	-0.00321165	0.0399988	0.00524797	0.0663152	-0.0143705	0.0823928	-0.0163787	0.0240827	-0.0148488	-0.0437742	0.0185705	-0.0032422	0.0139918	-0.0140788	-0.0239726	-0.00169147	0.0192438	0.00403469	0.00183007	0.000389091	0.00418616	0.00382133	-0.0103187	0.000852439	6.39847e-12	-0.000980656	0.000157122	-3.03904e-10	-2.59282e-10	-4.42873e-10	-4.62817e-10
PIC2.3 Holdfast	0.0371901	-0.119107	-0.110263	0.124934	0.330169	-0.0750892	-0.234913	0.0401269	-0.00321165	0.0399988	0.00524797	0.0663152	-0.0143705	0.0823928	-0.0163787	0.0240827	-0.0148488	-0.0437742	0.0185705	-0.0032422	0.0139918	-0.0140788	-0.0239726	-0.00169147	0.0192438	0.00403469	0.00183007	0.000389091	0.00418616	0.00382133	-0.0103187	0.000852439	4.51065e-10	-0.000980657	0.000157122	-9.12578e-11	4.40164e-10	4.728e-10	6.2277e-10
PIC2.4 Holdfast	0.0371901	-0.119107	-0.110263	0.124934	0.330169	-0.0750892	-0.234913	0.0401269	-0.00321165	0.0399988	0.00524797	0.0663152	-0.0143705	0.0823928	-0.0163787	0.0240827	-0.0148488	-0.0437742	0.0185705	-0.0032422	0.0139918	-0.0140788	-0.0239726	-0.00169147	0.0192438	0.00403469	0.00183007	0.000389091	0.00418616	0.00382133	-0.0103187	0.000852439	-9.99548e-11	-0.000980657	0.000157122	2.34724e-10	3.62346e-10	-7.70782e-11	-3.69886e-10
PIC2.5 Holdfast	0.0328597	-0.272096	-0.156231	0.114191	0.256131	-0.0426665	-0.0975318	-0.00143588	0.0784953	-0.0549966	-0.033907	-0.142678	-0.0464342	0.01722	0.083315	-0.0401451	0.0202721	0.0805824	-0.0531226	0.00832809	-0.030198	0.014382	-0.0666652	0.00800406	-0.00837425	0.0193599	0.000843048	0.00171587	-0.00887204	-0.00164709	0.00235376	-0.0162765	-4.92919e-12	-0.00975352	0.0038665	-8.75217e-13	5.11803e-12	-6.46344e-12	4.6063e-12
PIC3.1 Holdfast	0.257313	-0.0410016	-0.0970204	0.0602552	0.124329	0.0555291	0.0785639	-0.12233	-0.0474616	-0.0646603	-0.0494173	-0.03561	-0.0909064	-0.155133	-0.0863227	0.00988386	-0.0496089	0.0333096	0.0491738	0.0370876	-0.00435771	-0.0169626	-0.00266739	0.00876468	-0.00313757	0.0046233	-0.00204875	0.000629276	0.000262609	0.000172497	-0.000298712	0.000630906	2.4523e-11	0.00254425	-4.42503e-05	-4.73957e-10	-3.81155e-10	-2.87422e-10	2.89849e-10
PIC3.2 Holdfast	0.257313	-0.0410016	-0.0970204	0.0602552	0.124329	0.0555291	0.0785639	-0.12233	-0.0474616	-0.0646603	-0.0494173	-0.03561	-0.0909064	-0.155133	-0.0863227	0.00988386	-0.0496089	0.0333096	0.0491738	0.0370876	-0.00435771	-0.0169626	-0.00266739	0.00876468	-0.00313757	0.0046233	-0.00204875	0.000629276	0.000262609	0.000172497	-0.000298712	0.000630906	4.83053e-10	0.00254425	-4.42502e-05	-6.66195e-11	1.51221e-10	2.5424e-10	-1.9197e-10
PIC3.3 Holdfast	0.257313	-0.0410016	-0.0970204	0.0602552	0.124329	0.0555291	0.0785639	-0.12233	-0.0474616	-0.0646603	-0.0494173	-0.03561	-0.0909064	-0.155133	-0.0863227	0.00988386	-0.0496089	0.0333096	0.0491738	0.0370876	-0.00435771	-0.0169626	-0.00266739	0.00876468	-0.00313757	0.0046233	-0.00204875	0.000629276	0.000262609	0.000172497	-0.000298712	0.000630906	-7.27067e-10	0.00254425	-4.42496e-05	7.02992e-10	1.02737e-09	-1.73728e-10	1.2382e-10
PIC3.4 Holdfast	0.257313	-0.0410016	-0.0970204	0.0602552	0.124329	0.0555291	0.0785639	-0.12233	-0.0474616	-0.0646603	-0.0494173	-0.03561	-0.0909064	-0.155133	-0.0863227	0.00988386	-0.0496089	0.0333096	0.0491738	0.0370876	-0.00435771	-0.0169626	-0.00266739	0.00876468	-0.00313757	0.0046233	-0.00204875	0.000629276	0.000262609	0.000172497	-0.000298712	0.000630906	1.09902e-10	0.00254425	-4.42505e-05	2.61153e-10	-5.56968e-10	3.4503e-10	1.44743e-10
PIC3.5 Holdfast	0.257313	-0.0410016	-0.0970204	0.0602552	0.124329	0.0555291	0.0785639	-0.12233	-0.0474616	-0.0646603	-0.0494173	-0.03561	-0.0909064	-0.155133	-0.0863227	0.00988386	-0.0496089	0.0333096	0.0491738	0.0370876	-0.00435771	-0.0169626	-0.00266739	0.00876468	-0.00313757	0.0046233	-0.00204875	0.000629276	0.000262609	0.000172497	-0.000298712	0.000630906	9.99496e-11	0.00254425	-4.42509e-05	-4.1174e-10	-2.43517e-10	-1.40171e-10	-3.71447e-10
PIC4.1 Holdfast	0.0640945	-0.389412	0.0471043	-0.0138408	0.00419135	-0.495397	-0.0262591	0.286396	0.0804742	0.0259699	-0.021788	-0.0307467	-0.0782472	0.0131296	-0.00743685	-0.00776958	-0.102212	0.0441256	-0.0741567	-0.00886433	-0.0406307	-0.0253159	-0.0819053	-0.00593452	0.0172178	-0.0184863	0.0335944	0.00905813	0.0266257	0.00602624	0.0122209	0.00220921	1.25595e-13	0.00485175	-0.000113123	6.62261e-12	5.79353e-12	-5.59407e-12	-7.86632e-12
PIC4.2 Holdfast	-0.0101435	-0.0660126	-0.187783	-0.0651822	-0.0332521	0.14548	-0.119477	-0.124425	0.0375941	0.0240121	-0.0547666	-0.0996716	0.116979	0.0123457	0.0646886	-0.0569233	0.0345116	-0.038761	-0.00673665	0.0593155	-0.0589177	0.0203809	-0.0379267	0.0547435	0.0261715	0.00789273	0.0109942	0.0535873	0.00935858	-0.00192797	0.0224945	0.0205502	1.88102e-12	0.0164555	-0.00523076	5.26283e-12	6.59264e-12	4.74442e-12	-3.56365e-12
PIC4.3 Holdfast	0.0914466	-0.30076	-0.172365	0.0305883	0.146575	0.0714626	0.0444023	-0.0545922	0.0503275	-0.0212261	-0.0245244	-0.104113	0.0221172	0.00110893	0.081471	-0.0382805	0.033017	0.0276157	-0.0199443	-0.0105487	-0.00825582	0.00842898	-0.0280991	-0.00687288	0.00727604	0.00064552	0.00979274	-0.00493492	0.0150577	0.00672124	0.000691209	0.0117529	4.24547e-10	0.00492651	-0.00188163	1.49813e-11	-8.63438e-10	1.94025e-10	1.23326e-09
PIC4.4 Holdfast	0.0914466	-0.30076	-0.172365	0.0305883	0.146575	0.0714626	0.0444023	-0.0545922	0.0503275	-0.0212261	-0.0245244	-0.104113	0.0221172	0.00110893	0.081471	-0.0382805	0.033017	0.0276157	-0.0199443	-0.0105487	-0.00825582	0.00842898	-0.0280991	-0.00687288	0.00727604	0.00064552	0.00979274	-0.00493492	0.0150577	0.00672124	0.000691209	0.0117529	-1.04902e-10	0.00492651	-0.00188163	-3.50694e-10	1.48877e-10	1.13523e-10	-7.34999e-10
PIC4.5 Holdfast	0.0914466	-0.30076	-0.172365	0.0305883	0.146575	0.0714626	0.0444023	-0.0545922	0.0503275	-0.0212261	-0.0245244	-0.104113	0.0221172	0.00110893	0.081471	-0.0382805	0.033017	0.0276157	-0.0199443	-0.0105487	-0.00825582	0.00842898	-0.0280991	-0.00687288	0.00727604	0.00064552	0.00979274	-0.00493492	0.0150577	0.00672124	0.000691208	0.0117529	-3.27722e-10	0.00492651	-0.00188163	3.28307e-10	7.16275e-10	-3.03394e-10	-4.83987e-10
PIC5.1 Holdfast	0.121734	-0.117012	-0.271303	-0.0573728	-0.17316	0.0199715	-0.176124	-0.0580332	-0.0935738	-0.0152248	-0.062759	0.0233841	-0.030569	-0.0866312	-0.0635633	0.0200068	-0.0254751	0.0361631	0.067347	-0.0048387	-0.0246114	-0.0270665	0.00391116	0.0174767	0.0308903	-0.00452733	0.00385482	-0.00215434	0.0257721	0.0143188	0.00358179	-0.00267059	-1.01972e-10	-0.0122298	0.00151895	-2.07313e-10	2.41125e-10	-8.66695e-12	5.6715e-10
PIC5.2 Holdfast	0.114972	-0.187101	-0.21615	0.00727965	-0.0359137	-0.0404256	-0.0569222	-0.0611562	-0.0388094	-0.0210844	-0.040354	0.015434	-0.00803753	-0.0749729	-0.0490726	0.00426003	-0.0162525	0.0392747	0.043102	0.00102147	-0.0203113	-0.0142854	0.0308158	0.0295536	0.0190175	-0.0204192	-0.00394969	-0.00597077	0.0203279	-0.000138584	0.0157212	0.00720637	2.14918e-12	0.00516568	-0.00213553	-1.52368e-12	9.22558e-13	-9.45652e-12	-5.56368e-13
PIC5.3 Holdfast	0.121734	-0.117012	-0.271303	-0.0573728	-0.17316	0.0199715	-0.176124	-0.0580332	-0.0935738	-0.0152248	-0.062759	0.0233841	-0.030569	-0.0866312	-0.0635633	0.0200068	-0.0254751	0.0361631	0.067347	-0.0048387	-0.0246114	-0.0270665	0.00391116	0.0174767	0.0308903	-0.00452733	0.00385482	-0.00215434	0.0257721	0.0143188	0.00358179	-0.00267059	1.09752e-10	-0.0122298	0.00151895	2.07651e-10	-2.50918e-10	9.18284e-12	-5.67282e-10
PIC5.4 Holdfast	0.156203	-0.127117	-0.166751	0.0341977	0.0233554	-0.0792033	0.0310175	-0.0786226	-0.020165	-0.0331869	-0.0364696	-0.0304464	-0.0422869	-0.0546268	-0.051493	-0.0382916	-0.0394689	-0.0743492	0.0319818	0.00206052	-0.06615	0.0381442	0.0281656	0.0151945	0.0098063	-0.0188539	-0.00636247	-0.00459851	0.0201582	0.00718026	0.00395852	0.00133768	-3.28326e-10	-0.0129565	0.00100897	8.23895e-10	3.24153e-10	2.75522e-10	-7.85112e-10
PIC5.5 Holdfast	0.156203	-0.127117	-0.166751	0.0341977	0.0233554	-0.0792033	0.0310175	-0.0786226	-0.020165	-0.0331869	-0.0364696	-0.0304464	-0.0422869	-0.0546268	-0.051493	-0.0382916	-0.0394689	-0.0743492	0.0319818	0.00206052	-0.06615	0.0381442	0.0281656	0.0151945	0.0098063	-0.0188539	-0.00636247	-0.00459851	0.0201582	0.00718026	0.00395852	0.00133768	3.22494e-10	-0.0129565	0.00100897	-8.25024e-10	-3.13632e-10	-2.71618e-10	7.75221e-10
PIC6.1 Holdfast	0.19909	-0.0433788	-0.226464	-0.0242816	-0.179016	-0.120977	-0.0823624	-0.0219318	-0.054804	-0.00279991	-0.0331438	-0.0188548	0.00468066	0.00943839	-0.00132853	-0.0285487	-0.00457925	-0.0887779	-0.0202884	-0.0207459	-0.0273273	0.03152	-0.00971895	-0.011082	-0.00473587	-0.00337683	0.000184752	0.0052709	-0.0129946	-0.00173902	-0.00754115	-0.00148102	-8.53364e-11	0.00247971	0.000169866	8.73136e-10	-4.65487e-10	1.50758e-10	3.90595e-11
PIC6.2 Holdfast	0.19909	-0.0433788	-0.226464	-0.0242816	-0.179016	-0.120977	-0.0823624	-0.0219318	-0.054804	-0.00279991	-0.0331438	-0.0188548	0.00468066	0.00943839	-0.00132853	-0.0285487	-0.00457925	-0.0887779	-0.0202884	-0.0207459	-0.0273273	0.03152	-0.00971895	-0.011082	-0.00473587	-0.00337683	0.000184752	0.0052709	-0.0129946	-0.00173902	-0.00754115	-0.00148102	1.97093e-10	0.00247971	0.000169866	-8.22026e-10	6.88801e-10	3.27968e-10	2.78954e-10
PIC6.3 Holdfast	0.19909	-0.0433788	-0.226464	-0.0242816	-0.179016	-0.120977	-0.0823624	-0.0219318	-0.054804	-0.00279991	-0.0331438	-0.0188548	0.00468066	0.00943839	-0.00132853	-0.0285487	-0.00457925	-0.0887779	-0.0202884	-0.0207459	-0.0273273	0.03152	-0.00971895	-0.011082	-0.00473587	-0.00337683	0.000184752	0.0052709	-0.0129946	-0.00173902	-0.00754115	-0.00148102	-7.3795e-11	0.00247971	0.000169866	5.39093e-10	-1.11215e-11	-1.71185e-10	-6.06115e-10
PIC6.4 Holdfast	0.208237	-0.292535	-0.0112566	-0.307554	-0.502501	-0.0558447	-0.146883	0.214225	-0.0473161	0.0928301	0.0123668	0.0521484	0.0316062	-0.014085	-0.0419008	-0.00808911	-0.0288287	-0.0468817	0.0238866	-0.0139403	0.0376964	-0.0471614	0.0188132	0.00362723	-0.0303569	0.00357866	0.0236686	-0.0067129	0.0177567	-0.00938117	-0.0024358	0.00646656	6.8616e-12	-0.00158744	-0.00123654	5.54871e-12	8.03562e-12	3.59787e-12	1.29957e-11
PIC6.5 Holdfast	0.19909	-0.0433788	-0.226464	-0.0242816	-0.179016	-0.120977	-0.0823624	-0.0219318	-0.054804	-0.00279991	-0.0331438	-0.0188548	0.00468066	0.00943839	-0.00132853	-0.0285487	-0.00457925	-0.0887779	-0.0202884	-0.0207459	-0.0273273	0.03152	-0.00971895	-0.011082	-0.00473587	-0.00337683	0.000184752	0.0052709	-0.0129946	-0.00173902	-0.00754115	-0.00148102	-3.34973e-11	0.00247971	0.000169866	-5.84104e-10	-2.28514e-10	-3.04665e-10	2.77564e-10
PIC7.1 Holdfast	0.0506889	-0.221277	0.10373	-0.353151	0.104008	-0.107862	0.131733	-0.0102523	-0.111604	-0.247613	0.05721	-0.0267605	-0.0749342	0.133122	-0.0240365	-0.00758472	-0.0169443	-0.0103563	-0.0278819	0.0674718	0.0162537	0.0074154	0.0591216	-0.0172402	-0.00434475	0.0109792	0.000433509	0.00327341	6.96211e-05	-0.000253198	0.00114687	0.0145215	1.15596e-12	0.00386704	0.0348576	2.03631e-12	2.19893e-12	-1.26196e-11	-1.61101e-12
PIC7.2 Holdfast	0.0505583	-0.219359	0.103152	-0.351623	0.103531	-0.109592	0.129396	-0.0128946	-0.113021	-0.249679	0.0562272	-0.0312584	-0.0699253	0.133994	-0.0216876	-0.00611401	-0.00877172	-0.0164528	-0.0256858	0.062594	-0.00508446	-0.0319853	0.0573188	-0.0272131	-0.00575077	0.00919042	-0.000858004	0.00151419	-0.00189303	0.00197432	-0.0095711	-0.0210504	-1.38213e-12	-0.00166112	-0.033851	7.02269e-12	3.03467e-12	1.25522e-11	-1.88858e-12
PIC7.3 Holdfast	0.0749244	-0.219673	0.101826	-0.232616	0.099566	-0.068812	0.0942654	-0.036365	-0.042754	-0.159099	-0.0243194	-0.0225863	-0.0383071	0.164671	-0.0802657	0.119962	-0.00505897	-0.121616	0.0149789	-0.0227669	-0.0176483	-0.00325819	-0.0407759	0.0272613	0.00984254	-0.0113285	0.0258372	0.00383002	0.00360704	-0.00662188	0.0158194	0.00504139	-8.04915e-12	0.00287673	-0.000635063	-2.71154e-12	-3.03692e-12	5.71267e-13	4.27485e-12
PIC7.4 Holdfast	0.0639527	-0.252069	-0.00315972	-0.133593	-0.0568368	-0.160632	0.122103	0.0645157	0.156915	0.0558895	-0.196801	0.0250902	-0.0879523	0.0986181	-0.0534291	0.0816476	0.0782238	-0.00418693	-0.0384418	0.0459513	0.0120466	-0.0445495	0.085723	-0.0243555	0.0112785	0.00215664	0.0224875	-0.00625775	-0.0448116	0.0712595	0.0102476	0.00275602	-3.56251e-12	4.72705e-05	2.97684e-05	9.17445e-13	7.94682e-12	-8.03621e-12	8.45025e-12
PIC7.5 Holdfast	0.0644189	-0.25026	-0.00620956	-0.137316	-0.0624972	-0.159858	0.121242	0.0677501	0.15634	0.0555241	-0.200504	0.0264126	-0.0846853	0.101831	-0.0489852	0.0822297	0.0652858	-0.00506641	-0.0369373	0.0412883	0.0175278	-0.0498863	0.0868748	-0.0128056	0.00998836	-0.00987448	0.00920672	-0.00290716	0.0244579	-0.0693118	-0.0198594	-0.0122951	-6.45622e-12	0.00247539	0.00249734	-1.97314e-12	4.49696e-12	-6.50051e-12	3.13974e-12
PIC8.1 Holdfast	0.247049	-0.327055	-0.219826	0.0568696	-0.0614573	-0.10694	0.119686	0.0640067	0.0255002	0.0557135	0.0732389	0.0158622	0.0336114	-0.0266251	0.0199443	-0.0257405	-0.00781361	-0.0150677	-0.000731746	0.0217692	0.011867	-0.00583475	0.0108861	-0.00630054	-0.00802566	0.0124575	-0.00952956	0.00162748	0.0100317	0.00493976	-0.00100762	6.78694e-05	1.13734e-10	-0.00268228	-0.000768918	7.34867e-11	-4.41072e-10	1.20879e-10	-7.95188e-10
PIC8.2 Holdfast	0.247049	-0.327055	-0.219826	0.0568696	-0.0614573	-0.10694	0.119686	0.0640067	0.0255002	0.0557135	0.0732389	0.0158622	0.0336114	-0.0266251	0.0199443	-0.0257405	-0.00781361	-0.0150677	-0.000731747	0.0217692	0.011867	-0.00583475	0.0108861	-0.00630054	-0.00802566	0.0124575	-0.00952956	0.00162748	0.0100317	0.00493976	-0.00100762	6.78694e-05	2.49546e-10	-0.00268228	-0.000768918	7.84784e-10	5.40491e-10	3.37309e-10	3.32827e-10
PIC8.3 Holdfast	0.247049	-0.327055	-0.219826	0.0568696	-0.0614573	-0.10694	0.119686	0.0640067	0.0255002	0.0557135	0.0732389	0.0158622	0.0336114	-0.0266251	0.0199443	-0.0257405	-0.00781361	-0.0150677	-0.000731747	0.0217692	0.011867	-0.00583475	0.0108861	-0.00630054	-0.00802566	0.0124575	-0.00952956	0.00162748	0.0100317	0.00493976	-0.00100762	6.78694e-05	-3.62849e-10	-0.00268227	-0.000768919	4.81931e-11	-7.92384e-10	4.13786e-10	-1.89952e-10
PIC8.4 Holdfast	0.247049	-0.327055	-0.219826	0.0568696	-0.0614573	-0.10694	0.119686	0.0640067	0.0255002	0.0557135	0.0732389	0.0158622	0.0336114	-0.0266251	0.0199443	-0.0257405	-0.00781361	-0.0150677	-0.000731747	0.0217692	0.011867	-0.00583475	0.0108861	-0.00630054	-0.00802566	0.0124575	-0.00952956	0.00162748	0.0100317	0.00493976	-0.00100762	6.78694e-05	-4.27798e-10	-0.00268228	-0.000768917	-4.61375e-10	1.12092e-09	-7.1492e-10	9.22147e-10
PIC8.5 Holdfast	0.247049	-0.327055	-0.219826	0.0568696	-0.0614573	-0.10694	0.119686	0.0640067	0.0255002	0.0557135	0.0732389	0.0158622	0.0336114	-0.0266251	0.0199443	-0.0257405	-0.00781361	-0.0150677	-0.000731746	0.0217692	0.011867	-0.00583475	0.0108861	-0.00630054	-0.00802566	0.0124575	-0.00952956	0.00162748	0.0100317	0.00493976	-0.00100762	6.78694e-05	4.21096e-10	-0.00268228	-0.000768918	-4.48577e-10	-4.05288e-10	-1.40231e-10	-2.68661e-10
PIC9.1 Holdfast	0.10182	-0.257715	-0.206059	-0.0335866	0.0911082	-0.13721	0.0730032	-0.0299654	-0.0203209	-0.0867723	0.137237	0.00436972	0.0405425	-0.00312873	-0.000637042	-0.0223988	-0.0174999	0.0597198	-0.0283172	-0.000297284	0.0253819	-0.0217451	0.0493041	-0.0101781	0.00939722	-0.0229242	-0.0126281	-0.00396162	-0.0245103	-0.00289682	-0.0183641	-0.00440986	1.78606e-12	0.00314758	0.00197953	9.77663e-14	-5.0802e-12	1.94655e-12	8.98154e-12
PIC9.2 Holdfast	-0.0966604	-0.481742	0.276106	0.128048	-0.050375	0.0274709	0.118003	-0.0442372	-0.052383	0.0142791	-0.0409654	-0.00447811	-0.0272932	0.0430908	0.00854674	-0.0158199	-0.065481	0.026223	-0.00409169	-0.0250035	0.0149864	-0.00749346	-0.0132381	-0.0164253	0.0346938	-0.0286762	-0.0375272	0.00619366	-0.00533681	-0.00165628	-0.00289465	-0.00292821	-1.25547e-12	-4.20902e-06	-3.09075e-05	-0.00743863	-0.0399935	0.00349817	-0.00265596
PIC9.3 Holdfast	-0.0966604	-0.481742	0.276106	0.128048	-0.050375	0.0274709	0.118003	-0.0442372	-0.052383	0.0142791	-0.0409654	-0.00447811	-0.0272932	0.0430908	0.00854674	-0.0158199	-0.065481	0.026223	-0.00409169	-0.0250035	0.0149864	-0.00749346	-0.0132381	-0.0164253	0.0346938	-0.0286762	-0.0375272	0.00619366	-0.00533681	-0.00165628	-0.00289465	-0.00292821	-1.55161e-12	-4.20902e-06	-3.09075e-05	-0.0320257	0.0211223	0.0142158	0.00046562
PIC9.4 Holdfast	-0.0966604	-0.481742	0.276106	0.128048	-0.050375	0.0274709	0.118003	-0.0442372	-0.052383	0.0142791	-0.0409654	-0.00447811	-0.0272932	0.0430908	0.00854674	-0.0158199	-0.065481	0.026223	-0.00409169	-0.0250035	0.0149864	-0.00749346	-0.0132381	-0.0164253	0.0346938	-0.0286762	-0.0375272	0.00619366	-0.00533681	-0.00165628	-0.00289465	-0.00292821	-1.38972e-12	-4.20903e-06	-3.09075e-05	0.00785058	0.00822159	-0.0344068	0.0190014
PIC9.5 Holdfast	-0.0966604	-0.481742	0.276106	0.128048	-0.050375	0.0274709	0.118003	-0.0442372	-0.052383	0.0142791	-0.0409654	-0.00447811	-0.0272932	0.0430908	0.00854674	-0.0158199	-0.065481	0.026223	-0.00409169	-0.0250035	0.0149864	-0.00749346	-0.0132381	-0.0164253	0.0346938	-0.0286762	-0.0375272	0.00619366	-0.00533681	-0.00165628	-0.00289465	-0.00292821	-1.41813e-12	-4.20902e-06	-3.09075e-05	0.0316138	0.0106496	0.0166928	-0.016811
PIC10.1 Holdfast	0.0835694	-0.132261	-0.219601	-0.0293594	-0.0681854	0.14035	-0.369832	0.00574137	-0.0611738	-0.01414	-0.0160051	0.059828	-0.0662962	0.0475482	-0.0471065	0.00406711	0.0421059	0.022962	-0.0174618	-0.0160811	-0.00397184	-0.0448241	-0.0012726	-0.0583732	-0.0660616	0.0213293	-0.0626895	0.0132281	0.00674087	-0.0057961	0.0184334	0.0239272	-2.13714e-10	0.00145711	0.000197971	-6.28252e-13	-3.6676e-10	-4.28842e-10	-7.06762e-10
PIC10.2 Holdfast	0.0835694	-0.132261	-0.219601	-0.0293594	-0.0681854	0.14035	-0.369832	0.00574137	-0.0611738	-0.01414	-0.0160051	0.059828	-0.0662962	0.0475482	-0.0471065	0.00406711	0.0421059	0.022962	-0.0174618	-0.0160811	-0.00397184	-0.0448241	-0.0012726	-0.0583732	-0.0660616	0.0213293	-0.0626895	0.0132281	0.00674087	-0.0057961	0.0184334	0.0239272	2.09614e-10	0.00145711	0.000197971	3.21679e-12	3.68786e-10	4.24674e-10	7.10439e-10
PIC10.3 Holdfast	0.0841579	-0.142034	-0.215273	-0.0373261	-0.0648029	0.147949	-0.351917	0.0199698	-0.0519202	-0.00235529	-0.00990759	0.0819254	-0.0905027	0.0396028	-0.0568007	-0.00479288	-0.0103217	0.0563596	-0.028239	0.0170678	0.132285	0.22371	0.0113211	0.0574728	-0.00203997	0.0208246	0.0513041	-0.000559496	0.00049038	0.00138162	-0.00369673	-0.00599626	1.62151e-12	0.000908945	-0.00508239	6.68013e-12	-9.6355e-12	-5.10292e-12	4.96679e-12
PIC10.4 Holdfast	0.0948592	-0.117388	-0.155524	-0.0161778	0.0368156	0.150503	-0.281909	-0.00456047	0.0596732	-0.01236	-0.043439	-0.204629	0.0590448	0.021722	0.0760891	-0.0401082	0.0164055	-0.0726066	0.0639581	0.00896838	0.0747257	-0.0113043	0.0522124	-0.0286686	0.00321502	0.00538235	0.0140288	-0.00819874	0.00560608	0.00626436	-0.00188598	-0.00413996	7.6031e-13	-0.0169105	0.00279405	4.94142e-12	3.27221e-12	8.01348e-13	-2.05724e-12
PIC10.5 Holdfast	0.091979	-0.132385	-0.197515	-0.0266887	-0.0141329	0.14463	-0.321905	-0.0289574	-0.0350157	-0.0450677	-0.0735679	-0.0916868	-0.0355018	-0.0815598	-0.0394171	-0.00191632	-0.0169065	0.000767098	0.0886888	0.0116922	9.64107e-05	-0.0463458	0.0435612	0.0178361	0.00873618	-0.00397124	0.0330166	0.00393139	-0.0215631	-0.00793966	-0.00702846	-0.0195928	6.85633e-12	0.0178356	-0.000650521	4.81466e-12	3.85971e-12	4.01461e-12	-4.79787e-12
PIC11.1 Holdfast	0.090821	-0.352332	-0.085651	0.156029	0.0127737	0.137002	0.0822472	-0.109855	-0.0342557	0.0187596	0.049619	0.0259196	0.0370055	0.0131307	0.0142837	-0.0419615	0.0342299	0.000644031	-0.0350356	0.0536508	-0.043063	0.00837522	0.0324638	-0.00142472	-0.0113746	-0.00410698	-0.00633184	-0.00765071	-0.0206165	0.000699332	-0.0224232	-0.00794781	8.38091e-12	0.00117696	0.0028753	2.67111e-12	-3.90389e-12	-3.6779e-12	9.30496e-13
PIC11.2 Holdfast	0.0193153	-0.416921	0.289738	0.0695798	0.0905824	-0.0248306	-0.0387528	0.0633369	0.223493	-0.189	-0.0659951	0.224959	0.0421135	-0.0279876	0.147238	-0.0354481	-0.0446683	-0.00635756	0.104665	-0.0611972	-0.0393515	-0.00694973	0.043596	0.0560456	-0.049332	0.0499556	-0.0203574	0.0113469	-0.00668872	-0.00213615	0.00558584	-0.00208071	-5.21868e-13	-0.00406351	-0.000395086	1.33917e-12	-6.21414e-12	-5.23969e-12	-4.5226e-13
PIC11.3 Holdfast	0.0395558	-0.254167	-0.0542395	0.184417	0.183402	-0.0236009	-0.0460431	-0.0512179	-0.102226	0.0728858	-0.0217196	0.0408639	0.0499083	0.0270371	0.00436856	-0.0546683	-0.00994809	0.00686395	-0.0308137	0.0165848	0.012888	0.0145168	0.0779939	-0.00980712	-0.0438487	-0.0172009	-0.0338783	-0.0217633	0.0167669	0.0049261	0.0145127	-0.0114681	8.11953e-12	0.00625987	-0.00162599	-5.7483e-12	-3.46765e-12	2.24363e-12	-1.02542e-12
PIC11.4 Holdfast	0.0428319	-0.260938	-0.203188	0.0747616	0.204266	0.0436494	0.115623	0.0805587	-0.186722	0.0237012	-0.0878619	0.0569038	-0.0149839	-0.123658	0.0510055	0.0388875	-0.0340652	-0.0178874	0.0453343	-0.0153819	-0.0370709	0.00534932	0.00753057	-0.0459487	0.00988803	0.0232694	0.0294622	0.0209779	-0.0308978	-0.0136539	-0.00139396	0.000933236	3.57717e-10	0.0014446	0.000411901	-3.80375e-11	6.01235e-10	1.87899e-10	-3.7011e-10
PIC11.5 Holdfast	0.0428319	-0.260938	-0.203188	0.0747616	0.204266	0.0436494	0.115623	0.0805587	-0.186722	0.0237012	-0.0878619	0.0569038	-0.0149839	-0.123658	0.0510055	0.0388875	-0.0340652	-0.0178874	0.0453343	-0.0153819	-0.0370709	0.00534932	0.00753057	-0.0459487	0.00988803	0.0232694	0.0294622	0.0209779	-0.0308978	-0.0136539	-0.00139396	0.000933236	-3.54435e-10	0.0014446	0.000411903	2.27043e-11	-6.00823e-10	-1.9308e-10	3.89547e-10
PIC12.1 Holdfast	0.157877	-0.187602	-0.245129	0.0157355	-0.121869	-0.141347	-0.0536373	0.00737338	-0.0273623	0.0138395	-0.00746055	0.0133645	0.0392342	-0.0139874	0.0211977	0.000221908	0.0104237	0.0216831	-0.012836	-0.0256724	0.0103606	0.00152549	-0.0139278	-0.00450576	0.00905892	-0.000808081	0.00389676	0.00576077	-0.00961416	-0.00303307	-0.000218836	-0.0014657	5.014e-11	0.00280011	0.000191324	-9.50618e-10	6.69942e-10	2.65581e-10	-7.84681e-11
PIC12.2 Holdfast	0.0524288	-0.472889	0.151897	-0.10868	0.202945	0.0665133	-0.0648505	0.195669	0.166879	0.00237157	-0.0739435	-0.250066	-0.0118029	-0.00367505	0.0970319	-0.0478485	-0.0726293	-0.0133223	0.0449743	-0.00423706	0.0786529	-0.0402277	-0.00291305	-0.0250787	0.00969146	-0.0180491	-0.0238554	-0.000919486	-0.00176239	-0.000610658	0.0017931	-0.0070474	5.0656e-12	0.00130088	-0.000852788	-2.89275e-12	-5.33001e-14	-5.03702e-12	-7.90482e-12
PIC12.3 Holdfast	0.106766	-0.549897	0.111384	-0.191189	0.0433438	0.150811	0.176572	0.15718	0.0622014	0.0720957	0.026616	0.0992297	-0.0929088	-0.0155452	-0.0336241	-0.019101	-0.0899879	0.0614808	-0.0184335	0.0343935	0.133516	0.213441	0.00844308	0.0283488	0.00334542	0.00414141	0.0021809	0.00211817	0.00157791	-0.00156157	0.00564907	0.00897975	-4.95017e-12	0.000387009	0.00101504	-2.91433e-12	-1.93779e-11	6.44376e-12	-2.04112e-12
PIC12.4 Holdfast	0.19699	-0.315969	-0.184501	0.0465709	0.0351831	0.00715642	0.087021	-0.00156825	0.0354584	0.0261339	0.0724393	0.0246484	0.0584587	0.0246341	-0.0380159	0.0654529	-0.0158619	-0.0538015	0.0176682	-0.0243691	0.0129536	-0.00402209	0.00503796	0.0173106	-0.00178242	-0.0161131	0.000699049	-0.00367327	-0.0151456	-0.00863325	0.0026188	0.00588015	3.96274e-11	-0.000218407	1.4352e-05	1.7768e-10	-3.08169e-10	2.63678e-10	-1.30944e-09
PIC12.5 Holdfast	0.19699	-0.315969	-0.184501	0.0465709	0.0351831	0.00715642	0.087021	-0.00156825	0.0354584	0.0261339	0.0724393	0.0246484	0.0584587	0.0246341	-0.0380159	0.0654529	-0.0158619	-0.0538015	0.0176682	-0.0243691	0.0129536	-0.00402209	0.00503796	0.0173106	-0.00178242	-0.0161131	0.00069905	-0.00367327	-0.0151456	-0.00863325	0.0026188	0.00588015	-3.74276e-11	-0.000218406	1.43518e-05	-1.75338e-10	3.17436e-10	-2.8484e-10	1.30439e-09
PIC13.1 Holdfast	0.0396718	-0.504746	0.182	-0.0252598	-0.024097	0.11548	0.146764	0.0131531	0.00810541	0.0298819	0.00299993	0.0295978	0.0312959	0.0144917	-0.000767826	-0.0178938	0.0207012	-0.00879973	-0.0651113	0.0913271	-0.12254	-0.0598741	0.00377658	0.023992	-0.037353	0.0128489	0.087617	-0.0171058	0.0261606	-0.0021224	0.00429582	0.00753377	-4.97629e-13	0.00862642	0.000573776	7.68604e-12	1.83371e-12	4.86224e-12	1.52454e-12
PIC13.2 Holdfast	0.0403857	-0.291197	-0.0910638	0.16339	0.0535446	0.00232444	0.087669	-0.151425	-0.0641847	-0.0485907	-0.0565279	0.00555999	-0.0232149	0.104098	0.0457047	0.0143253	0.10693	0.0519555	-0.0117794	0.0489073	0.00218988	0.0226783	-0.0183687	-0.00659576	0.0284804	0.0606883	-0.00518393	0.0425471	0.0260683	0.00211285	0.0168703	-0.00390298	-2.3511e-14	-0.00732109	-0.00142312	-3.12436e-12	-3.8332e-12	-5.01299e-14	1.08593e-11
PIC13.3 Holdfast	0.171785	-0.376449	-0.179521	0.044033	0.141025	0.169418	0.11006	-0.0219521	0.0500903	0.025824	0.128843	0.0399958	0.0417706	0.0815012	-0.0794838	0.185375	-0.0386457	-0.0963092	0.0503381	-0.070624	0.0348033	-0.0204494	-0.0448264	-0.00271211	-0.014904	0.0107142	0.00383465	0.00610727	0.0148219	0.00409405	0.0180017	0.00296842	1.22006e-12	0.00107078	-0.00228853	-1.42319e-13	4.47692e-12	4.47934e-12	-7.89143e-12
PIC13.4 Holdfast	0.156642	-0.347587	-0.171486	0.026126	0.112471	0.147003	0.0840756	-0.0431001	0.0366433	0.0108181	0.0581253	0.0368954	0.0405125	0.0441916	-0.025142	0.0566817	0.0185504	-0.0176248	-0.0243303	0.0143289	-0.0469283	-0.00271333	-0.0401304	0.0160149	0.000525019	-0.0091069	-0.00759255	-0.00856141	-0.00640703	0.000409608	-0.00707368	-0.0124091	-1.66952e-10	-0.00101316	0.00199903	3.65157e-10	5.40482e-11	-7.88108e-11	-4.94312e-10
PIC13.5 Holdfast	0.156642	-0.347587	-0.171486	0.026126	0.112471	0.147003	0.0840756	-0.0431001	0.0366433	0.0108181	0.0581253	0.0368954	0.0405125	0.0441916	-0.025142	0.0566817	0.0185504	-0.0176248	-0.0243303	0.0143289	-0.0469283	-0.00271333	-0.0401304	0.0160149	0.000525019	-0.0091069	-0.00759255	-0.00856141	-0.00640703	0.000409608	-0.00707368	-0.0124091	1.72109e-10	-0.00101316	0.00199903	-3.55513e-10	-5.94667e-11	6.97556e-11	4.95472e-10
PIC14.1 Holdfast	-0.115655	-0.445452	0.332931	0.114807	0.045409	-0.0668414	-0.0359069	-0.00388846	-0.00909687	0.053774	0.0640453	0.00924291	-0.0191579	-0.0400742	-0.0576523	-0.00840623	0.0677739	-0.018324	0.0046575	0.0119985	-0.000938613	-0.0069015	0.00629461	-0.0171278	-0.0134075	0.0178592	0.0247726	-0.00568388	-0.0232508	0.0521627	0.00793695	0.00542529	-6.62425e-11	-0.000891788	-0.0006393	-2.85615e-10	-3.7067e-10	3.74144e-11	2.52932e-10
PIC14.2 Holdfast	-0.0135776	-0.325405	0.090011	0.0591056	0.127903	-0.0318516	-0.0726757	-0.0402203	0.0375807	0.0221949	0.0484443	-0.0971523	0.0471916	-0.095357	0.00372614	-0.0146837	0.104687	-0.0495991	0.0318904	-0.0172991	0.025612	0.0248042	0.0455063	0.0012051	0.00549804	-0.0170712	0.0064873	0.004267	-0.00935924	-0.0188458	0.00524729	0.00853249	5.05969e-12	0.00233111	0.000375928	-7.96843e-12	1.04313e-12	-2.57242e-12	-4.27811e-12
PIC14.3 Holdfast	-0.115655	-0.445452	0.332931	0.114807	0.045409	-0.0668414	-0.0359069	-0.00388846	-0.00909687	0.053774	0.0640453	0.00924291	-0.0191579	-0.0400742	-0.0576523	-0.00840623	0.0677739	-0.018324	0.0046575	0.0119985	-0.000938613	-0.0069015	0.00629461	-0.0171278	-0.0134075	0.0178592	0.0247726	-0.00568388	-0.0232508	0.0521627	0.00793695	0.00542529	6.1707e-11	-0.000891789	-0.0006393	2.82563e-10	3.61642e-10	-3.16835e-11	-2.57293e-10
PIC14.4 Holdfast	-0.115713	-0.444587	0.33283	0.115672	0.0459179	-0.065193	-0.0372753	-0.00482404	-0.0121807	0.0522837	0.0701859	0.00822934	-0.0149796	-0.044721	-0.0541492	-0.0138114	0.0612065	-0.0178431	0.00858961	0.00623702	-0.00259716	0.000310664	-0.00965822	-0.00930045	-0.01714	0.0165376	0.0122533	-0.000864819	0.0269833	-0.0408933	-0.0099174	-0.00546935	-1.41024e-12	-0.000627746	0.000499312	-0.00671185	0.00165815	-0.0166634	-0.0281177
PIC14.5 Holdfast	-0.115713	-0.444587	0.33283	0.115672	0.0459179	-0.065193	-0.0372753	-0.00482404	-0.0121807	0.0522837	0.0701859	0.00822934	-0.0149796	-0.044721	-0.0541492	-0.0138114	0.0612065	-0.0178431	0.00858961	0.00623702	-0.00259716	0.000310664	-0.00965822	-0.00930045	-0.01714	0.0165376	0.0122533	-0.000864819	0.0269833	-0.0408933	-0.0099174	-0.00546935	-1.54255e-12	-0.000627746	0.000499312	0.00671185	-0.00165815	0.0166634	0.0281177
PIC15.1 Holdfast	0.0916887	-0.333415	0.054838	-0.331174	-0.255051	0.281593	-0.170125	0.0637348	-0.0442222	0.0153861	-0.0891658	0.0633425	-0.03063	0.0398878	-0.0334019	-0.009893	-0.0011663	0.0420747	-0.0331485	0.0121925	-0.0460391	-0.0100682	-0.0520649	0.00344281	0.0236859	-0.0102318	-0.0180075	0.00538072	-0.00609044	0.00590764	-0.00332572	-0.00937425	-0.0668153	0.00208683	-3.60301e-05	-4.93366e-12	-4.0944e-12	-3.2168e-12	-7.80414e-12
PIC15.2 Holdfast	0.0916887	-0.333415	0.054838	-0.331174	-0.255051	0.281593	-0.170125	0.0637348	-0.0442222	0.0153861	-0.0891658	0.0633425	-0.03063	0.0398879	-0.0334019	-0.009893	-0.0011663	0.0420747	-0.0331485	0.0121925	-0.0460391	-0.0100682	-0.0520649	0.00344281	0.0236859	-0.0102318	-0.0180075	0.00538072	-0.00609044	0.00590764	-0.00332572	-0.00937425	0.0668153	0.00208683	-3.60301e-05	-4.9695e-12	-3.96162e-12	-3.14931e-12	-7.74916e-12
PIC15.3 Holdfast	0.103205	-0.402116	0.0651696	-0.231839	-0.0618876	0.201946	-0.0377332	0.0507053	0.0377864	0.00854106	-0.0780679	-0.0751703	0.058603	-0.0191783	0.0422866	-0.0373981	0.0149948	0.00411998	-0.00257721	0.00922434	-0.0253636	-0.0160404	-0.00323529	0.0144353	0.00315572	-0.0159258	-0.00940152	-0.0015265	-0.00451771	-0.00271765	0.00544467	0.00935551	2.24555e-12	-0.0138435	-0.00135997	-3.40304e-12	4.02403e-12	5.21283e-12	-5.22509e-12
PIC15.4 Holdfast	0.154529	-0.194442	-0.229481	-0.115191	-0.132367	0.294094	-0.166473	-0.0611778	-0.0394963	0.00598878	-0.0194212	-0.0683286	0.0659641	0.0212253	0.051975	-0.00511918	0.0737843	-0.0170045	-0.0121324	0.0181859	-0.00951979	-0.00655398	0.00930658	0.00022748	-0.039999	0.0394932	0.0359301	-0.0326256	0.0089442	0.00289501	-0.0179782	-0.011594	-2.12656e-13	-0.00825016	0.00277637	8.22447e-13	3.03541e-12	-2.03554e-13	1.04261e-11
PIC15.5 Holdfast	0.126117	-0.262812	-0.0869682	-0.209544	-0.163722	0.28122	-0.165711	-0.0121786	-0.0228868	0.00250366	-0.0691282	-0.0759391	0.0434523	0.0236004	0.0438222	-0.0208105	0.0193038	0.00413797	-0.00832964	-0.00173686	0.0242473	0.00942315	-0.00205272	-0.00800364	0.0352271	-0.0272931	-0.033782	-0.00046264	-0.0149323	-0.00473931	-0.00214811	-0.00136458	2.41086e-12	0.00568018	0.00136478	-2.92765e-12	1.063e-12	7.74586e-12	-8.02855e-13
MT 1,1 Holdfast	0.537115	0.136423	-0.0683608	0.0205384	-0.176923	-0.00307658	0.0768926	0.038698	0.0242712	0.0668536	0.0819311	-0.00997629	0.0731251	-0.0374155	-0.0248423	0.0199111	-0.039635	0.0130363	-0.0374727	0.0133416	-0.0260199	0.0172849	0.0124308	-0.0378831	0.0139953	-0.0156344	0.00949319	0.00362677	0.00316058	0.00109665	0.00303115	-8.73973e-05	4.89803e-11	0.000375822	0.00038431	-3.67171e-11	-3.84127e-10	-6.9161e-12	1.79057e-10
MT 1,2 Holdfast	0.52977	-0.0118529	-0.0735914	0.0672701	-0.0678929	-0.0340025	0.151726	0.0596154	-0.00656673	0.0690758	0.0920725	-0.0237737	0.0142787	-0.0442306	-0.00256675	-0.0194069	-0.00964696	0.0265214	-0.0715903	-0.0712876	0.00468163	-0.0201037	0.0226015	-0.00389561	0.0121366	-0.00136886	0.0158022	0.00939693	0.00987261	-0.000559301	0.0122955	-0.00455695	-1.03778e-12	0.00301143	0.00134644	-6.25885e-12	3.94669e-12	2.77366e-14	-7.58725e-12
MT 1,3 Holdfast	0.537115	0.136423	-0.0683608	0.0205384	-0.176923	-0.00307658	0.0768926	0.038698	0.0242712	0.0668536	0.0819311	-0.00997629	0.0731251	-0.0374155	-0.0248423	0.0199111	-0.039635	0.0130363	-0.0374727	0.0133416	-0.0260199	0.0172849	0.0124308	-0.0378831	0.0139953	-0.0156344	0.00949319	0.00362677	0.00316058	0.00109665	0.00303115	-8.73973e-05	-7.81194e-11	0.000375821	0.00038431	-2.52874e-11	2.83967e-10	-3.34737e-10	-3.06755e-10
MT 1,4 Holdfast	0.537115	0.136423	-0.0683608	0.0205384	-0.176923	-0.00307658	0.0768926	0.038698	0.0242712	0.0668536	0.0819311	-0.00997629	0.0731251	-0.0374155	-0.0248423	0.0199111	-0.039635	0.0130363	-0.0374727	0.0133416	-0.0260199	0.0172849	0.0124308	-0.0378831	0.0139953	-0.0156344	0.00949319	0.00362677	0.00316058	0.00109665	0.00303115	-8.73973e-05	2.68532e-11	0.000375822	0.000384311	5.92639e-11	9.59352e-11	3.43639e-10	1.23977e-10
MT 1,5 Holdfast	0.529393	0.102106	-0.118268	-0.0268517	-0.247241	0.0509341	-0.0250233	0.0411922	-0.0722678	0.0571211	0.0549302	-0.0142242	0.00742554	-0.0359856	-0.0366781	0.00230029	0.0133597	0.049854	-0.0568499	-0.0738627	0.0190513	-0.0401475	0.028507	0.0626209	-0.0260512	0.00163817	-0.00216425	0.00940902	0.000741548	0.00490321	0.00774021	-0.00131086	-2.13043e-12	0.00716161	-0.00209486	-6.51994e-12	7.8948e-12	6.3581e-13	1.67933e-11
MT 2,1 Holdfast	0.479123	0.165062	0.00964829	0.0142925	0.0119931	0.257613	0.0648466	-0.0596621	0.0521453	-0.0317323	0.0911548	0.153651	-0.0612966	-0.00718779	0.0552728	-0.0756938	0.0237407	-0.0306533	0.00673784	-0.0176958	0.020872	-0.0241618	-0.000281458	-0.00886423	0.0144659	-0.00581538	0.00820518	0.0019476	0.00423953	0.00215546	-0.00155144	-0.000465903	-1.63306e-10	-0.000257311	0.000133052	1.83434e-10	-3.82095e-10	-1.95389e-10	-4.55085e-10
MT 2,2 Holdfast	0.479123	0.165062	0.00964829	0.0142925	0.0119931	0.257613	0.0648466	-0.0596621	0.0521453	-0.0317323	0.0911548	0.153651	-0.0612966	-0.00718779	0.0552728	-0.0756938	0.0237407	-0.0306533	0.00673784	-0.0176958	0.020872	-0.0241618	-0.000281458	-0.00886423	0.0144659	-0.00581538	0.00820518	0.0019476	0.00423953	0.00215546	-0.00155144	-0.000465903	1.08034e-10	-0.000257311	0.000133052	-9.79213e-11	2.81889e-10	-2.71889e-10	-4.3047e-10
MT 2,3 Holdfast	0.479123	0.165062	0.00964829	0.0142925	0.0119931	0.257613	0.0648466	-0.0596621	0.0521453	-0.0317323	0.0911548	0.153651	-0.0612966	-0.00718779	0.0552728	-0.0756938	0.0237407	-0.0306533	0.00673784	-0.0176958	0.020872	-0.0241618	-0.000281458	-0.00886423	0.0144659	-0.00581538	0.00820518	0.0019476	0.00423953	0.00215546	-0.00155144	-0.000465903	-9.43091e-11	-0.000257311	0.000133053	2.6652e-10	2.31117e-10	1.64026e-10	4.67628e-10
MT 2,4 Holdfast	0.479123	0.165062	0.00964829	0.0142925	0.0119931	0.257613	0.0648466	-0.0596621	0.0521453	-0.0317323	0.0911548	0.153651	-0.0612966	-0.00718779	0.0552728	-0.0756938	0.0237407	-0.0306533	0.00673784	-0.0176958	0.020872	-0.0241618	-0.000281458	-0.00886423	0.0144659	-0.00581538	0.00820518	0.0019476	0.00423953	0.00215546	-0.00155144	-0.000465903	-7.52918e-11	-0.000257311	0.000133052	-2.00954e-10	-2.93862e-10	7.12013e-10	6.61021e-10
MT 2,5 Holdfast	0.479123	0.165062	0.00964829	0.0142925	0.0119931	0.257613	0.0648466	-0.0596621	0.0521453	-0.0317323	0.0911548	0.153651	-0.0612966	-0.00718779	0.0552728	-0.0756938	0.0237407	-0.0306533	0.00673784	-0.0176958	0.020872	-0.0241618	-0.000281458	-0.00886423	0.0144659	-0.00581538	0.00820518	0.0019476	0.00423953	0.00215546	-0.00155144	-0.000465903	2.2531e-10	-0.000257311	0.000133053	-1.50356e-10	1.74909e-10	-4.1474e-10	-2.3376e-10
MT 3,1 Holdfast	0.433451	-0.0192525	-0.0211316	0.0463236	0.0911584	0.192868	0.120808	-0.0484646	-0.00985772	0.0202879	0.0612352	-0.0473778	0.00105711	0.00126725	0.00226752	-0.0208679	0.0671827	0.119334	-0.152619	0.0182453	-0.0842985	0.0135117	-0.0142936	0.0442468	-0.0169334	0.0146317	-0.0158302	0.0140949	-0.0187698	-0.0106485	0.00284155	0.00483297	6.8598e-12	-0.0124242	-0.00211175	8.64009e-12	-8.62124e-12	4.00669e-12	-1.52363e-11
MT 3,2 Holdfast	0.378696	0.118891	0.147875	-0.00162368	0.0015801	-0.033408	-0.0984017	0.0506953	0.102595	-0.0336177	-0.0170529	-0.102812	0.0470986	-0.0295444	0.0360345	-0.0257833	0.00316497	0.0111591	0.00418776	0.00302161	0.00820965	-0.00341465	0.0259402	0.00930943	0.00883638	-0.00677066	0.0088063	0.000134972	-0.00181377	-0.00218506	0.000676658	0.000975945	-4.0049e-10	0.00239346	0.000354197	4.39615e-10	3.58905e-10	4.313e-10	5.11707e-10
MT 3,3 Holdfast	0.378696	0.118891	0.147875	-0.00162368	0.0015801	-0.033408	-0.0984017	0.0506953	0.102595	-0.0336177	-0.0170529	-0.102812	0.0470986	-0.0295444	0.0360345	-0.0257833	0.00316497	0.0111591	0.00418776	0.00302161	0.00820965	-0.00341465	0.0259402	0.00930943	0.00883638	-0.00677066	0.0088063	0.000134972	-0.00181377	-0.00218506	0.000676658	0.000975945	3.36584e-10	0.00239346	0.000354197	6.9467e-11	-4.57182e-10	-3.61273e-10	-1.41017e-09
MT 3,4 Holdfast	0.365419	0.238398	0.233067	0.0806505	0.0910791	-0.134104	-0.25428	0.140697	0.157497	-0.0703891	-0.0212834	-0.168283	-0.0123213	-0.0214268	0.0412801	0.000933437	-0.016569	0.050413	0.0060802	-0.0181352	0.0548361	-0.00775971	-0.00873456	-0.00793977	-0.015238	0.0274339	-0.000447743	0.0099212	0.00484178	0.00291511	-0.00186552	0.00730207	-9.42943e-12	-0.00188568	-0.00118411	-4.68074e-14	-8.91724e-12	-1.82077e-12	-7.12831e-12
MT 3,5 Holdfast	0.378696	0.118891	0.147875	-0.00162368	0.0015801	-0.033408	-0.0984017	0.0506953	0.102595	-0.0336177	-0.0170529	-0.102812	0.0470986	-0.0295444	0.0360345	-0.0257833	0.00316497	0.0111591	0.00418776	0.00302161	0.00820965	-0.00341465	0.0259402	0.00930943	0.00883638	-0.00677066	0.0088063	0.000134972	-0.00181377	-0.00218506	0.000676658	0.000975946	4.2457e-11	0.00239346	0.000354196	-5.04502e-10	8.49443e-11	-6.96037e-11	9.22733e-10
MT 4,1 Holdfast	0.435432	0.0809793	0.176386	-0.0849494	0.00447668	0.198815	0.0346737	-0.0131429	0.107214	-0.0338188	0.00764707	-0.0626177	0.0848812	0.0083124	-0.0078308	0.0956542	-0.0212724	-0.00798749	0.0324966	-0.0116976	0.00812499	0.00366956	-0.0114807	-0.00171405	-0.0014826	0.00448109	0.00194395	0.00075964	-0.000774856	-0.00116484	0.00282691	0.000838909	2.37993e-10	-0.00376441	-0.000174183	-5.87228e-11	7.84489e-10	-5.76769e-10	2.23558e-10
MT 4,2 Holdfast	0.435432	0.0809793	0.176386	-0.0849494	0.00447668	0.198815	0.0346737	-0.0131429	0.107214	-0.0338188	0.00764707	-0.0626177	0.0848812	0.0083124	-0.0078308	0.0956542	-0.0212724	-0.00798749	0.0324966	-0.0116976	0.00812499	0.00366956	-0.0114807	-0.00171405	-0.0014826	0.00448109	0.00194395	0.00075964	-0.000774856	-0.00116484	0.00282691	0.000838909	3.77948e-10	-0.00376441	-0.000174183	-1.27181e-11	-8.55007e-10	5.59572e-11	7.06408e-11
MT 4,3 Holdfast	0.435432	0.0809793	0.176386	-0.0849494	0.00447668	0.198815	0.0346737	-0.0131429	0.107214	-0.0338188	0.00764707	-0.0626177	0.0848812	0.0083124	-0.0078308	0.0956542	-0.0212724	-0.00798749	0.0324966	-0.0116976	0.00812499	0.00366956	-0.0114807	-0.00171405	-0.0014826	0.00448109	0.00194395	0.00075964	-0.000774856	-0.00116484	0.00282691	0.000838909	-3.23513e-10	-0.00376441	-0.000174183	4.52292e-10	5.14704e-10	1.09211e-10	-4.06003e-10
MT 4,4 Holdfast	0.430816	-0.0619419	0.153577	-0.0371019	0.0981736	0.154589	0.112272	0.0106118	0.0747058	-0.0223085	0.0306834	-0.0771632	0.0391467	-0.00716294	0.0160029	0.0558531	0.00842859	0.0108583	-0.0016375	-0.100512	0.026085	-0.0329326	0.00543767	0.051375	-0.0153323	0.0235304	-0.00471412	0.00774474	-0.0014476	0.00520054	-0.00849183	-0.00119751	5.66639e-12	0.00738938	0.000319893	-4.20853e-12	2.74292e-12	-1.53391e-12	-1.3462e-11
MT 4,5 Holdfast	0.435432	0.0809793	0.176386	-0.0849494	0.00447668	0.198815	0.0346737	-0.0131429	0.107214	-0.0338188	0.00764707	-0.0626177	0.0848812	0.0083124	-0.0078308	0.0956542	-0.0212724	-0.00798749	0.0324966	-0.0116976	0.00812499	0.00366956	-0.0114807	-0.00171405	-0.0014826	0.00448109	0.00194395	0.00075964	-0.000774856	-0.00116484	0.00282691	0.000838909	-2.75264e-10	-0.00376441	-0.000174183	-3.90364e-10	-4.62483e-10	4.09769e-10	1.2132e-10
MT 5,1 Holdfast	0.387675	0.171608	-0.0152577	0.0975052	0.0261019	-0.0132374	-0.0878733	-0.0110411	0.0634359	-0.0351043	0.050388	0.0424495	0.01885	-0.0231962	0.0132455	-0.0329799	0.0166772	-0.00307465	-0.0160685	0.013433	-0.013077	0.00768043	0.0342637	-0.00501639	-0.00485402	-0.0191262	0.00637425	-0.000369492	-0.00536014	-0.00569645	0.0110415	-0.0051523	9.81007e-12	0.00173579	0.000944874	1.92369e-10	-2.84158e-10	1.83518e-10	-3.53189e-10
MT 5,2 Holdfast	0.378862	0.298233	0.0407261	0.199692	0.114476	-0.112935	-0.232538	0.0617514	0.10556	-0.0676681	0.089067	0.0387935	-0.0684465	-0.0371916	0.0289734	-0.0495481	0.0159732	0.0291594	-0.0250946	-0.00617119	0.0345574	-0.017234	-0.00283417	-0.0586324	0.00147235	-0.014192	0.0305077	0.0199666	0.0169863	0.00376194	0.0241175	-0.0114035	2.38232e-12	0.00196996	-0.000321377	-3.99376e-13	6.31509e-12	3.63984e-12	-1.40746e-11
MT 5,3 Holdfast	0.480781	0.150315	0.191015	-0.146754	0.0545593	0.198984	0.096676	0.0190196	-0.0843681	0.0752464	-0.0278362	-0.128152	-0.0290936	-0.0111153	0.00663623	-0.0683426	-0.0033168	-0.0806659	-0.00258727	-0.000866907	-0.00482249	0.0188798	0.0115558	-0.0103815	-0.0149938	-0.00180406	-0.00345827	-0.00742662	0.00243747	0.00316122	-0.0026745	-0.00233106	2.65186e-11	0.00265731	0.000619577	7.75392e-10	-7.00122e-10	2.01718e-10	5.42255e-10
MT 5,4 Holdfast	0.480781	0.150315	0.191015	-0.146754	0.0545593	0.198984	0.096676	0.0190196	-0.0843681	0.0752464	-0.0278362	-0.128152	-0.0290936	-0.0111153	0.00663623	-0.0683426	-0.0033168	-0.0806659	-0.00258727	-0.000866907	-0.00482249	0.0188798	0.0115558	-0.0103815	-0.0149938	-0.00180406	-0.00345827	-0.00742662	0.00243747	0.00316122	-0.0026745	-0.00233106	5.51103e-11	0.00265731	0.000619577	-2.56792e-10	7.51174e-10	-1.57399e-10	-8.48088e-10
MT 5,5 Holdfast	0.480781	0.150315	0.191015	-0.146754	0.0545593	0.198984	0.096676	0.0190196	-0.0843681	0.0752464	-0.0278362	-0.128152	-0.0290936	-0.0111153	0.00663623	-0.0683426	-0.0033168	-0.0806659	-0.00258727	-0.000866907	-0.00482249	0.0188798	0.0115558	-0.0103815	-0.0149938	-0.00180406	-0.00345827	-0.00742662	0.00243747	0.00316122	-0.0026745	-0.00233106	-8.79173e-11	0.00265731	0.000619578	-5.08294e-10	-3.93893e-11	-5.26896e-11	2.97495e-10
MT 6,1 Holdfast	0.402908	0.358924	-0.0177116	0.0127453	0.0728061	-0.128638	0.0687639	-0.0473385	-0.120671	0.00122229	-0.0580037	-0.0517227	-0.0657329	0.0392389	0.0124238	-0.003582	0.00527292	-0.00471309	-0.0290691	-0.0761109	-0.00784359	0.00980142	-0.00153776	-0.000383787	0.0117404	0.00758551	0.00188599	0.00831337	0.00542007	0.00300524	0.00175325	-0.00190856	2.93005e-10	-0.000119855	0.000462066	-1.11529e-09	2.85248e-10	6.67938e-10	-2.0242e-10
MT 6,2 Holdfast	0.402908	0.358924	-0.0177116	0.0127453	0.0728061	-0.128638	0.0687639	-0.0473385	-0.120671	0.00122229	-0.0580037	-0.0517227	-0.0657329	0.0392389	0.0124238	-0.003582	0.00527292	-0.00471309	-0.0290691	-0.0761109	-0.00784359	0.00980142	-0.00153776	-0.000383787	0.0117404	0.00758551	0.00188599	0.00831337	0.00542007	0.00300524	0.00175325	-0.00190856	-1.14442e-10	-0.000119855	0.000462067	-2.76348e-10	5.15089e-10	-8.73412e-11	5.567e-10
MT 6,3 Holdfast	0.402908	0.358924	-0.0177116	0.0127453	0.0728061	-0.128638	0.0687639	-0.0473385	-0.120671	0.00122229	-0.0580037	-0.0517227	-0.0657329	0.0392389	0.0124238	-0.003582	0.00527292	-0.00471309	-0.0290691	-0.0761109	-0.00784359	0.00980142	-0.00153776	-0.000383787	0.0117404	0.00758551	0.00188599	0.00831337	0.00542007	0.00300524	0.00175325	-0.00190856	-2.12294e-10	-0.000119856	0.000462067	9.30199e-10	-2.76471e-10	6.48996e-11	2.70659e-10
MT 6,4 Holdfast	0.402908	0.358924	-0.0177116	0.0127453	0.0728061	-0.128638	0.0687639	-0.0473385	-0.120671	0.00122229	-0.0580037	-0.0517227	-0.0657329	0.0392389	0.0124238	-0.003582	0.00527292	-0.00471309	-0.0290691	-0.0761109	-0.00784359	0.00980142	-0.00153776	-0.000383788	0.0117404	0.00758551	0.00188599	0.00831337	0.00542007	0.00300524	0.00175325	-0.00190856	-3.21677e-11	-0.000119855	0.000462066	4.70761e-10	-1.75117e-10	-5.95205e-10	1.56215e-10
MT 6,5 Holdfast	0.402908	0.358924	-0.0177116	0.0127453	0.0728061	-0.128638	0.0687639	-0.0473385	-0.120671	0.00122229	-0.0580037	-0.0517227	-0.0657329	0.0392389	0.0124238	-0.003582	0.00527292	-0.00471309	-0.0290691	-0.0761109	-0.00784359	0.00980142	-0.00153776	-0.000383787	0.0117404	0.00758551	0.00188599	0.00831337	0.00542007	0.00300524	0.00175325	-0.00190856	8.13277e-11	-0.000119856	0.000462066	-2.39977e-11	-3.53674e-10	-5.15321e-11	-7.57094e-10
MT 7,1 Holdfast	0.349756	0.211484	0.205355	-0.0753088	0.242671	0.0573264	-0.0771659	0.0818768	-0.149904	0.15656	-0.0490827	0.0612985	0.0100177	0.0124751	-0.02197	-0.0276404	-0.0131693	0.011998	-0.0231685	0.00449545	0.00565333	-0.0190642	-0.000373017	-0.00588131	-0.00257502	-0.00584339	0.00105668	-0.00729923	0.0105333	0.0057034	-0.00145554	-0.00504912	-1.15684e-10	0.00321224	0.000601502	-6.05587e-10	-5.54158e-10	-1.76905e-10	4.68561e-10
MT 7,2 Holdfast	0.349756	0.211484	0.205355	-0.0753088	0.242671	0.0573264	-0.0771659	0.0818768	-0.149904	0.15656	-0.0490827	0.0612985	0.0100177	0.0124751	-0.02197	-0.0276404	-0.0131693	0.011998	-0.0231685	0.00449545	0.00565333	-0.0190642	-0.000373017	-0.00588131	-0.00257502	-0.00584339	0.00105668	-0.00729923	0.0105333	0.0057034	-0.00145554	-0.00504912	3.75928e-11	0.00321224	0.000601502	-4.89721e-10	3.05524e-10	2.67954e-10	6.73915e-10
MT 7,3 Holdfast	0.324547	0.164581	0.178626	-0.0372357	0.166352	0.0577841	-0.0823795	0.0322825	-0.0638681	0.0754909	-0.0158576	0.0192198	-0.0360866	0.0117363	-0.0596931	-0.0311147	0.00965868	0.037692	-0.0679831	0.0171004	-0.0068778	-0.02953	0.0294988	0.0396467	0.0108174	-0.0441276	0.0114756	0.00685702	-0.0305613	-0.025786	0.0165526	0.0188372	-3.30051e-10	-0.0163284	-0.00311134	9.43671e-11	-5.92514e-10	-1.6788e-10	-3.90259e-10
MT 7,4 Holdfast	0.349756	0.211484	0.205355	-0.0753088	0.242671	0.0573264	-0.0771659	0.0818768	-0.149904	0.15656	-0.0490827	0.0612985	0.0100177	0.0124751	-0.02197	-0.0276404	-0.0131693	0.011998	-0.0231685	0.00449545	0.00565333	-0.0190642	-0.000373017	-0.00588131	-0.00257502	-0.00584339	0.00105668	-0.00729923	0.0105333	0.0057034	-0.00145554	-0.00504912	8.51542e-11	0.00321224	0.000601501	1.08692e-09	2.22255e-10	-8.16857e-11	-1.14523e-09
MT 7,5 Holdfast	0.324547	0.164581	0.178626	-0.0372357	0.166352	0.0577841	-0.0823795	0.0322825	-0.0638681	0.0754909	-0.0158576	0.0192198	-0.0360866	0.0117363	-0.0596931	-0.0311147	0.00965868	0.037692	-0.0679831	0.0171004	-0.0068778	-0.02953	0.0294988	0.0396467	0.0108174	-0.0441276	0.0114756	0.00685702	-0.0305613	-0.025786	0.0165526	0.0188372	3.2634e-10	-0.0163284	-0.00311134	-9.49988e-11	6.02809e-10	1.75122e-10	3.99599e-10
MT 8,1 Holdfast	0.43606	0.242088	-0.0297965	-0.00180988	0.0217191	-0.0466286	0.0710001	-0.0446371	-0.0761041	0.0194271	-0.0695425	0.0231953	0.0809867	-0.0088395	-0.000977845	0.0604527	0.0162398	0.030913	-0.00420991	0.0762126	0.0543443	-0.00114083	-0.0279813	-0.0287151	-0.00775868	0.00779217	-0.00638396	-0.0115587	0.00172774	-0.0017287	0.000903871	0.000814857	2.98541e-10	-6.06798e-05	-0.000521139	-4.70188e-10	-2.34382e-10	-3.12048e-10	2.35529e-10
MT 8,2 Holdfast	0.43606	0.242088	-0.0297965	-0.00180988	0.0217191	-0.0466286	0.0710001	-0.0446371	-0.0761041	0.0194271	-0.0695425	0.0231953	0.0809867	-0.0088395	-0.000977845	0.0604527	0.0162398	0.030913	-0.00420991	0.0762126	0.0543443	-0.00114083	-0.0279813	-0.0287151	-0.00775868	0.00779217	-0.00638396	-0.0115587	0.00172774	-0.0017287	0.000903871	0.000814857	2.269e-10	-6.06805e-05	-0.000521138	5.50373e-11	-8.68722e-11	2.29241e-10	-3.11881e-10
MT 8,3 Holdfast	0.43606	0.242088	-0.0297965	-0.00180988	0.0217191	-0.0466286	0.0710001	-0.0446371	-0.0761041	0.0194271	-0.0695425	0.0231953	0.0809867	-0.0088395	-0.000977845	0.0604527	0.0162398	0.030913	-0.00420991	0.0762126	0.0543443	-0.00114083	-0.0279813	-0.0287151	-0.00775868	0.00779217	-0.00638396	-0.0115587	0.00172774	-0.0017287	0.00090387	0.000814857	-5.78652e-10	-6.0681e-05	-0.000521139	4.62253e-10	1.04599e-10	-5.56435e-10	5.83741e-10
MT 8,4 Holdfast	0.43606	0.242088	-0.0297965	-0.00180988	0.0217191	-0.0466286	0.0710001	-0.0446371	-0.0761041	0.0194271	-0.0695425	0.0231953	0.0809867	-0.0088395	-0.000977845	0.0604527	0.0162398	0.030913	-0.00420991	0.0762126	0.0543443	-0.00114083	-0.0279813	-0.0287151	-0.00775868	0.00779217	-0.00638396	-0.0115587	0.00172774	-0.0017287	0.000903871	0.000814857	5.08147e-11	-6.068e-05	-0.000521139	-1.77696e-11	2.25852e-10	6.32552e-10	-5.29191e-10
MT 8,5 Holdfast	0.335286	0.148716	-0.114994	-0.0146953	-0.0119058	-0.060313	0.060594	0.0366167	-0.130992	0.207726	0.0346866	0.0231702	0.00722404	0.18769	0.102091	0.0326683	0.111304	0.172754	0.249881	0.0572561	-0.0127252	-0.00462429	-0.00278864	0.0211988	-0.00810622	-0.0428227	0.00442154	-0.00342688	-0.00628406	-0.00150387	0.00743187	-0.005521	-9.16689e-12	-0.000589183	0.00166475	3.74693e-12	8.18622e-12	1.31422e-12	-3.29217e-12
MT 9,1 Holdfast	0.524524	0.240606	-0.10018	0.0227208	-0.22198	-0.182414	0.155484	0.0695962	-0.0585644	0.0445638	0.0884399	-0.105415	-0.188447	0.152413	0.0353074	-0.010702	0.0506842	-0.0128316	0.150647	0.0242077	-0.0575229	0.045476	-0.0408243	0.00790845	-0.0386338	-0.0291286	-0.00126444	0.00725377	0.000658515	0.000947408	0.00439672	-0.00220592	4.73666e-12	-0.00353571	3.27135e-05	-1.94188e-12	-1.88121e-11	-1.98229e-13	-9.23631e-12
MT 9,2 Holdfast	0.447251	0.181991	-0.0460377	0.108831	-0.0590105	-0.118678	-0.0813159	0.0607556	0.0449832	0.031686	0.072006	-0.0228203	0.046192	-0.0262457	-0.0289748	0.0102466	-0.0164293	0.00401992	-0.0401396	0.0183258	-0.00504897	-0.00264932	0.0233287	-0.0202293	0.0126216	-0.0153226	0.0182836	0.0180237	0.0242754	0.00816297	-0.0220874	0.00990705	-2.87229e-12	-0.0155154	-0.00110067	-4.36974e-13	-3.19935e-12	-4.80922e-12	-4.42043e-13
MT 9,3 Holdfast	0.432627	0.155626	-0.0952191	0.112116	-0.116182	-0.165284	-0.0871285	0.140962	0.0276312	0.102423	0.15593	-0.0474482	-0.0635305	0.0302516	-0.0080967	-0.057737	-0.0263648	-0.0344982	0.0168973	0.0298673	-0.0370125	-0.015154	-0.00414896	0.0355631	0.0983469	0.121284	-0.0372824	-0.114653	-0.0256149	-0.0226429	0.0421938	-0.00596655	3.00437e-12	0.00160437	0.000626935	1.17528e-12	-1.99283e-12	1.54211e-12	2.82573e-13
MT 9,4 Holdfast	0.567279	0.273643	-0.0153652	0.120918	-0.0951656	-0.147902	-0.0174923	0.0896707	-3.37906e-05	-0.0108074	0.0644553	-0.0472177	-0.0964081	-0.079368	-0.0645247	-0.0417552	-0.0339309	-0.0903568	-0.0538341	0.0867283	0.0742026	-0.039214	-0.09384	0.0408682	-0.0688835	0.0191736	-0.0331315	0.00751796	-0.00918459	0.00458243	-0.0303943	0.00355433	3.35582e-12	0.00345509	-0.000535197	-1.55357e-12	2.44443e-12	2.49444e-14	5.19079e-12
MT 9,5 Holdfast	0.440077	0.00623202	-0.0964501	0.164496	-0.0113626	-0.202783	0.00761671	0.154258	0.0113896	0.0934988	0.167076	-0.0628948	-0.0920693	0.0587778	0.0461079	-0.0362764	0.0407618	0.072707	0.12207	0.00385902	-0.0514779	0.0207841	-0.0237647	0.0274857	-0.0602139	-0.0753739	0.00531535	-0.00281595	-0.0183118	-0.00214376	-0.01638	0.00516424	6.09773e-12	0.00376357	-0.000377841	6.41046e-14	-1.98033e-12	1.16995e-12	8.06975e-12
MT 10,1 Holdfast	0.440811	0.142938	0.13497	0.01442	-0.105746	-0.167534	-0.064644	0.118858	0.0876482	0.00523138	0.0385008	0.0239236	0.0343014	-0.0355533	-0.0278446	0.01144	-0.0392148	0.00771387	-0.0184524	-0.0245293	-0.0305774	-0.00768243	0.00482778	0.0187852	0.00708343	-0.00914835	-0.00157877	0.0189537	-0.00663778	0.00537539	-0.00958626	-0.0142774	-3.2906e-12	-0.0135909	0.00296943	-1.60092e-12	5.40082e-12	-5.25396e-12	1.91628e-12
MT 10,2 Holdfast	0.348323	0.159521	0.228987	-0.0109276	0.0691205	0.0830736	-0.116064	0.0740494	0.137448	-0.0507519	0.0477111	-0.00374854	-0.0512122	0.0535766	-0.0239848	0.0630634	-0.0467962	0.115277	0.0240364	-0.0597154	-0.181001	0.116775	0.110696	-0.0730334	0.00439241	0.0539386	-0.0236695	-0.000557387	0.0150307	0.00327734	-0.0267555	0.0118328	1.1385e-12	0.0109049	-0.00269205	-1.84044e-12	-2.65025e-12	-4.60358e-13	-4.64714e-12
MT 10,3 Holdfast	0.369204	0.148249	0.147079	-0.0256155	0.0587113	-0.0820622	-0.0770715	0.0650323	-0.00178883	0.0336729	-0.0326878	0.0613869	0.0854265	-0.0252415	-0.00311017	0.00638583	-0.0252468	-0.00466573	0.0120267	-0.0037223	-0.0471438	0.0274965	0.0234071	0.0047561	-0.0173704	0.00453753	-0.0156966	-0.00837544	-0.00462974	0.000984146	-0.00236946	-0.000620374	-2.43428e-10	0.00309402	-0.00179178	-9.01477e-11	-9.39567e-10	-4.73245e-10	1.26374e-10
MT 10,4 Holdfast	0.333794	0.117966	0.132088	-0.0258694	0.0623317	-0.0646357	-0.100186	0.0971839	0.00750207	0.104526	-0.0121574	0.0923925	0.128407	-0.0302303	0.0262771	0.000976472	-0.0177746	0.0833955	0.00309378	-0.0341173	0.0159527	-0.0618919	0.0471832	0.0798109	0.0207462	0.042236	-0.0104287	0.0480076	0.000210209	0.0166949	-0.016044	-0.0179449	1.97986e-12	0.00409906	0.00723608	-1.79247e-12	7.40046e-12	-3.25387e-13	-5.57087e-12
MT 10,5 Holdfast	0.369204	0.148249	0.147079	-0.0256155	0.0587113	-0.0820622	-0.0770715	0.0650323	-0.00178883	0.0336729	-0.0326878	0.0613869	0.0854265	-0.0252415	-0.00311017	0.00638583	-0.0252468	-0.00466573	0.0120267	-0.0037223	-0.0471438	0.0274965	0.0234071	0.0047561	-0.0173704	0.00453753	-0.0156966	-0.00837544	-0.00462974	0.000984146	-0.00236946	-0.000620374	2.37664e-10	0.00309403	-0.00179178	8.90097e-11	9.51927e-10	4.72675e-10	-1.16401e-10
MT 11,1 Holdfast	0.357787	0.155266	0.279988	0.109419	-0.182051	-0.0711468	0.0873075	-0.0934745	-0.0146939	-0.0725718	-0.056861	-0.00175039	0.0218784	-0.0232247	-0.0181911	0.0375484	0.0149431	0.0715969	-0.00309192	0.0399236	0.0387313	-0.0168063	-0.0131803	0.00196974	-0.020961	0.0135462	-0.00735535	0.0032483	-0.00439	-0.000931896	0.00499979	-0.00540962	1.4907e-10	0.00281818	0.000466149	-3.14758e-10	-2.81413e-10	6.61344e-10	-7.88901e-12
MT 11,2 Holdfast	0.357787	0.155266	0.279988	0.109419	-0.182051	-0.0711468	0.0873075	-0.0934745	-0.0146939	-0.0725718	-0.056861	-0.00175039	0.0218784	-0.0232247	-0.0181911	0.0375484	0.0149431	0.0715969	-0.00309192	0.0399236	0.0387313	-0.0168063	-0.0131803	0.00196974	-0.020961	0.0135462	-0.00735535	0.0032483	-0.00439	-0.000931896	0.00499979	-0.00540962	-1.39727e-10	0.00281818	0.00046615	3.20116e-10	3.07101e-10	-6.6692e-10	6.16331e-12
MT 11,3 Holdfast	0.204689	0.0225774	0.142995	0.071965	-0.133315	-0.0951136	0.0162536	-0.11714	-0.0136285	-0.0676719	-0.0811441	-0.0126421	0.0851583	0.026053	-0.0171137	0.0326656	0.0126287	-0.0190303	0.0123195	0.0353949	-0.0240832	0.0472985	0.0515909	-0.0155042	-0.00468562	0.00715993	-0.0081889	0.0113793	-0.00609301	-0.00122985	-0.0078125	0.00113089	3.91874e-12	-0.00625753	-0.000550745	2.90448e-12	-4.69259e-12	3.33538e-12	3.44717e-13
MT 11,4 Holdfast	0.270353	0.0519198	0.0550109	-0.0579856	-0.0655346	-0.0789881	0.0257696	-0.0640186	0.0678456	-0.103366	-0.0750723	0.0774694	0.0429289	0.0114603	0.0294001	0.0109635	0.0241657	-0.0195511	0.0236162	0.0254832	0.00633476	0.0129524	0.0250816	-0.0284849	0.0150383	-0.00183551	0.0153361	0.028017	0.0169356	-0.000103386	0.0226924	-0.0197952	2.27058e-12	-0.00769141	0.00269538	2.1651e-12	-4.69922e-12	7.13913e-12	1.08719e-12
MT 11,5 Holdfast	0.379911	0.141944	0.124131	-0.0581855	-0.0903542	-0.0665473	0.0696916	-0.0273932	0.080115	-0.101009	-0.0457273	0.0862383	-0.00775367	0.014539	0.0478333	0.0168897	0.0364686	0.0528643	0.0546829	0.0116381	0.00701367	-0.0115815	-6.01322e-05	-0.00687485	0.0425401	0.0119295	0.0171182	-0.0239568	-0.00155221	-0.0130307	0.00778467	0.0281478	2.21987e-12	0.00549936	-0.00565668	1.60461e-12	6.50426e-12	9.57563e-14	3.74006e-12
MT 12,1 Holdfast	0.31905	0.0528495	0.0327435	-0.0592436	-0.155319	-0.195994	0.0420481	0.00193836	0.0520205	-0.0525373	-0.0709978	-0.00470164	0.0826867	0.0103339	-0.0091503	0.0664944	-0.017572	-0.00371455	0.0155709	0.0370946	-0.00831543	0.0252649	0.00026931	-0.00301187	0.0101271	0.0235908	-0.00934736	0.0146931	0.0154583	0.00589384	0.00640267	-0.00208261	2.65269e-12	-0.000124536	0.000383663	3.2238e-13	-8.09246e-12	-3.5058e-12	7.3244e-13
MT 12,2 Holdfast	0.312619	-0.0701338	0.018831	-0.0193852	-0.0638922	-0.214828	0.110122	0.013961	0.0197521	-0.0445617	-0.0596942	-0.0137454	0.0341668	-0.0103662	0.0126959	0.0253943	0.0120205	0.00935086	-0.0078364	-0.0203685	0.0121851	-0.00189163	-0.0181866	0.0459711	-0.0063261	0.0345599	-0.0205859	0.00245553	-0.00541442	-0.000643448	-0.0102813	0.00975722	-4.6805e-12	-0.00567797	-0.000643792	-1.86319e-12	6.15156e-13	1.19597e-12	2.74902e-13
MT 12,3 Holdfast	0.319978	0.0861079	0.0759046	-0.0720535	-0.0748835	-0.0833346	0.0683154	-0.0586921	0.0304554	-0.120476	-0.0847546	0.0535355	-0.0727754	0.0203083	0.0201531	-0.0542664	0.0234106	-0.103838	0.0154836	-0.00438204	-0.0117122	0.00988923	0.00267194	0.0395089	-0.0224253	0.0182984	-0.0154587	0.0135384	-0.00724	-0.00135245	0.00474658	-0.00474524	3.77995e-11	-0.00177272	0.000430461	1.66713e-10	7.26958e-12	7.02025e-10	2.3488e-10
MT 12,4 Holdfast	0.319978	0.0861079	0.0759046	-0.0720535	-0.0748835	-0.0833346	0.0683154	-0.0586921	0.0304554	-0.120476	-0.0847546	0.0535355	-0.0727754	0.0203083	0.0201531	-0.0542664	0.0234106	-0.103838	0.0154836	-0.00438204	-0.0117122	0.00988923	0.00267194	0.0395089	-0.0224253	0.0182984	-0.0154587	0.0135384	-0.00724	-0.00135245	0.00474658	-0.00474524	-4.63346e-11	-0.00177272	0.000430461	-1.69583e-10	-5.09471e-12	-6.96316e-10	-2.5337e-10
MT 12,5 Holdfast	0.265188	-0.0621504	0.0383939	-0.0212658	0.013706	-0.103555	0.0887777	-0.0491389	0.0409896	-0.0926487	-0.0595044	0.0711638	0.00018025	-0.0072432	0.0509778	-0.0297915	0.0498233	-0.00805321	-0.00159045	-0.02779	0.0282786	-0.0136279	-0.00228778	0.00793592	0.00375048	-0.00987208	0.00786064	0.00263502	0.00279391	-0.00241976	0.00898058	-0.00172964	1.35861e-10	0.00555507	-0.000448661	-3.29742e-10	-8.85542e-10	-2.8195e-10	3.02342e-10
MT 13,1 Holdfast	0.264911	0.0490435	0.0544066	-0.0527605	-0.0654852	-0.0599295	0.00428374	-0.0543243	0.0908421	-0.091826	-0.0500953	0.0896282	0.0724984	-0.0578975	0.0285435	-0.0183572	-0.0261095	-0.0275484	0.00458575	-0.00240029	-0.0185566	0.0229199	-0.0215132	-0.0215243	-0.00455816	-0.0476905	0.00157778	-0.0336465	-0.00816771	0.000549123	-0.00582431	0.00578446	1.10131e-10	0.000959545	0.00044447	6.26294e-10	3.39245e-10	3.68657e-10	1.63771e-10
MT 13,2 Holdfast	0.22077	0.114308	0.0898782	0.0193046	0.016383	-0.164082	-0.127332	-0.0117193	0.116198	-0.132156	-0.0688978	0.0802349	0.0162302	-0.0409053	0.0268492	-0.0176533	-0.0251507	-0.0215719	0.0138728	-0.00056504	0.0180784	0.0101862	-0.0253942	-0.0237893	0.00411835	-0.0329962	-0.0045485	-0.014162	-0.00401718	-0.00301365	0.0014424	0.00837698	2.5933e-10	-0.00063096	-0.00202588	-4.01562e-10	2.22972e-10	-1.76187e-10	1.7208e-10
MT 13,3 Holdfast	0.189353	0.111132	0.133743	0.000492117	0.109423	-0.013539	-0.147898	-0.0691737	0.134848	-0.191468	-0.130887	0.0662939	-0.00292062	-0.00431911	0.0624617	-0.0200484	0.0404049	0.0402527	-0.0535645	0.0798897	-0.0814463	0.0328321	-0.134452	0.000228899	0.00419087	-0.00898548	0.0119325	-0.0282821	0.00209305	0.00657037	-0.0164086	-0.0114252	-4.60889e-13	-0.000194656	0.00433473	-4.11765e-13	4.10375e-12	-5.48646e-13	2.97499e-12
MT 13,4 Holdfast	0.264911	0.0490435	0.0544066	-0.0527605	-0.0654852	-0.0599295	0.00428374	-0.0543243	0.0908421	-0.091826	-0.0500953	0.0896282	0.0724984	-0.0578975	0.0285435	-0.0183572	-0.0261095	-0.0275484	0.00458575	-0.00240029	-0.0185566	0.0229199	-0.0215132	-0.0215243	-0.00455816	-0.0476905	0.00157777	-0.0336465	-0.00816771	0.000549123	-0.00582431	0.00578446	-1.03471e-10	0.000959545	0.000444471	-6.30183e-10	-3.47932e-10	-3.66762e-10	-1.5213e-10
MT 13,5 Holdfast	0.22077	0.114308	0.0898782	0.0193046	0.016383	-0.164082	-0.127332	-0.0117193	0.116198	-0.132156	-0.0688978	0.0802349	0.0162302	-0.0409053	0.0268492	-0.0176533	-0.0251507	-0.0215719	0.0138728	-0.00056504	0.0180784	0.0101862	-0.0253942	-0.0237893	0.00411835	-0.0329962	-0.0045485	-0.014162	-0.00401718	-0.00301366	0.0014424	0.00837698	-2.51217e-10	-0.00063096	-0.00202588	3.96544e-10	-2.27516e-10	1.82032e-10	-1.80696e-10
MT 14,1 Holdfast	0.256188	-0.0517278	0.0371113	-0.0553078	0.0768812	-0.135778	0.0837977	-0.0223982	-0.058745	0.00210533	-0.121515	0.031969	0.0827825	0.00823652	0.0211819	0.0122232	0.0233926	-0.010568	0.00580537	-0.0143818	0.00139008	0.0183969	0.00569276	0.0420177	-0.0306382	0.0252753	-0.042682	-0.0129143	-0.00135681	0.00329859	-0.0235043	0.0111412	-7.37033e-12	-0.00214606	-0.00262286	-2.24948e-12	1.1653e-12	9.17541e-12	5.21989e-12
MT 14,2 Holdfast	0.265188	-0.0621504	0.0383939	-0.0212658	0.013706	-0.103555	0.0887777	-0.0491389	0.0409896	-0.0926487	-0.0595044	0.0711638	0.00018025	-0.0072432	0.0509778	-0.0297915	0.0498233	-0.00805321	-0.00159045	-0.02779	0.0282786	-0.0136279	-0.00228778	0.00793592	0.00375048	-0.00987208	0.00786064	0.00263502	0.00279391	-0.00241976	0.00898058	-0.00172964	-1.45056e-10	0.00555507	-0.00044866	3.22587e-10	8.82281e-10	2.89979e-10	-2.93302e-10
MT 14,3 Holdfast	0.20601	-0.0532796	-0.0107388	0.176205	-0.0309829	-0.0820248	0.0695623	-0.139347	-0.0730942	-0.0349336	-0.0280086	-0.0353711	0.0194373	0.036635	-0.00245117	-0.015159	0.0508887	-0.0290467	-0.0346332	0.0125008	0.0394948	0.00667455	0.0333364	-7.08884e-05	-0.015445	-0.00964899	0.00412059	-0.00219667	-0.00832691	-0.00822614	0.0187219	-0.00538331	-1.23836e-10	0.00327254	0.000426642	-2.87006e-10	3.61189e-10	-3.26237e-10	1.46933e-10
MT 14,4 Holdfast	0.3034	0.127812	0.0431463	0.190427	-0.111268	-0.03065	0.0440496	-0.149644	-0.0878648	-0.00151374	0.0174529	-0.00281851	-0.0266431	0.0765708	-0.00332475	-0.028161	0.0738318	-0.0194363	0.0207134	0.0265318	0.0533962	-0.0511923	0.0280955	0.0190799	0.0927146	0.0271187	0.0136493	-0.00181481	0.00797247	0.00711251	-0.0662429	0.0325429	1.60722e-12	0.000202401	-0.00231409	1.00446e-12	-4.34406e-12	8.18566e-13	-1.23878e-11
MT 14,5 Holdfast	0.20601	-0.0532796	-0.0107388	0.176205	-0.0309829	-0.0820248	0.0695623	-0.139347	-0.0730942	-0.0349336	-0.0280086	-0.0353711	0.0194373	0.036635	-0.00245117	-0.015159	0.0508887	-0.0290467	-0.0346332	0.0125008	0.0394948	0.00667455	0.0333364	-7.08884e-05	-0.015445	-0.00964899	0.00412059	-0.00219667	-0.00832691	-0.00822614	0.0187219	-0.00538331	1.28754e-10	0.00327254	0.000426641	2.83163e-10	-3.75619e-10	3.21225e-10	-1.53924e-10
MT 15,1 Holdfast	0.28977	0.149466	0.13	0.250174	0.0528261	0.104339	-0.103995	-0.126998	-0.015847	-0.0193593	0.0791448	-0.0372665	0.0407126	0.0501527	-0.0736472	0.0799099	-0.000173407	-0.0181301	-0.0130695	-0.0146037	-0.00924221	0.0216897	-0.00336446	-0.0159855	0.000553868	-0.01554	-5.17185e-05	-0.00583877	-0.00519422	0.00151314	0.00202546	-0.00656857	-1.60908e-10	0.000326129	0.00106145	-1.86354e-10	-2.0783e-10	1.4891e-10	-2.14779e-10
MT 15,2 Holdfast	0.387675	0.171608	-0.0152577	0.0975052	0.0261019	-0.0132374	-0.0878733	-0.0110411	0.0634359	-0.0351043	0.050388	0.0424495	0.01885	-0.0231962	0.0132455	-0.0329799	0.0166772	-0.00307465	-0.0160685	0.013433	-0.013077	0.00768043	0.0342637	-0.00501639	-0.00485402	-0.0191262	0.00637425	-0.000369492	-0.00536014	-0.00569645	0.0110415	-0.0051523	-1.12863e-11	0.00173579	0.000944875	-1.88193e-10	2.9095e-10	-1.81307e-10	3.4999e-10
MT 15,3 Holdfast	0.28977	0.149466	0.13	0.250174	0.0528261	0.104339	-0.103995	-0.126998	-0.015847	-0.0193593	0.0791448	-0.0372665	0.0407126	0.0501527	-0.0736472	0.0799099	-0.000173407	-0.0181301	-0.0130695	-0.0146037	-0.00924221	0.0216897	-0.00336446	-0.0159855	0.000553868	-0.01554	-5.17182e-05	-0.00583877	-0.00519422	0.00151314	0.00202546	-0.00656857	1.52235e-10	0.000326129	0.00106145	1.85755e-10	2.07225e-10	-1.50602e-10	2.17615e-10
MT 15,4 Holdfast	0.28033	0.117305	0.303985	0.157424	0.0243852	0.0669571	-0.0944949	-0.075745	0.0347794	-0.0564177	0.0263572	0.0180721	0.0287948	0.0510047	-0.0766185	0.0907333	-0.021487	-0.0139533	0.00064799	-0.0376261	-0.0190868	0.00220733	-0.0129397	0.0345918	-0.00643818	-0.00726222	0.00170981	-0.000566459	-7.61185e-05	-0.00104011	0.00736954	-0.00594505	-4.94307e-12	8.35561e-05	0.00184354	-5.1194e-12	3.68907e-12	-1.02678e-12	6.95438e-12
MT 15,5 Holdfast	0.385749	0.159344	-0.0249472	0.100725	0.0492839	-0.0121873	-0.0931131	-0.00513411	0.0493665	-0.0023281	0.0748376	-0.016741	0.0552521	0.037905	-0.0767828	0.107963	-0.0146664	-0.0447336	-0.0136514	-0.00974377	-0.00930167	0.00186354	-0.0329073	0.0301846	0.00748666	-0.0135595	0.00951357	0.00493484	-0.00469753	-0.00282836	-0.00411939	0.00514831	-4.5881e-12	0.00902654	-0.000833546	2.77753e-13	-2.54025e-12	-1.42667e-12	5.86016e-12
LP1.1 Holdfast	-0.2276	0.00688582	-0.190852	-0.00171699	0.179054	-0.0530477	0.0657779	-0.00603458	-0.11969	-0.0281267	0.0106472	0.0146907	0.0528337	-0.0208511	0.0773393	0.025374	-0.0142113	0.00255787	-0.0256115	-0.00399225	0.00322236	0.00575641	0.0180396	0.0132372	-0.0124404	-0.0114281	-0.00701705	-0.0116982	0.010897	0.00481325	0.0055218	0.00276651	-1.69016e-10	-0.000958928	-0.000465738	5.25907e-10	-1.57922e-11	-2.09315e-10	2.34582e-10
LP1.2 Holdfast	-0.326572	0.187152	-0.200936	-0.0519929	0.107583	-0.0111718	0.00240874	-0.0349339	-0.114863	0.0166941	0.0207135	0.0171504	0.0653094	-0.00765435	0.0861711	0.0217984	-0.0457777	-0.0347164	-0.00391597	0.0383205	-0.0145661	0.0117982	0.0127968	0.0134113	0.00571472	-0.00175385	-0.00709434	0.00706235	-0.00176601	-0.00123949	0.00137876	0.00102617	3.81575e-10	0.000182379	-6.55741e-05	-1.12602e-10	4.10432e-10	-6.6412e-10	3.60734e-10
LP1.3 Holdfast	-0.2276	0.00688582	-0.190852	-0.00171699	0.179054	-0.0530477	0.0657779	-0.00603458	-0.11969	-0.0281267	0.0106472	0.0146907	0.0528337	-0.0208511	0.0773393	0.025374	-0.0142113	0.00255787	-0.0256115	-0.00399225	0.00322236	0.00575641	0.0180396	0.0132372	-0.0124404	-0.0114281	-0.00701705	-0.0116982	0.010897	0.00481325	0.0055218	0.00276651	1.37102e-10	-0.000958929	-0.000465739	-5.35339e-10	-1.71505e-10	3.3854e-10	-1.07507e-09
LP1.4 Holdfast	-0.326572	0.187152	-0.200936	-0.0519929	0.107583	-0.0111718	0.00240874	-0.0349339	-0.114863	0.0166941	0.0207135	0.0171504	0.0653094	-0.00765435	0.0861711	0.0217984	-0.0457777	-0.0347164	-0.00391597	0.0383205	-0.0145661	0.0117982	0.0127968	0.0134113	0.00571472	-0.00175385	-0.00709434	0.00706235	-0.00176601	-0.00123949	0.00137876	0.00102617	-3.54466e-10	0.000182379	-6.55739e-05	3.87846e-10	-3.20235e-10	4.26358e-10	-5.06658e-10
LP1.5 Holdfast	-0.2276	0.00688582	-0.190852	-0.00171699	0.179054	-0.0530477	0.0657779	-0.00603458	-0.11969	-0.0281267	0.0106472	0.0146907	0.0528337	-0.0208511	0.0773393	0.025374	-0.0142113	0.00255787	-0.0256115	-0.00399225	0.00322236	0.00575641	0.0180396	0.0132372	-0.0124404	-0.0114281	-0.00701705	-0.0116982	0.010897	0.00481325	0.0055218	0.00276651	3.20255e-11	-0.000958928	-0.000465738	1.59277e-11	1.56697e-10	-1.3401e-10	8.42421e-10
LP2.1 Holdfast	-0.658264	0.379539	-0.366413	0.126763	-0.0425475	0.19413	0.166277	0.330129	0.1118	-0.0167959	-0.0346532	-0.00386258	-0.0721412	-0.0355412	0.0137985	0.0662903	0.0405445	-0.0203828	-0.0159257	0.0200452	0.000156566	0.00136059	-0.00278557	0.00354458	0.0059425	-0.00117602	-0.0128658	0.00451168	0.00357689	0.00215607	-0.00270123	-0.00262326	-3.72275e-10	0.000855408	0.000140042	6.87484e-10	1.09294e-11	9.55102e-11	-5.56557e-11
LP2.2 Holdfast	-0.328732	0.0275029	-0.305857	0.135322	0.101685	0.0380929	0.16379	0.13621	0.116923	-0.0619779	-0.0959562	-0.00156221	-0.0032374	0.00492103	-0.0770364	-0.0176803	0.0644743	0.0308402	-0.0180048	-0.0510947	0.011086	-0.00156278	0.0165193	-0.00446599	-0.0123167	-0.0121082	-0.00229187	-0.0183978	-0.000440769	-0.00116642	-0.0044762	-0.00256941	-1.12329e-10	-0.000409293	0.000180992	-3.64318e-10	-3.63009e-10	-1.92614e-10	6.48109e-10
LP2.3 Holdfast	-0.448785	0.244129	-0.302367	0.0628921	-0.00110424	0.0847714	0.0849034	0.097153	0.134469	0.00126731	-0.0694052	-0.00167826	0.0146809	0.0120701	-0.0666952	-0.0287855	0.0266178	-0.00998847	0.0120075	0.00741379	-0.00873441	0.00520109	0.002639	0.0129336	0.0139434	-0.00481067	0.0116948	0.0136221	-0.00486463	-0.00278575	0.0109861	0.0106473	-2.43798e-12	-0.000258784	-0.000469695	4.38207e-12	-4.08427e-12	-6.57622e-12	-5.8723e-12
LP2.4 Holdfast	-0.328732	0.0275029	-0.305857	0.135322	0.101685	0.0380929	0.16379	0.13621	0.116923	-0.0619779	-0.0959562	-0.00156221	-0.0032374	0.00492103	-0.0770364	-0.0176803	0.0644743	0.0308402	-0.0180048	-0.0510947	0.011086	-0.00156278	0.0165193	-0.00446599	-0.0123167	-0.0121082	-0.00229187	-0.0183978	-0.000440769	-0.00116642	-0.0044762	-0.00256941	9.97034e-11	-0.000409292	0.000180991	3.85573e-10	3.5048e-10	1.95905e-10	-6.78733e-10
LP2.5 Holdfast	-0.658264	0.379539	-0.366413	0.126763	-0.0425475	0.19413	0.166277	0.330129	0.1118	-0.0167959	-0.0346532	-0.00386258	-0.0721412	-0.0355412	0.0137985	0.0662903	0.0405445	-0.0203828	-0.0159257	0.0200452	0.000156565	0.00136059	-0.00278557	0.00354458	0.0059425	-0.00117602	-0.0128658	0.00451168	0.00357689	0.00215607	-0.00270123	-0.00262326	3.74312e-10	0.000855408	0.000140042	-6.98069e-10	-6.97915e-12	-9.69266e-11	6.82656e-11
LP3.1 Holdfast	-0.334362	-0.114048	0.0919329	0.191341	0.0713612	-0.0696316	-0.0396194	0.0354461	-0.0213555	-0.0546773	0.00891088	-0.00889666	0.0195492	-0.038348	-0.00782562	0.0144843	0.0465938	-0.000926455	-0.0111943	-0.00244417	-0.00552464	0.0117893	0.00559504	0.0121779	0.0048654	-0.00572398	-0.00219726	0.00173073	-0.00232641	-0.00273235	0.000716309	0.00341134	2.11512e-10	0.000229602	-0.000182143	-4.83699e-10	-9.1587e-10	4.5753e-10	-9.94207e-10
LP3.2 Holdfast	-0.334362	-0.114048	0.0919329	0.191341	0.0713612	-0.0696316	-0.0396194	0.0354461	-0.0213555	-0.0546773	0.00891088	-0.00889666	0.0195492	-0.038348	-0.00782562	0.0144843	0.0465938	-0.000926455	-0.0111943	-0.00244417	-0.00552464	0.0117893	0.00559504	0.0121779	0.0048654	-0.00572398	-0.00219726	0.00173073	-0.00232641	-0.00273235	0.000716309	0.00341134	-1.46637e-10	0.000229602	-0.000182143	7.70062e-10	6.7945e-10	3.68236e-10	-2.68312e-10
LP3.3 Holdfast	-0.334362	-0.114048	0.0919329	0.191341	0.0713612	-0.0696316	-0.0396194	0.0354461	-0.0213555	-0.0546773	0.00891088	-0.00889666	0.0195492	-0.038348	-0.00782562	0.0144843	0.0465938	-0.000926455	-0.0111943	-0.00244417	-0.00552464	0.0117893	0.00559504	0.0121779	0.0048654	-0.00572398	-0.00219726	0.00173073	-0.00232641	-0.00273235	0.000716309	0.00341134	-3.86177e-10	0.000229603	-0.000182143	-2.42787e-10	8.03964e-11	-4.19958e-10	-4.53133e-11
LP3.4 Holdfast	-0.444094	0.0496365	0.12392	0.140677	0.00079874	-0.0329696	-0.11751	0.0063184	0.0205591	0.00662974	0.018255	-0.00127555	0.0109232	-0.0169406	-0.0319711	-0.0142774	0.0418868	-0.0244549	0.00726205	0.027939	-0.00856341	0.00630978	0.00427139	-0.0073416	0.00760914	0.00364663	-0.0037561	0.0129347	-0.0105604	-0.00513598	-0.000679831	-0.00361251	1.8405e-10	-0.00064455	0.000173757	7.60071e-10	-2.57951e-10	-4.04076e-11	1.18774e-10
LP3.5 Holdfast	-0.334362	-0.114048	0.0919329	0.191341	0.0713612	-0.0696316	-0.0396194	0.0354461	-0.0213555	-0.0546773	0.00891088	-0.00889666	0.0195492	-0.038348	-0.00782562	0.0144843	0.0465938	-0.000926455	-0.0111943	-0.00244417	-0.00552464	0.0117893	0.00559504	0.0121779	0.0048654	-0.00572398	-0.00219726	0.00173073	-0.00232641	-0.00273235	0.000716308	0.00341134	1.2304e-10	0.000229602	-0.000182144	3.14353e-10	2.13928e-10	4.06239e-10	1.70856e-10
LP4.1 Holdfast	-0.290539	0.100307	-0.25558	-0.133846	-0.0209352	0.0212513	-0.0933952	-0.0178971	-0.116651	-0.18109	0.0886731	-0.0108991	0.00311379	0.000948754	0.0298451	0.0413079	-0.00320529	0.0245261	-0.0171686	-0.00651188	0.00586727	-0.0119696	0.0146207	0.0035468	0.00209475	-0.00705088	0.0029229	-0.00588466	-0.00511417	-0.00117412	-0.0029024	-0.0014241	-1.34642e-10	-0.000681842	0.000202909	1.43604e-10	7.95518e-10	-3.06379e-10	-5.53507e-10
LP4.2 Holdfast	-0.290539	0.100307	-0.25558	-0.133846	-0.0209352	0.0212513	-0.0933952	-0.0178971	-0.116651	-0.18109	0.0886731	-0.0108991	0.00311379	0.000948754	0.0298451	0.0413079	-0.00320529	0.0245261	-0.0171686	-0.00651188	0.00586727	-0.0119696	0.0146207	0.0035468	0.00209475	-0.00705088	0.0029229	-0.00588466	-0.00511417	-0.00117412	-0.0029024	-0.0014241	-8.30793e-11	-0.000681842	0.00020291	-1.4235e-10	-2.60929e-10	2.45089e-11	1.19315e-09
LP4.3 Holdfast	-0.290539	0.100307	-0.25558	-0.133846	-0.0209352	0.0212513	-0.0933952	-0.0178971	-0.116651	-0.18109	0.0886731	-0.0108991	0.00311379	0.000948754	0.0298451	0.0413079	-0.00320529	0.0245261	-0.0171686	-0.00651188	0.00586727	-0.0119696	0.0146207	0.0035468	0.00209475	-0.00705088	0.0029229	-0.00588466	-0.00511417	-0.00117412	-0.0029024	-0.0014241	-1.35418e-10	-0.000681841	0.000202909	2.35221e-10	2.19608e-10	-9.17077e-11	3.9936e-10
LP4.4 Holdfast	-0.290539	0.100307	-0.25558	-0.133846	-0.0209352	0.0212513	-0.0933952	-0.0178971	-0.116651	-0.18109	0.0886731	-0.0108991	0.00311379	0.000948754	0.0298451	0.0413079	-0.00320529	0.0245261	-0.0171686	-0.00651188	0.00586727	-0.0119696	0.0146207	0.0035468	0.00209475	-0.00705088	0.0029229	-0.00588466	-0.00511417	-0.00117412	-0.0029024	-0.0014241	-2.31825e-10	-0.000681842	0.000202909	2.01256e-10	-5.0101e-10	3.92424e-10	-1.18286e-10
LP4.5 Holdfast	-0.290539	0.100307	-0.25558	-0.133846	-0.0209352	0.0212513	-0.0933952	-0.0178971	-0.116651	-0.18109	0.0886731	-0.0108991	0.00311379	0.000948754	0.0298451	0.0413079	-0.00320529	0.0245261	-0.0171686	-0.00651188	0.00586727	-0.0119696	0.0146207	0.0035468	0.00209475	-0.00705088	0.0029229	-0.00588466	-0.00511417	-0.00117412	-0.0029024	-0.0014241	5.47873e-10	-0.000681841	0.000202909	-4.47759e-10	-2.30428e-10	-2.50233e-11	-9.33807e-10
LP5.1 Holdfast	-0.496124	-0.0873291	0.322249	-0.0799159	-0.245378	0.00586025	-0.16499	-0.0225048	-0.140093	0.0107408	-0.0515821	-0.00445791	-0.123743	-0.119157	0.0737503	0.141998	0.140559	-0.0215922	-0.0132838	-0.0593529	0.00808621	0.0182877	-0.00182397	0.00706738	0.0215307	-0.0168069	0.00101673	-0.0085108	0.00862143	0.00155507	0.00169294	-0.000872863	7.43953e-12	0.00195158	0.000933732	3.5265e-12	-1.12849e-11	9.53656e-13	-2.82578e-12
LP5.2 Holdfast	-0.511717	0.0628232	0.140627	-0.42769	0.0216626	-0.111625	0.00113655	-0.0593294	0.0991039	-0.0485251	0.155291	-0.0264255	-0.0312904	-0.0133978	-0.0327712	-0.0107361	-0.00539691	0.0204392	-0.00226238	0.0193181	0.00737267	-0.0110618	0.00527629	0.00929241	0.00551079	-0.00613522	-0.000884227	0.00589417	0.00235608	0.00247131	0.000711999	0.00114732	3.52028e-10	0.00253384	0.000262897	-3.61968e-10	6.0766e-10	9.8539e-11	6.17272e-10
LP5.3 Holdfast	-0.377269	-0.151663	0.104629	-0.364044	0.147693	-0.17657	0.0698118	-0.0563031	0.0437904	-0.0829315	0.159903	-0.0182616	-0.00503101	-0.0823144	-0.0163994	0.0084029	0.0608386	0.0725025	-0.00869033	-0.0750258	0.00646707	-0.00203561	-0.0237035	-0.0111073	-0.00686982	-0.00294069	-0.0159576	-0.0207035	-0.00463501	-0.00304931	-0.00514979	-0.00642224	-1.38703e-12	-0.00611098	-0.000242812	-5.93984e-12	-1.02867e-11	1.90597e-12	4.09502e-12
LP5.4 Holdfast	-0.511717	0.0628232	0.140627	-0.42769	0.0216626	-0.111625	0.00113655	-0.0593294	0.0991039	-0.0485251	0.155291	-0.0264255	-0.0312904	-0.0133978	-0.0327712	-0.0107361	-0.00539691	0.0204392	-0.00226238	0.0193181	0.00737267	-0.0110618	0.00527629	0.00929241	0.00551079	-0.00613522	-0.000884227	0.00589417	0.00235608	0.00247131	0.000712	0.00114732	7.55565e-12	0.00253384	0.000262897	1.48002e-10	9.03257e-11	-3.39305e-10	-7.42016e-10
LP5.5 Holdfast	-0.511717	0.0628232	0.140627	-0.42769	0.0216626	-0.111625	0.00113655	-0.0593294	0.0991039	-0.0485251	0.155291	-0.0264255	-0.0312904	-0.0133978	-0.0327712	-0.0107361	-0.00539691	0.0204392	-0.00226238	0.0193181	0.00737267	-0.0110618	0.00527629	0.00929241	0.00551079	-0.00613522	-0.000884227	0.00589417	0.00235608	0.00247131	0.000712	0.00114732	-3.33038e-10	0.00253384	0.000262896	2.11992e-10	-6.95157e-10	2.45836e-10	1.03206e-10
LP6.1 Holdfast	-0.429959	0.052595	0.10059	0.198428	-0.020035	-0.00185067	-0.113756	0.0180297	0.01399	-0.0242448	-0.042825	-0.00162583	0.0180523	0.0649515	-0.0170844	-0.0332607	-0.0617217	-0.00887322	-0.00752115	0.04354	-0.00906788	-0.0119427	0.031879	0.0216707	-0.00313425	-0.0123955	0.00312079	0.000848969	-0.00246935	-0.00127015	-2.8638e-05	-0.000478571	3.83457e-11	0.00491698	0.00021904	3.81507e-10	5.78891e-10	-2.82974e-10	-5.70041e-10
LP6.2 Holdfast	-0.63373	0.134133	0.144043	0.300934	-0.0682829	0.0804192	-0.0830823	0.213044	-0.0635587	-0.0579651	0.0177264	-0.0040344	-0.0497152	0.0279902	0.0827694	0.0513733	-0.0613955	-0.0257155	-0.028061	0.0613652	-0.000374884	-0.0129945	0.0251952	0.0193568	-0.00431448	-0.0137476	-0.00717906	-0.0071391	0.0154037	0.00931126	0.00176006	1.69156e-05	-5.74215e-11	-0.000412436	-0.000284316	3.22567e-11	-4.6872e-10	-1.91954e-10	-9.42181e-11
LP6.3 Holdfast	-0.63373	0.134133	0.144043	0.300934	-0.0682829	0.0804192	-0.0830823	0.213044	-0.0635587	-0.0579651	0.0177264	-0.0040344	-0.0497152	0.0279902	0.0827694	0.0513733	-0.0613955	-0.0257155	-0.028061	0.0613652	-0.000374884	-0.0129945	0.0251952	0.0193568	-0.00431448	-0.0137476	-0.00717906	-0.0071391	0.0154037	0.00931126	0.00176006	1.69156e-05	5.8172e-11	-0.000412436	-0.000284317	-3.25056e-11	4.73542e-10	1.8947e-10	1.08588e-10
LP6.4 Holdfast	-0.429959	0.052595	0.10059	0.198428	-0.020035	-0.00185067	-0.113756	0.0180297	0.01399	-0.0242448	-0.042825	-0.00162583	0.0180523	0.0649515	-0.0170844	-0.0332607	-0.0617217	-0.00887322	-0.00752115	0.04354	-0.00906788	-0.0119427	0.031879	0.0216707	-0.00313425	-0.0123955	0.00312079	0.000848969	-0.00246935	-0.00127015	-2.86379e-05	-0.000478571	-4.85876e-11	0.00491698	0.000219041	-3.75256e-10	-5.90204e-10	2.96494e-10	5.63275e-10
LP6.5 Holdfast	-0.326572	0.187152	-0.200936	-0.0519929	0.107583	-0.0111718	0.00240874	-0.0349339	-0.114863	0.0166941	0.0207135	0.0171504	0.0653094	-0.00765435	0.0861711	0.0217984	-0.0457777	-0.0347164	-0.00391597	0.0383205	-0.0145661	0.0117982	0.0127968	0.0134113	0.00571472	-0.00175385	-0.00709434	0.00706235	-0.00176601	-0.00123949	0.00137876	0.00102617	-2.09852e-11	0.000182379	-6.55747e-05	-2.71262e-10	-8.81361e-11	2.37213e-10	1.29255e-10
LP7.1 Holdfast	-0.365598	0.178834	-0.248675	-0.13423	0.0706379	-0.0193022	0.0492711	-0.0582743	0.0184186	-0.155201	0.180558	-0.033387	0.0951189	0.0927128	-0.110151	-0.14281	-0.0714926	0.047983	0.0444624	0.0336083	0.0147832	-0.0126036	-0.0286886	-0.0265209	0.00154418	0.0369329	0.000811111	0.0306055	-0.00327519	0.000415594	0.00185995	-0.00187239	1.66051e-11	0.000298248	-0.000264398	6.08584e-12	-1.85411e-12	4.0095e-12	2.46124e-11
LP7.2 Holdfast	-0.21031	-0.206013	0.0335728	0.126959	-0.0866231	-0.0205736	-0.0793856	-0.165111	-0.108025	-0.0593317	-0.100132	-0.0093539	-0.00507274	0.0629125	-0.00668279	-0.020913	-0.0561366	0.0913922	-0.0141143	-0.130548	0.0324447	-0.0247914	-0.000993156	0.00408234	-0.0630615	0.00799915	0.0579719	-0.0603398	0.00601813	0.00257035	-0.00987074	0.00286976	7.00752e-12	-0.00481937	0.000596603	-1.21137e-11	1.44414e-11	1.41436e-12	-6.25507e-12
LP7.3 Holdfast	-0.380319	0.0185992	0.0765844	0.0819378	-0.078051	-0.0179593	-0.00546057	-0.18679	0.0209998	0.0287688	-0.0448161	-0.00462535	0.0349879	0.0691469	-0.0111823	-0.0479811	-0.0833149	0.0128997	0.00251942	0.00123092	-0.00127817	-0.0108552	0.0100492	0.0140566	-0.00583048	-0.00398234	0.00855334	-0.00167518	0.00225145	0.000723345	0.00280521	0.0027269	3.19647e-10	-8.76401e-06	-0.000153211	4.31269e-11	-1.04657e-10	1.87752e-11	7.59394e-10
LP7.4 Holdfast	-0.380319	0.0185992	0.0765844	0.0819378	-0.078051	-0.0179593	-0.00546057	-0.18679	0.0209998	0.0287688	-0.0448161	-0.00462535	0.0349879	0.0691469	-0.0111823	-0.0479811	-0.0833149	0.0128997	0.00251942	0.00123092	-0.00127817	-0.0108552	0.0100492	0.0140566	-0.00583048	-0.00398234	0.00855334	-0.00167518	0.00225145	0.000723345	0.00280521	0.0027269	-2.87407e-10	-8.76367e-06	-0.000153211	-2.53417e-11	1.7675e-11	-8.6792e-10	-8.83884e-10
LP7.5 Holdfast	-0.380319	0.0185992	0.0765844	0.0819378	-0.078051	-0.0179593	-0.00546057	-0.18679	0.0209998	0.0287688	-0.0448161	-0.00462535	0.0349879	0.0691469	-0.0111823	-0.0479811	-0.0833149	0.0128997	0.00251942	0.00123092	-0.00127817	-0.0108552	0.0100492	0.0140566	-0.00583048	-0.00398234	0.00855334	-0.00167518	0.00225145	0.000723345	0.00280521	0.0027269	4.51158e-10	-8.76333e-06	-0.00015321	-8.31104e-11	-6.89772e-10	1.11713e-09	3.3703e-10
LP8.1 Holdfast	-0.413999	0.0031103	0.140435	0.0047991	-0.0728416	-0.0687951	-0.0495985	-0.287948	0.0175128	0.132083	0.0656275	-0.00347639	-0.0459892	-0.0306954	0.0768767	0.0393434	-0.0232445	-0.00857599	-0.00901272	0.00445253	0.000609713	0.00302555	-0.00410682	-0.00389967	-0.00453371	0.00565615	-0.00247993	0.00156195	0.000503195	0.000187831	-7.53285e-05	-0.000323601	2.11221e-10	-0.000193882	-0.000167038	6.32813e-10	-8.63398e-11	1.71097e-10	-8.04032e-11
LP8.2 Holdfast	-0.413999	0.0031103	0.140435	0.0047991	-0.0728416	-0.0687951	-0.0495985	-0.287948	0.0175128	0.132083	0.0656275	-0.00347639	-0.0459892	-0.0306954	0.0768767	0.0393434	-0.0232445	-0.00857599	-0.00901272	0.00445253	0.000609713	0.00302555	-0.00410682	-0.00389967	-0.00453371	0.00565615	-0.00247993	0.00156195	0.000503195	0.000187831	-7.53287e-05	-0.000323601	-2.86069e-11	-0.000193882	-0.000167038	4.22806e-10	2.0152e-10	-6.54809e-11	-2.16699e-10
LP8.3 Holdfast	-0.413999	0.0031103	0.140435	0.0047991	-0.0728416	-0.0687951	-0.0495985	-0.287948	0.0175128	0.132083	0.0656275	-0.00347639	-0.0459892	-0.0306954	0.0768767	0.0393434	-0.0232445	-0.00857599	-0.00901272	0.00445253	0.000609713	0.00302555	-0.00410682	-0.00389967	-0.00453371	0.00565615	-0.00247993	0.00156195	0.000503195	0.000187831	-7.53286e-05	-0.000323601	-5.91324e-10	-0.000193882	-0.000167038	-4.63731e-10	1.99986e-10	-4.53499e-10	4.54906e-10
LP8.4 Holdfast	-0.413999	0.0031103	0.140435	0.0047991	-0.0728416	-0.0687951	-0.0495985	-0.287948	0.0175128	0.132083	0.0656275	-0.00347639	-0.0459892	-0.0306954	0.0768767	0.0393434	-0.0232445	-0.00857599	-0.00901272	0.00445253	0.000609713	0.00302555	-0.00410682	-0.00389967	-0.00453371	0.00565615	-0.00247993	0.00156195	0.000503195	0.000187831	-7.53288e-05	-0.000323601	5.6285e-10	-0.000193881	-0.000167038	-2.12367e-10	-1.53008e-10	-1.19171e-12	-3.18103e-10
LP8.5 Holdfast	-0.413999	0.0031103	0.140435	0.0047991	-0.0728416	-0.0687951	-0.0495985	-0.287948	0.0175128	0.132083	0.0656275	-0.00347639	-0.0459892	-0.0306954	0.0768767	0.0393434	-0.0232445	-0.00857599	-0.00901272	0.00445253	0.000609713	0.00302555	-0.00410682	-0.00389967	-0.00453371	0.00565615	-0.00247993	0.00156195	0.000503195	0.000187831	-7.53285e-05	-0.000323601	-1.69177e-10	-0.000193881	-0.000167038	-3.72592e-10	-1.55135e-10	3.30732e-10	1.50389e-10
LP9.1 Holdfast	-0.519602	0.114386	0.154878	-0.34362	0.089941	-0.0759428	0.0185464	0.0624136	-0.0381958	0.0980607	-0.0232006	0.0275442	0.00345853	-0.0490356	0.033543	0.0232032	0.000329808	-0.0173213	0.0106609	-0.00889006	-0.00579504	0.00159967	-0.0185271	-0.0180541	-0.00805526	0.0197672	0.0156581	0.00617958	-0.0131813	-0.0082192	-0.000633663	0.00206259	2.87382e-10	-0.0030155	-0.00016297	-1.01856e-10	4.45274e-10	5.09017e-11	-2.70782e-10
LP9.2 Holdfast	-0.519602	0.114386	0.154878	-0.34362	0.089941	-0.0759428	0.0185464	0.0624136	-0.0381958	0.0980607	-0.0232006	0.0275442	0.00345853	-0.0490356	0.033543	0.0232032	0.000329808	-0.0173213	0.0106609	-0.00889006	-0.00579504	0.00159967	-0.0185271	-0.0180541	-0.00805526	0.0197672	0.0156581	0.00617958	-0.0131813	-0.0082192	-0.000633663	0.00206259	-3.30636e-10	-0.0030155	-0.000162969	3.67781e-10	-8.75915e-10	4.75472e-10	9.86612e-10
LP9.3 Holdfast	-0.544471	0.130601	0.143746	-0.302892	0.0801577	-0.0543568	0.0283633	0.125696	-0.0556336	0.0436419	-0.0257562	0.0210409	0.00234224	-0.0610452	0.0590061	0.0699008	0.0293722	-0.0366032	-0.0246521	0.0261736	-0.00918005	0.00350577	0.0336742	0.0480646	0.00774707	-0.0473468	-0.031849	-0.0252961	0.0339382	0.02043	0.0021563	0.000150567	4.57288e-12	0.00551249	-0.000659179	4.77018e-12	8.62429e-13	-6.80447e-12	7.15333e-12
LP9.4 Holdfast	-0.519602	0.114386	0.154878	-0.34362	0.089941	-0.0759428	0.0185464	0.0624136	-0.0381958	0.0980607	-0.0232006	0.0275442	0.00345853	-0.0490356	0.033543	0.0232032	0.000329808	-0.0173213	0.0106609	-0.00889006	-0.00579504	0.00159967	-0.0185271	-0.0180541	-0.00805526	0.0197672	0.0156581	0.00617958	-0.0131813	-0.0082192	-0.000633663	0.00206259	3.55684e-10	-0.0030155	-0.000162969	-8.49973e-11	1.19551e-10	-5.03005e-10	4.84972e-10
LP9.5 Holdfast	-0.519602	0.114386	0.154878	-0.34362	0.089941	-0.0759428	0.0185464	0.0624136	-0.0381958	0.0980607	-0.0232006	0.0275442	0.00345853	-0.0490356	0.033543	0.0232032	0.000329808	-0.0173213	0.0106609	-0.00889006	-0.00579504	0.00159967	-0.0185271	-0.0180541	-0.00805526	0.0197672	0.0156581	0.00617958	-0.0131813	-0.0082192	-0.000633663	0.00206259	-3.18649e-10	-0.0030155	-0.000162969	-1.7323e-10	3.14437e-10	-1.93153e-11	-1.19233e-09
LP10.1 Holdfast	-0.681142	0.147093	0.0932681	0.199879	-0.149413	0.113006	0.125588	0.104278	-0.0719071	-0.0459472	-0.0225662	-0.005114	0.0220804	0.0306742	0.00726058	-0.0252696	-0.0532837	0.0121289	0.0146334	-0.0194543	0.00220856	-0.00694964	-0.0175789	-0.0118002	-0.00804872	0.0154796	0.0178755	0.00138484	-0.00712327	-0.00435241	0.000418305	0.00240305	1.59477e-12	-0.001738	-6.67595e-05	5.71406e-11	2.45976e-10	2.7849e-10	-5.19688e-10
LP10.2 Holdfast	-0.681142	0.147093	0.0932681	0.199879	-0.149413	0.113006	0.125588	0.104278	-0.0719071	-0.0459472	-0.0225662	-0.005114	0.0220804	0.0306742	0.00726058	-0.0252696	-0.0532837	0.0121289	0.0146334	-0.0194543	0.00220856	-0.00694964	-0.0175789	-0.0118002	-0.00804872	0.0154796	0.0178755	0.00138484	-0.00712327	-0.00435241	0.000418305	0.00240305	-3.2485e-10	-0.001738	-6.67585e-05	2.29029e-10	1.3765e-10	-1.99944e-10	6.11767e-10
LP10.3 Holdfast	-0.681142	0.147093	0.0932681	0.199879	-0.149413	0.113006	0.125588	0.104278	-0.0719071	-0.0459472	-0.0225662	-0.005114	0.0220804	0.0306742	0.00726058	-0.0252696	-0.0532837	0.0121289	0.0146334	-0.0194543	0.00220856	-0.00694964	-0.0175789	-0.0118002	-0.00804872	0.0154796	0.0178755	0.00138484	-0.00712327	-0.00435241	0.000418305	0.00240305	3.68743e-10	-0.001738	-6.67602e-05	3.45789e-10	-1.66942e-10	1.13645e-10	-1.70966e-09
LP10.4 Holdfast	-0.681142	0.147093	0.0932681	0.199879	-0.149413	0.113006	0.125588	0.104278	-0.0719071	-0.0459472	-0.0225662	-0.005114	0.0220804	0.0306742	0.00726058	-0.0252696	-0.0532837	0.0121289	0.0146334	-0.0194543	0.00220856	-0.00694964	-0.0175789	-0.0118002	-0.00804872	0.0154796	0.0178755	0.00138484	-0.00712327	-0.00435241	0.000418305	0.00240305	3.88785e-10	-0.001738	-6.6758e-05	-6.55518e-10	1.31332e-10	3.68238e-11	6.08122e-10
LP10.5 Holdfast	-0.681142	0.147093	0.0932681	0.199879	-0.149413	0.113006	0.125588	0.104278	-0.0719071	-0.0459472	-0.0225662	-0.005114	0.0220804	0.0306742	0.00726058	-0.0252696	-0.0532837	0.0121289	0.0146334	-0.0194543	0.00220856	-0.00694964	-0.0175789	-0.0118002	-0.00804872	0.0154796	0.0178755	0.00138484	-0.00712327	-0.00435241	0.000418306	0.00240305	-4.37138e-10	-0.001738	-6.67583e-05	1.9046e-11	-3.5075e-10	-2.2578e-10	9.82748e-10
LP11.1 Holdfast	-0.292176	0.146811	-0.256903	-0.0268954	0.0276263	0.00162272	0.0158202	-0.123642	0.173961	0.0936686	-0.0472619	0.00388476	-0.0393754	0.0130009	-0.00549392	0.0123873	-0.0151388	0.00655232	-0.013694	-0.0038253	0.00228955	-0.00488289	0.00830472	-0.000810577	-0.00726077	-9.61234e-05	-0.00165248	-0.00182991	-0.00263275	-0.00136062	-0.0019446	-0.00111971	-1.08895e-10	8.86025e-05	5.19667e-05	6.79203e-10	-5.9162e-10	2.66145e-10	4.5065e-10
LP11.2 Holdfast	-0.380319	0.0185992	0.0765844	0.0819378	-0.078051	-0.0179593	-0.00546057	-0.18679	0.0209998	0.0287688	-0.0448161	-0.00462535	0.0349879	0.0691469	-0.0111823	-0.0479811	-0.0833149	0.0128997	0.00251942	0.00123092	-0.00127817	-0.0108552	0.0100492	0.0140566	-0.00583048	-0.00398234	0.00855334	-0.00167518	0.00225145	0.000723345	0.00280521	0.0027269	-4.94267e-10	-8.76402e-06	-0.000153211	6.34875e-11	7.55408e-10	-2.74613e-10	-1.98326e-10
LP11.3 Holdfast	-0.292176	0.146811	-0.256903	-0.0268954	0.0276263	0.00162272	0.0158202	-0.123642	0.173961	0.0936686	-0.0472619	0.00388476	-0.0393754	0.0130009	-0.00549392	0.0123873	-0.0151388	0.00655232	-0.013694	-0.0038253	0.00228955	-0.00488289	0.00830472	-0.000810577	-0.00726077	-9.61232e-05	-0.00165248	-0.00182991	-0.00263275	-0.00136062	-0.0019446	-0.00111971	-3.64362e-10	8.86034e-05	5.19678e-05	4.91106e-11	8.11452e-10	-4.00776e-10	-4.05047e-10
LP11.4 Holdfast	-0.292176	0.146811	-0.256903	-0.0268954	0.0276263	0.00162272	0.0158202	-0.123642	0.173961	0.0936686	-0.0472619	0.00388476	-0.0393754	0.0130009	-0.00549392	0.0123873	-0.0151388	0.00655232	-0.013694	-0.0038253	0.00228955	-0.00488289	0.00830472	-0.000810577	-0.00726077	-9.61232e-05	-0.00165248	-0.00182991	-0.00263275	-0.00136062	-0.0019446	-0.00111971	2.81688e-10	8.86028e-05	5.1967e-05	6.45808e-10	-1.37543e-10	4.89059e-10	-5.76914e-10
LP11.5 Holdfast	-0.292176	0.146811	-0.256903	-0.0268954	0.0276263	0.00162272	0.0158202	-0.123642	0.173961	0.0936686	-0.0472619	0.00388476	-0.0393754	0.0130009	-0.00549392	0.0123873	-0.0151388	0.00655232	-0.013694	-0.0038253	0.00228955	-0.00488289	0.00830472	-0.000810577	-0.00726077	-9.61233e-05	-0.00165248	-0.00182991	-0.00263275	-0.00136062	-0.0019446	-0.00111971	-1.83721e-10	8.86027e-05	5.19674e-05	-5.43601e-11	8.86087e-10	-2.38154e-10	-3.84288e-10
LP12.1 Holdfast	-0.551478	0.0838048	0.0926273	0.0958992	-0.085842	0.021427	0.0658894	-0.0259348	-0.0103701	-0.00722068	0.0132204	-0.00801043	0.0415648	-0.0347057	-0.0527505	-0.0246781	0.0815944	-0.00639934	0.0160596	-0.0251201	0.00250209	0.015662	-0.0106201	-0.00189874	0.00968573	-0.0063705	-0.0138841	-0.00408935	0.0103671	0.00595222	-7.57012e-06	-0.00191928	3.12386e-11	0.000935339	8.80255e-05	6.7584e-10	1.00515e-10	3.29488e-10	5.9953e-10
LP12.2 Holdfast	-0.551478	0.0838048	0.0926273	0.0958992	-0.085842	0.021427	0.0658894	-0.0259348	-0.0103701	-0.00722068	0.0132204	-0.00801043	0.0415648	-0.0347057	-0.0527505	-0.0246781	0.0815944	-0.00639934	0.0160596	-0.0251201	0.00250209	0.015662	-0.0106201	-0.00189874	0.00968573	-0.0063705	-0.0138841	-0.00408935	0.0103671	0.00595222	-7.57002e-06	-0.00191928	1.33933e-10	0.000935339	8.80268e-05	-2.81063e-10	-6.27228e-10	-1.07167e-10	-7.69747e-11
LP12.3 Holdfast	-0.551478	0.0838048	0.0926273	0.0958992	-0.085842	0.021427	0.0658894	-0.0259348	-0.0103701	-0.00722068	0.0132204	-0.00801043	0.0415648	-0.0347057	-0.0527505	-0.0246781	0.0815944	-0.00639934	0.0160596	-0.0251201	0.00250209	0.015662	-0.0106201	-0.00189874	0.00968573	-0.0063705	-0.0138841	-0.00408935	0.0103671	0.00595222	-7.56986e-06	-0.00191928	-2.18146e-10	0.000935338	8.80261e-05	-3.4931e-10	3.03129e-10	1.32707e-10	-6.2288e-10
LP12.4 Holdfast	-0.551478	0.0838048	0.0926273	0.0958992	-0.085842	0.021427	0.0658894	-0.0259348	-0.0103701	-0.00722068	0.0132204	-0.00801043	0.0415648	-0.0347057	-0.0527505	-0.0246781	0.0815944	-0.00639934	0.0160596	-0.0251201	0.00250209	0.015662	-0.0106201	-0.00189874	0.00968573	-0.0063705	-0.0138841	-0.00408935	0.0103671	0.00595222	-7.57017e-06	-0.00191928	1.74697e-10	0.000935338	8.80274e-05	-5.12322e-10	3.27375e-10	2.22343e-10	1.07617e-09
LP12.5 Holdfast	-0.551478	0.0838048	0.0926273	0.0958992	-0.085842	0.021427	0.0658894	-0.0259348	-0.0103701	-0.00722068	0.0132204	-0.00801043	0.0415648	-0.0347057	-0.0527505	-0.0246781	0.0815944	-0.00639934	0.0160596	-0.0251201	0.00250209	0.015662	-0.0106201	-0.00189874	0.00968573	-0.0063705	-0.0138841	-0.00408935	0.0103671	0.00595222	-7.5698e-06	-0.00191928	-1.31875e-10	0.000935339	8.80264e-05	4.57667e-10	-9.75046e-11	-5.71797e-10	-9.49231e-10
LP13.1 Holdfast	-0.334362	-0.114048	0.0919329	0.191341	0.0713612	-0.0696316	-0.0396194	0.0354461	-0.0213555	-0.0546773	0.00891088	-0.00889666	0.0195492	-0.038348	-0.00782562	0.0144843	0.0465938	-0.000926455	-0.0111943	-0.00244417	-0.00552464	0.0117893	0.00559504	0.0121779	0.0048654	-0.00572398	-0.00219726	0.00173073	-0.00232641	-0.00273235	0.000716308	0.00341134	2.53958e-10	0.000229602	-0.000182143	-3.56627e-10	-3.54307e-11	-8.07564e-10	1.13056e-09
LP13.2 Holdfast	-0.444094	0.0496365	0.12392	0.140677	0.00079874	-0.0329696	-0.11751	0.0063184	0.0205591	0.00662974	0.018255	-0.00127555	0.0109232	-0.0169406	-0.0319711	-0.0142774	0.0418868	-0.0244549	0.00726205	0.027939	-0.00856341	0.00630978	0.00427139	-0.0073416	0.00760914	0.00364663	-0.0037561	0.0129347	-0.0105604	-0.00513598	-0.000679831	-0.00361251	1.48916e-11	-0.000644551	0.000173757	-8.03414e-10	2.83481e-10	1.51891e-10	2.11092e-11
LP13.3 Holdfast	-0.444094	0.0496365	0.12392	0.140677	0.00079874	-0.0329696	-0.11751	0.0063184	0.0205591	0.00662974	0.018255	-0.00127555	0.0109232	-0.0169406	-0.0319711	-0.0142774	0.0418868	-0.0244549	0.00726205	0.027939	-0.00856341	0.00630978	0.00427139	-0.0073416	0.00760914	0.00364663	-0.0037561	0.0129347	-0.0105604	-0.00513598	-0.000679831	-0.00361251	-1.89546e-10	-0.000644551	0.000173756	5.0521e-10	-2.32333e-10	6.98797e-10	-2.53439e-10
LP13.4 Holdfast	-0.444094	0.0496365	0.12392	0.140677	0.00079874	-0.0329696	-0.11751	0.0063184	0.0205591	0.00662974	0.018255	-0.00127555	0.0109232	-0.0169406	-0.0319711	-0.0142774	0.0418868	-0.0244549	0.00726205	0.027939	-0.00856341	0.00630978	0.00427139	-0.0073416	0.00760914	0.00364663	-0.0037561	0.0129347	-0.0105604	-0.00513598	-0.000679831	-0.00361251	1.49967e-10	-0.000644551	0.000173757	-4.56152e-10	5.04518e-12	-5.59797e-10	4.96012e-10
LP13.5 Holdfast	-0.444094	0.0496365	0.12392	0.140677	0.00079874	-0.0329696	-0.11751	0.0063184	0.0205591	0.00662974	0.018255	-0.00127555	0.0109232	-0.0169406	-0.0319711	-0.0142774	0.0418868	-0.0244549	0.00726205	0.027939	-0.00856341	0.00630978	0.00427139	-0.0073416	0.00760914	0.00364663	-0.0037561	0.0129347	-0.0105604	-0.00513598	-0.000679831	-0.00361251	-1.71869e-10	-0.00064455	0.000173758	5.99252e-13	1.90125e-10	-2.55253e-10	-3.82228e-10
LP14.1 Holdfast	-0.358116	0.124484	-0.0523689	-0.175828	0.110134	-0.051034	0.0145867	-0.00506701	-0.0291389	0.0256527	-0.0402801	0.0147018	0.101342	0.0235654	-0.0885287	-0.0892733	0.0246755	0.00267306	0.0285007	-0.0167519	-0.000660521	0.00887908	-0.012623	-0.000142443	0.0024745	-0.000956078	-0.00270985	-0.00319686	0.00514475	0.00232606	0.000762731	-0.00149465	1.47895e-10	0.000864778	0.000109602	7.86156e-10	-4.85453e-10	-1.44953e-09	-9.21969e-11
LP14.2 Holdfast	-0.358116	0.124484	-0.0523689	-0.175828	0.110134	-0.051034	0.0145867	-0.00506701	-0.0291389	0.0256527	-0.0402801	0.0147018	0.101342	0.0235654	-0.0885287	-0.0892733	0.0246755	0.00267306	0.0285007	-0.0167519	-0.000660521	0.00887908	-0.012623	-0.000142443	0.00247449	-0.000956078	-0.00270985	-0.00319686	0.00514475	0.00232606	0.000762732	-0.00149465	-7.56966e-11	0.000864778	0.0001096	-4.01281e-10	4.03955e-10	2.95972e-10	1.96307e-10
LP14.3 Holdfast	-0.358116	0.124484	-0.0523689	-0.175828	0.110134	-0.051034	0.0145867	-0.00506701	-0.0291389	0.0256527	-0.0402801	0.0147018	0.101342	0.0235654	-0.0885287	-0.0892733	0.0246755	0.00267306	0.0285007	-0.0167519	-0.000660521	0.00887908	-0.012623	-0.000142443	0.0024745	-0.000956078	-0.00270985	-0.00319686	0.00514475	0.00232606	0.000762732	-0.00149465	-3.01645e-10	0.000864777	0.000109601	1.11663e-09	-1.26914e-09	1.12508e-09	-2.08132e-09
LP14.4 Holdfast	-0.358116	0.124484	-0.0523689	-0.175828	0.110134	-0.051034	0.0145867	-0.00506701	-0.0291389	0.0256527	-0.0402801	0.0147018	0.101342	0.0235654	-0.0885287	-0.0892733	0.0246755	0.00267306	0.0285007	-0.0167519	-0.000660521	0.00887908	-0.012623	-0.000142443	0.00247449	-0.000956078	-0.00270985	-0.00319686	0.00514475	0.00232606	0.000762732	-0.00149465	3.36832e-10	0.000864778	0.0001096	-8.3071e-10	2.79466e-10	-5.1453e-11	2.97162e-10
LP14.5 Holdfast	-0.358116	0.124484	-0.0523689	-0.175828	0.110134	-0.051034	0.0145867	-0.00506701	-0.0291389	0.0256527	-0.0402801	0.0147018	0.101342	0.0235654	-0.0885287	-0.0892733	0.0246755	0.00267306	0.0285007	-0.0167519	-0.000660521	0.00887908	-0.012623	-0.000142443	0.0024745	-0.000956078	-0.00270985	-0.00319686	0.00514475	0.00232606	0.000762731	-0.00149465	-1.22976e-10	0.000864779	0.000109601	-6.78905e-10	1.09019e-09	6.68669e-11	1.67956e-09
LP15.1 Holdfast	-0.292176	0.146811	-0.256903	-0.0268954	0.0276263	0.00162272	0.0158202	-0.123642	0.173961	0.0936686	-0.0472619	0.00388476	-0.0393754	0.0130009	-0.00549392	0.0123873	-0.0151388	0.00655232	-0.013694	-0.0038253	0.00228955	-0.00488289	0.00830472	-0.000810577	-0.00726077	-9.61233e-05	-0.00165248	-0.00182991	-0.00263275	-0.00136062	-0.0019446	-0.00111971	1.23257e-10	8.86029e-05	5.1968e-05	-2.90976e-10	-3.00853e-10	9.15992e-11	-4.00708e-10
LP15.2 Holdfast	-0.292176	0.146811	-0.256903	-0.0268954	0.0276263	0.00162272	0.0158202	-0.123642	0.173961	0.0936686	-0.0472619	0.00388476	-0.0393754	0.0130009	-0.00549392	0.0123873	-0.0151388	0.00655232	-0.013694	-0.0038253	0.00228955	-0.00488289	0.00830472	-0.000810577	-0.00726077	-9.61232e-05	-0.00165248	-0.00182991	-0.00263275	-0.00136062	-0.0019446	-0.00111971	8.40755e-11	8.86025e-05	5.19673e-05	-1.88799e-09	-2.18691e-10	-5.26048e-12	1.90492e-09
LP15.3 Holdfast	-0.292176	0.146811	-0.256903	-0.0268954	0.0276263	0.00162272	0.0158202	-0.123642	0.173961	0.0936686	-0.0472619	0.00388476	-0.0393754	0.0130009	-0.00549392	0.0123873	-0.0151388	0.00655232	-0.013694	-0.0038253	0.00228955	-0.00488289	0.00830472	-0.000810577	-0.00726077	-9.61232e-05	-0.00165248	-0.00182991	-0.00263275	-0.00136062	-0.0019446	-0.00111971	3.32003e-11	8.86031e-05	5.1967e-05	5.95494e-10	-2.11807e-10	-6.59658e-11	-4.70484e-10
LP15.4 Holdfast	-0.292176	0.146811	-0.256903	-0.0268954	0.0276263	0.00162272	0.0158202	-0.123642	0.173961	0.0936686	-0.0472619	0.00388476	-0.0393754	0.0130009	-0.00549392	0.0123873	-0.0151388	0.00655232	-0.013694	-0.0038253	0.00228955	-0.00488289	0.00830472	-0.000810577	-0.00726077	-9.61233e-05	-0.00165248	-0.00182991	-0.00263275	-0.00136062	-0.0019446	-0.00111971	1.02277e-10	8.8603e-05	5.19675e-05	1.83416e-10	3.03757e-11	-4.77429e-11	-2.07296e-10
LP15.5 Holdfast	-0.292176	0.146811	-0.256903	-0.0268954	0.0276263	0.00162272	0.0158202	-0.123642	0.173961	0.0936686	-0.0472619	0.00388476	-0.0393754	0.0130009	-0.00549392	0.0123873	-0.0151388	0.00655232	-0.013694	-0.0038253	0.00228955	-0.00488289	0.00830472	-0.000810577	-0.00726077	-9.61233e-05	-0.00165248	-0.00182991	-0.00263275	-0.00136062	-0.0019446	-0.00111971	4.86421e-11	8.86033e-05	5.19665e-05	6.52163e-11	-2.6232e-10	-6.27205e-11	1.00974e-10

## Sheet: S9 Table
S9 Table. Raw data formatted to estimate genetic distances using basal samples.
Sample	Pop	LESS1T3		LESS1D4		LESS1T9		LESS1T11		LESS2D22		LESS2D25
PIC1.1 Basal	1	136	188	164	166	282	282	155	155	117	117	229	229
PIC1.2 Basal	1	136	180	164	166	282	282	155	155	117	117	229	229
PIC1.3 Basal	1	136	180	164	166	282	282	155	155	117	117	229	229
PIC1.4 Basal	1	136	180	164	166	282	282	155	155	117	117	229	229
PIC1.5 Basal	1	136	180	164	166	282	282	155	155	117	117	229	229
PIC2.1 Basal	1	172	172	166	170	284	294	155	155	117	117	229	229
PIC2.2 Basal	1	172	172	166	170	284	294	155	155	117	117	229	229
PIC2.3 Basal	1	172	172	166	170	284	294	155	155	117	117	229	229
PIC2.4 Basal	1	172	178	166	166	272	286	155	155	117	117	229	229
PIC2.5 Basal	1	172	178	166	166	272	286	155	155	117	117	229	229
PIC3.1 Basal	1	136	184	166	168	296	296	155	155	117	120	229	229
PIC3.2 Basal	1	136	184	166	168	296	296	155	155	117	117	229	229
PIC3.3 Basal	1	136	184	166	168	296	296	155	155	117	120	229	229
PIC3.4 Basal	1	136	184	166	168	296	296	155	155	117	120	229	229
PIC3.5 Basal	1	136	184	164	164	296	296	155	155	117	120	229	229
PIC4.1 Basal	1	172	188	166	166	282	282	155	155	117	117	227	230.93
PIC4.2 Basal	1	133	136	166	166	272.46	286	155	155	117	117	229	229
PIC4.3 Basal	1	133	136	166	166	272	286	155	155	117	117	229	229
PIC4.4 Basal	1	133	136	166	166	272	286	155	155	117	117	229	229
PIC4.5 Basal	1	133	136	166	166	272	286	155	155	117	117	229	229
PIC5.1 Basal	1	136	192	166	166	282	296	155	155	117	117	229	229
PIC5.2 Basal	1	136	192	166	168	282	296	155	155	117	117	229	229
PIC5.3 Basal	1	136	192	166	168	282	296	155	155	117	117	229	229
PIC5.4 Basal	1	136	174	166	168	282	282	155	155	117	117	229	229
PIC5.5 Basal	1	136	192	166	168	282	296	155	155	117	117	229	229
PIC6.1 Basal	1	136	180	164	168	282	282	155	155	117	117	229	229
PIC6.2 Basal	1	136	180	164	168	282	282	155	155	117	117	229	229
PIC6.3 Basal	1	136	192	166	168	282	282	155	155	117	117	229	229
PIC6.4 Basal	1	136	136	164	164	282	282	155	155	117	117	228.87	241
PIC6.5 Basal	1	136	180	164	168	282	282	155	155	117	117	229	229
PIC7.1 Basal	1	136	174	166	168	278	278	155	155	117	117	227	228.86
PIC7.2 Basal	1	136	174	166	168	278	278	155	155	117	117	227	228.86
PIC7.3 Basal	1	136	174	166	168	278	282	155	155	117	117	227	228.7
PIC7.4 Basal	1	136	174	166	172	270	282	155	155	117	117	227	228.83
PIC7.5 Basal	1	136	174	166	172	270	282	155	155	117	117	227	228.86
PIC8.1 Basal	1	136	136	166	166	282	282	155	155	117	117	229	229
PIC8.2 Basal	1	136	136	166	166	282	282	155	155	117	117	229	229
PIC8.3 Basal	1	136	136	166	166	282	282	155	155	117	117	229	229
PIC8.4 Basal	1	136	136	164	166	282	282	155	155	117	117	229	229
PIC8.5 Basal	1	136	136	166	166	282	282	155	155	117	117	229	229
PIC9.1 Basal	1	133	186	166	166	280	280	155	155	117	117	227	243
PIC9.2 Basal	1	133	136	166	166	282	282	155	155	117	117	229	229
PIC9.3 Basal	1	136	144	166	166	280	280	155	155	117	117	230.89	243
PIC9.4 Basal	1	136	144	166	166	280	280	155	155	117	117	230.92	243
PIC9.5 Basal	1	133	136	166	166	272	284	155	155	117	117	229	229
PIC10.1 Basal	1	136	172	164	164	272	272	155	155	117	117	229	229
PIC10.2 Basal	1	136	172	164	164	272	272	155	155	117	117	229	229
PIC10.3 Basal	1	136	172	164	164	272	272	155	155	117	117	229	229
PIC10.4 Basal	1	136	172	164	190	272	272	155	155	117	117	229	229
PIC10.5 Basal	1	136	172	164	164	272	272	155	155	117	117	229	229
PIC11.1 Basal	1	136	136	166	166	280	286	155	155	117	117	229	229
PIC11.2 Basal	1	172	186	166	166	280	290	155	155	117	117	231	231
PIC11.3 Basal	1	172	186	166	166	280	290	155	155	117	117	231	231
PIC11.4 Basal	1	136	180	166	166	286	296	155	157	117	117	229	229
PIC11.5 Basal	1	136	180	166	166	286	296	155	157	117	117	229	229
PIC12.1 Basal	1	136	188	164	164	282	282	155	155	117	117	231	231
PIC12.2 Basal	1	136	172	166	166	272	272	155	155	117	117	228.82	243
PIC12.3 Basal	1	136	172	166	166	272.49	272.49	155	155	117	117	228.78	243
PIC12.4 Basal	1	136	136	166	166	282	294	155	155	117	117	229	229
PIC12.5 Basal	1	136	136	166	166	282	294	155	155	117	117	229	229
PIC13.1 Basal	1	136	136	166	166	280	286	155	155	117	117	227	230.84
PIC13.2 Basal	1	136	136	166	166	280	286	155	155	117	117	227	230.84
PIC13.3 Basal	1	136	136	166	166	286	294	155	155	117	117	229	229
PIC13.4 Basal	1	136	136	166	166	286	294	155	155	117	117	229	229
PIC13.5 Basal	1	136	136	166	166	286	294	155	155	117	117	229	229
PIC14.1 Basal	1	172	184	166	166	272.49	272.49	155	155	117	117	228.78	245
PIC14.2 Basal	1	172	184	166	166	271.71	271.71	155	155	117	117	228.78	245
PIC14.3 Basal	1	136	172	166	166	280	280	155	155	117	117	228.88	245
PIC14.4 Basal	1	172	184	166	166	272.49	272.49	155	155	117	117	228.85	245
PIC14.5 Basal	1	136	172	166	166	280	280	155	155	117	117	228.9	245
PIC15.1 Basal	1	136	136	164	164	272	286	155	155	117	117	228.86	243
PIC15.2 Basal	1	136	136	164	164	272	286	155	155	117	117	228.83	243
PIC15.3 Basal	1	136	136	164	164	272	286	155	155	117	117	228.8	243
PIC15.4 Basal	1	136	136	164	164	272	286	155	155	117	117	228.73	243
PIC15.5 Basal	1	136	136	164	164	272	286	155	155	117	117	228.76	243
MT 1,1 Basal	2	136	136	168	174	282	282	155	155	120	122	229	229
MT 1,2 Basal	2	136	136	166	168	282	282	155	155	120	122	229	229
MT 1,3 Basal	2	136	136	168	174	282	282	155	155	120	122	229	229
MT 1,4 Basal	2	136	136	168	174	282	282	155	155	120	122	229	229
MT 1,5 Basal	2	136	136	168	174	282	282	155	155	120	122	229	229
MT 2,1 Basal	2	136	136	168	170	290	290	155	155	120	122	229	229
MT 2,2 Basal	2	136	136	168	170	290	290	155	155	120	122	229	229
MT 2,3 Basal	2	136	136	168	170	290	290	155	155	120	122	229	229
MT 2,4 Basal	2	136	136	168	170	290	290	155	155	120	122	229	229
MT 2,5 Basal	2	136	136	168	170	290	290	155	155	120	122	229	229
MT 3,1 Basal	2	136	172	168	174	272	282	155	155	120	122	229	231
MT 3,2 Basal	2	136	172	168	174	272	282	155	155	120	122	229	231
MT 3,3 Basal	2	136	172	168	174	272	282	155	155	120	122	229	231
MT 3,4 Basal	2	136	172	168	174	272	282	155	155	120	122	229	231
MT 3,5 Basal	2	136	174	170	174	272	290	155	155	120	122	229	231
MT 4,1 Basal	2	136	136	168	174	272	294	155	155	120	122	229	231
MT 4,2 Basal	2	136	136	168	174	272	294	155	155	120	122	229	231
MT 4,3 Basal	2	136	136	168	174	272	294	155	155	120	122	229	231
MT 4,4 Basal	2	136	136	166	168	272	294	155	155	120	122	229	231
MT 4,5 Basal	2	136	136	168	174	272	294	155	155	120	122	229	231
MT 5,1 Basal	2	136	136	168	168	272	284	155	155	120	122	229	233
MT 5,2 Basal	2	136	136	168	174	272	284	155	155	120	122	229	233
MT 5,3 Basal	2	136	136	168	168	272	284	155	155	120	122	229	233
MT 5,4 Basal	2	136	136	168	168	272	284	155	155	120	122	229	233
MT 5,5 Basal	2	136	136	168	168	272	284	155	155	120	122	229	233
MT 6,1 Basal	2	141	174	168	168	282	284	155	155	120	122	229	229
MT 6,2 Basal	2	141	174	168	168	282	284	155	155	120	122	229	229
MT 6,3 Basal	2	141	174	168	168	282	284	155	155	120	122	229	229
MT 6,4 Basal	2	141	174	168	168	282	284	155	155	120	122	229	229
MT 6,5 Basal	2	141	174	168	168	282	284	155	155	120	122	229	229
MT 7,1 Basal	2	136	172	156	168	284	284	155	155	120	122	229	237
MT 7,2 Basal	2	136	172	156	168	284	284	155	155	120	122	229	237
MT 7,3 Basal	2	136	172	156	168	284	292	155	155	120	122	229	237
MT 7,4 Basal	2	136	172	156	168	284	284	155	155	120	122	229	237
MT 7,5 Basal	2	136	172	156	168	284	292	155	155	120	122	229	237
MT 8,1 Basal	2	136	174	168	174	282	284	155	155	120	120	229	229
MT 8,2 Basal	2	136	174	168	174	282	284	155	155	120	120	229	229
MT 8,3 Basal	2	136	136	168	174	282	282	155	155	120	120	229	231
MT 8,4 Basal	2	136	174	168	174	282	284	155	155	120	122	229	229
MT 8,5 Basal	2	136	174	149	164	282	284	155	155	110	110	229	229
MT 9,1 Basal	2	136	174	160	168	282	282	155	155	120	120	229	229
MT 9,2 Basal	2	136	172	166	168	282	282	155	155	120	122	229	229
MT 9,3 Basal	2	136	172	158	168	282	282	155	155	120	120	229	229
MT 9,4 Basal	2	172	172	160	168	282	282	155	155	120	120	229	229
MT 9,5 Basal	2	136	172	166	168	282	282	155	155	120	120	229	229
MT 10,1 Basal	2	172	172	168	174	282	282	155	155	122	122	229	231
MT 10,2 Basal	2	136	172	168	174	282	284	155	155	122	122	229	231
MT 10,3 Basal	2	136	172	168	174	282	284	155	155	120	122	229	231
MT 10,4 Basal	2	136	172	168	174	282	284	155	155	120	122	229	231
MT 10,5 Basal	2	136	172	168	174	282	284	155	155	120	122	229	231
MT 11,1 Basal	2	136	174	168	174	282	282	155	155	120	120	229	231
MT 11,2 Basal	2	136	174	168	174	280	282	155	155	120	120	229	231
MT 11,3 Basal	2	136	174	168	174	280	282	155	155	117	120	229	231
MT 11,4 Basal	2	136	174	168	174	282	282	155	155	117	120	229	231
MT 11,5 Basal	2	136	174	164	168	282	290	155	155	120	125	229	231
MT 12,1 Basal	2	136	174	168	168	282	282	155	155	117	120	229	231
MT 12,2 Basal	2	136	174	149	168	282	290	155	155	117	120	229	231
MT 12,3 Basal	2	136	174	168	179	282	290	155	155	117	120	229	231
MT 12,4 Basal	2	136	174	158	168	282	290	155	155	117	120	229	231
MT 12,5 Basal	2	136	174	166	168	282	290	155	155	117	120	229	231
MT 13,1 Basal	2	132	172	168	174	282	290	155	155	117	120	229	231
MT 13,2 Basal	2	132	172	168	174	282	290	155	155	117	120	229	231
MT 13,3 Basal	2	132	172	168	174	286	290	155	155	117	120	229	231
MT 13,4 Basal	2	132	136	168	174	282	290	155	155	117	120	229	231
MT 13,5 Basal	2	132	172	168	174	282	290	155	155	117	120	229	231
MT 14,1 Basal	2	136	174	166	168	282	284	155	157	117	120	229	231
MT 14,2 Basal	2	136	174	168	168	280	282	155	155	117	120	229	229
MT 14,3 Basal	2	136	174	166	168	280	282	155	155	117	120	229	229
MT 14,4 Basal	2	136	174	166	168	280	282	155	155	120	125	229	229
MT 14,5 Basal	2	136	174	166	168	280	282	155	155	117	120	229	229
MT 15,1 Basal	2	136	172	166	168	282	290	155	155	120	122	229	229
MT 15,2 Basal	2	136	172	156	168	282	290	155	155	118	120	229	229
MT 15,3 Basal	2	136	172	168	174	280	294	155	155	120	122	229	229
MT 15,4 Basal	2	136	172	168	174	280	294	155	155	120	122	229	231
MT 15,5 Basal	2	136	172	160	168	282	290	155	155	120	122	229	229
LP1.1 Basal	3	148	168	162	162	278	284	155	189	117	117	229	229
LP1.2 Basal	3	148	168	162	162	278	284	155	189	117	117	229	229
LP1.3 Basal	3	148	168	162	162	278	284	155	189	117	117	229	229
LP1.4 Basal	3	148	168	162	162	278	284	155	189	117	117	229	229
LP1.5 Basal	3	148	168	162	162	278	284	155	189	117	117	229	229
LP2.1 Basal	3	148	148	162	162	270	270	189	189	117	117	229	229
LP2.2 Basal	3	148	148	162	162	270	270	155	189	117	117	229	229
LP2.3 Basal	3	148	148	162	162	270	270	155	189	117	117	229	229
LP2.4 Basal	3	148	148	162	166	270	270	155	189	117	117	229	229
LP2.5 Basal	3	148	148	162	162	270	270	189	189	117	117	229	229
LP3.1 Basal	3	148	172	162	162	280	280	155	189	117	117	229	245
LP3.2 Basal	3	148	172	162	166	280	280	155	189	117	117	229	245
LP3.3 Basal	3	148	172	162	166	280	280	155	189	117	117	229	245
LP3.4 Basal	3	148	172	162	162	280	280	155	189	117	117	229	245
LP3.5 Basal	3	148	172	162	166	280	280	155	189	117	117	229	245
LP4.1 Basal	3	148	168	162	164	278	278	155	189	117	117	229	229
LP4.2 Basal	3	148	168	162	164	278	278	155	189	117	117	229	229
LP4.3 Basal	3	148	168	162	164	278	278	155	189	117	117	229	229
LP4.4 Basal	3	148	168	162	164	278	278	155	189	117	117	229	229
LP4.5 Basal	3	148	168	162	164	278	278	155	189	117	117	229	229
LP5.1 Basal	3	157.5	168	162	164	280	280	155	189	117	117	245	245
LP5.2 Basal	3	148	168	162	162	278	278	155	155	117	117	245	245
LP5.3 Basal	3	148	168	162	162	278	278	155	155	117	117	245	245
LP5.4 Basal	3	148	168	162	162	278	278	155	155	117	117	245	245
LP5.5 Basal	3	148	168	162	162	278	278	155	155	117	117	245	245
LP6.1 Basal	3	148	172	162	162	280	280	189	189	117	117	229	247
LP6.2 Basal	3	148	172	162	162	280	280	189	189	117	117	229	247
LP6.3 Basal	3	148	172	162	162	280	280	189	189	117	117	229	247
LP6.4 Basal	3	148	172	162	162	280	280	189	189	117	117	229	247
LP6.5 Basal	3	148	168	162	162	278	284	155	189	117	117	229	229
LP7.1 Basal	3	148	148	162	162	278	278	155	155	117	117	229	229
LP7.2 Basal	3	148	168	162	162	280	280	155	155	117	117	229	247
LP7.3 Basal	3	148	168	162	162	280	280	155	155	117	117	229	247
LP7.4 Basal	3	148	168	162	162	280	280	155	155	117	117	229	247
LP7.5 Basal	3	148	168	162	162	280	280	155	155	117	117	229	247
LP8.1 Basal	3	168	168	162	162	280	280	155	155	117	117	229	245
LP8.2 Basal	3	168	168	162	162	280	280	155	155	117	117	229	245
LP8.3 Basal	3	168	168	162	162	280	280	155	155	117	117	229	245
LP8.4 Basal	3	168	168	162	162	280	280	155	155	117	117	229	245
LP8.5 Basal	3	168	168	162	162	280	280	155	155	117	117	229	245
LP9.1 Basal	3	148	168	162	162	278	284	155	191	117	117	245	245
LP9.2 Basal	3	148	168	162	162	278	284	155	191	117	117	245	245
LP9.3 Basal	3	148	168	162	162	278	284	155	191	117	117	245	245
LP9.4 Basal	3	148	168	162	162	278	284	155	191	117	117	245	245
LP9.5 Basal	3	148	168	162	162	278	284	155	191	117	117	245	245
LP10.1 Basal	3	148	148	162	162	280	280	177	189	117	117	229	247
LP10.2 Basal	3	148	148	162	162	280	280	177	189	117	117	229	247
LP10.3 Basal	3	148	148	162	162	280	280	177	189	117	117	229	247
LP10.4 Basal	3	148	148	162	162	280	280	177	189	117	117	229	247
LP10.5 Basal	3	148	148	162	162	280	280	177	189	117	117	229	247
LP11.1 Basal	3	148	168	162	162	270	270	155	155	117	117	229	229
LP11.2 Basal	3	148	168	162	162	270	280	155	155	117	117	229	229
LP11.3 Basal	3	148	168	162	162	270	270	155	155	117	117	229	229
LP11.4 Basal	3	148	168	162	162	270	270	155	155	117	117	229	229
LP11.5 Basal	3	148	168	162	162	270	270	155	155	117	117	229	229
LP12.1 Basal	3	148	148	162	162	280	280	155	189	117	117	229	245
LP12.2 Basal	3	148	148	162	162	280	280	155	189	117	117	229	245
LP12.3 Basal	3	148	148	162	162	280	280	155	189	117	117	229	245
LP12.4 Basal	3	148	148	162	162	280	280	155	189	117	117	229	245
LP12.5 Basal	3	148	148	162	162	280	280	155	189	117	117	229	245
LP13.1 Basal	3	148	172	162	162	280	280	155	189	117	117	229	245
LP13.2 Basal	3	148	172	162	162	280	280	155	189	117	117	229	245
LP13.3 Basal	3	148	172	162	162	280	280	155	189	117	117	229	245
LP13.4 Basal	3	148	172	162	162	280	280	155	189	117	117	229	245
LP13.5 Basal	3	148	172	162	162	280	280	155	189	117	117	229	245
LP14.1 Basal	3	148	148	162	162	278	284	155	155	117	117	229	245
LP14.2 Basal	3	148	148	162	162	278	284	155	155	117	117	229	245
LP14.3 Basal	3	148	148	162	162	278	284	155	155	117	117	229	245
LP14.4 Basal	3	148	148	162	162	278	284	155	155	117	117	229	245
LP14.5 Basal	3	148	148	162	162	278	284	155	155	117	117	229	245
LP15.1 Basal	3	148	168	162	162	270	270	155	155	117	117	229	229
LP15.2 Basal	3	148	168	162	162	270	270	155	155	117	117	229	229
LP15.3 Basal	3	148	168	162	162	270	270	155	155	117	117	229	229
LP15.4 Basal	3	148	168	162	162	270	270	155	155	117	117	229	229
LP15.5 Basal	3	148	168	162	162	270	270	155	155	117	117	229	229

## Sheet: S10 Table
S10 Table. Pairwise FST values among populations using basal data.
	Pichicuy (PIC)	Maitencillo (MT)	La Puntilla (LP)
Pichicuy (PIC)	0	0.001	0.001
Maitencillo (MT)	0.148276	0	0.001
La Puntilla (LP)	0.221523	0.276977	0
Fst values below the diagonal. Probability, P(rand >= data) based on 999 permutations is shown above diagonal.

## Sheet: S11 Table
1	S11 Table. Genetic matrix using basal data
PIC1.1 Basal	PIC1.2 Basal	PIC1.3 Basal	PIC1.4 Basal	PIC1.5 Basal	PIC2.1 Basal	PIC2.2 Basal	PIC2.3 Basal	PIC2.4 Basal	PIC2.5 Basal	PIC3.1 Basal	PIC3.2 Basal	PIC3.3 Basal	PIC3.4 Basal	PIC3.5 Basal	PIC4.1 Basal	PIC4.2 Basal	PIC4.3 Basal	PIC4.4 Basal	PIC4.5 Basal	PIC5.1 Basal	PIC5.2 Basal	PIC5.3 Basal	PIC5.4 Basal	PIC5.5 Basal	PIC6.1 Basal	PIC6.2 Basal	PIC6.3 Basal	PIC6.4 Basal	PIC6.5 Basal	PIC7.1 Basal	PIC7.2 Basal	PIC7.3 Basal	PIC7.4 Basal	PIC7.5 Basal	PIC8.1 Basal	PIC8.2 Basal	PIC8.3 Basal	PIC8.4 Basal	PIC8.5 Basal	PIC9.1 Basal	PIC9.2 Basal	PIC9.3 Basal	PIC9.4 Basal	PIC9.5 Basal	PIC10.1 Basal	PIC10.2 Basal	PIC10.3 Basal	PIC10.4 Basal	PIC10.5 Basal
0
1	0
1	0	0
1	0	0	0
1	0	0	0	0
7	7	7	7	7	0
7	7	7	7	7	0	0
7	7	7	7	7	0	0	0
6	6	6	6	6	4	4	4	0
6	6	6	6	6	4	4	4	0	0
7	7	7	7	7	8	8	8	7	7	0
6	6	6	6	6	7	7	7	6	6	1	0
7	7	7	7	7	8	8	8	7	7	0	1	0
7	7	7	7	7	8	8	8	7	7	0	1	0	0
7	7	7	7	7	10	10	10	10	10	3	4	3	3	0
5	6	6	6	6	8	8	8	7	7	11	10	11	11	14	0
5	5	5	5	5	6	6	6	3	3	6	5	6	6	9	8	0
5	5	5	5	5	6	6	6	2	2	6	5	6	6	9	8	1	0
5	5	5	5	5	6	6	6	2	2	6	5	6	6	9	8	1	0	0
5	5	5	5	5	6	6	6	2	2	6	5	6	6	9	8	1	0	0	0
3	3	3	3	3	6	6	6	4	4	4	3	4	4	7	6	3	3	3	3	0
3	3	3	3	3	6	6	6	5	5	3	2	3	3	6	7	4	4	4	4	1	0
3	3	3	3	3	6	6	6	5	5	3	2	3	3	6	7	4	4	4	4	1	0	0
2	2	2	2	2	7	7	7	6	6	6	5	6	6	9	6	5	5	5	5	3	2	2	0
3	3	3	3	3	6	6	6	5	5	3	2	3	3	6	7	4	4	4	4	1	0	0	2	0
2	1	1	1	1	8	8	8	8	8	7	6	7	7	7	8	7	7	7	7	5	3	3	2	3	0
2	1	1	1	1	8	8	8	8	8	7	6	7	7	7	8	7	7	7	7	5	3	3	2	3	0	0
2	2	2	2	2	7	7	7	6	6	6	5	6	6	9	6	5	5	5	5	2	1	1	1	1	2	2	0
5	5	5	5	5	13	13	13	13	13	12	11	12	12	9	9	11	11	11	11	9	8	8	7	8	5	5	7	0
2	1	1	1	1	8	8	8	8	8	7	6	7	7	7	8	7	7	7	7	5	3	3	2	3	0	0	2	5	0
9	9	9	9	9	10	10	10	9	9	9	8	9	9	12	8	8	8	8	8	8	7	7	7	7	9	9	8	10	9	0
9	9	9	9	9	10	10	10	9	9	9	8	9	9	12	8	8	8	8	8	8	7	7	7	7	9	9	8	10	9	0	0
6	6	6	6	6	9	9	9	8	8	8	7	8	8	11	5	7	7	7	7	6	5	5	4	5	6	6	5	7	6	2	2	0
6	6	6	6	6	9	9	9	8	8	9	8	9	9	11	5	7	7	7	7	6	6	6	5	6	7	7	6	7	7	5	5	3	0
6	6	6	6	6	9	9	9	8	8	9	8	9	9	11	5	7	7	7	7	6	6	6	5	6	7	7	6	7	7	4	4	3	1	0
2	2	2	2	2	8	8	8	6	6	7	6	7	7	10	6	4	4	4	4	2	3	3	2	3	4	4	2	7	4	9	9	6	6	6	0
2	2	2	2	2	8	8	8	6	6	7	6	7	7	10	6	4	4	4	4	2	3	3	2	3	4	4	2	7	4	9	9	6	6	6	0	0
2	2	2	2	2	8	8	8	6	6	7	6	7	7	10	6	4	4	4	4	2	3	3	2	3	4	4	2	7	4	9	9	6	6	6	0	0	0
1	1	1	1	1	8	8	8	7	7	7	6	7	7	7	7	5	5	5	5	3	3	3	2	3	2	2	2	4	2	9	9	6	6	6	1	1	1	0
2	2	2	2	2	8	8	8	6	6	7	6	7	7	10	6	4	4	4	4	2	3	3	2	3	4	4	2	7	4	9	9	6	6	6	0	0	0	1	0
10	10	10	10	10	10	10	10	8	8	11	10	11	11	14	7	7	7	7	7	8	9	9	10	9	12	12	10	13	12	8	8	7	7	7	10	10	10	11	10	0
2	2	2	2	2	7	7	7	5	5	7	6	7	7	10	5	3	3	3	3	2	3	3	2	3	4	4	2	8	4	9	9	6	6	6	1	1	1	2	1	8	0
9	9	9	9	9	10	10	10	8	8	10	9	10	10	13	8	7	7	7	7	7	8	8	9	8	11	11	9	11	11	8	8	7	7	7	8	8	8	9	8	3	8	0
9	9	9	9	9	10	10	10	8	8	10	9	10	10	13	8	7	7	7	7	7	8	8	9	8	11	11	9	11	11	8	8	7	7	7	8	8	8	9	8	3	8	1	0
5	5	5	5	5	5	5	5	3	3	6	5	6	6	9	8	2	1	1	1	3	4	4	5	4	7	7	5	11	7	8	8	7	7	7	4	4	4	5	4	7	3	7	7	0
6	6	6	6	6	7	7	7	6	6	9	8	9	9	6	12	8	6	6	6	8	7	7	8	7	6	6	8	8	6	11	11	10	10	10	9	9	9	6	9	13	9	12	12	6	0
6	6	6	6	6	7	7	7	6	6	9	8	9	9	6	12	8	6	6	6	8	7	7	8	7	6	6	8	8	6	11	11	10	10	10	9	9	9	6	9	13	9	12	12	6	0	0
6	6	6	6	6	7	7	7	6	6	9	8	9	9	6	12	8	6	6	6	8	7	7	8	7	6	6	8	8	6	11	11	10	10	10	9	9	9	6	9	13	9	12	12	6	0	0	0
6	6	6	6	6	6	6	6	5	5	8	7	8	8	7	11	7	5	5	5	7	6	6	7	6	6	6	7	9	6	10	10	9	9	9	8	8	8	6	8	12	8	11	11	5	1	1	1	0
6	6	6	6	6	7	7	7	6	6	9	8	9	9	6	12	8	6	6	6	8	7	7	8	7	6	6	8	8	6	11	11	10	10	10	9	9	9	6	9	13	9	12	12	6	0	0	0	1	0
5	5	5	5	5	7	7	7	4	4	6	5	6	6	9	9	2	2	2	2	3	4	4	5	4	7	7	5	10	7	8	8	7	7	7	3	3	3	4	3	7	4	5	5	3	8	8	8	7	8
10	10	10	10	10	8	8	8	7	7	11	10	11	11	14	7	8	8	8	8	8	9	9	10	9	12	12	10	13	12	9	9	8	8	8	10	10	10	11	10	5	9	6	6	8	12	12	12	11	12
10	10	10	10	10	8	8	8	7	7	11	10	11	11	14	7	8	8	8	8	8	9	9	10	9	12	12	10	13	12	9	9	8	8	8	10	10	10	11	10	5	9	6	6	8	12	12	12	11	12
6	5	5	5	5	7	7	7	4	4	5	4	5	5	8	9	3	3	3	3	3	4	4	6	4	7	7	6	12	7	9	9	8	8	8	5	5	5	6	5	9	5	8	8	4	9	9	9	8	9
6	5	5	5	5	7	7	7	4	4	5	4	5	5	8	9	3	3	3	3	3	4	4	6	4	7	7	6	12	7	9	9	8	8	8	5	5	5	6	5	9	5	8	8	4	9	9	9	8	9
5	6	6	6	6	13	13	13	13	13	13	12	13	13	10	8	12	12	12	12	10	9	9	8	9	6	6	8	4	6	11	11	8	8	8	9	9	9	6	9	13	9	12	12	12	9	9	9	10	9
9	9	9	9	9	8	8	8	5	5	10	9	10	10	13	7	7	5	5	5	7	8	8	9	8	11	11	9	11	11	8	8	7	7	7	8	8	8	9	8	7	8	6	6	5	7	7	7	6	7
9	9	9	9	9	8	8	8	7	7	10	9	10	10	13	7	7	7	7	7	7	8	8	9	8	11	11	9	11	11	8	8	7	7	7	8	8	8	9	8	7	8	6	6	7	11	11	11	10	11
3	3	3	3	3	6	6	6	5	5	6	5	6	6	9	7	3	3	3	3	2	3	3	3	3	5	5	3	8	5	8	8	6	6	6	1	1	1	2	1	9	2	7	7	3	8	8	8	7	8
3	3	3	3	3	6	6	6	5	5	6	5	6	6	9	7	3	3	3	3	2	3	3	3	3	5	5	3	8	5	8	8	6	6	6	1	1	1	2	1	9	2	7	7	3	8	8	8	7	8
8	8	8	8	8	10	10	10	7	7	9	8	9	9	12	7	5	5	5	5	6	7	7	8	7	10	10	8	9	10	6	6	5	5	5	6	6	6	7	6	5	7	4	4	6	11	11	11	10	11
8	8	8	8	8	10	10	10	7	7	9	8	9	9	12	7	5	5	5	5	6	7	7	8	7	10	10	8	9	10	6	6	5	5	5	6	6	6	7	6	5	7	4	4	6	11	11	11	10	11
5	5	5	5	5	6	6	6	4	4	6	5	6	6	9	9	2	2	2	2	3	4	4	5	4	7	7	5	10	7	8	8	7	7	7	3	3	3	4	3	9	4	7	7	3	8	8	8	7	8
5	5	5	5	5	6	6	6	4	4	6	5	6	6	9	9	2	2	2	2	3	4	4	5	4	7	7	5	10	7	8	8	7	7	7	3	3	3	4	3	9	4	7	7	3	8	8	8	7	8
5	5	5	5	5	6	6	6	4	4	6	5	6	6	9	9	2	2	2	2	3	4	4	5	4	7	7	5	10	7	8	8	7	7	7	3	3	3	4	3	9	4	7	7	3	8	8	8	7	8
10	10	10	10	10	8	8	8	7	7	10	9	10	10	13	7	8	8	8	8	8	9	9	10	9	12	12	10	13	12	9	9	8	8	8	10	10	10	11	10	8	9	8	8	8	12	12	12	11	12
10	10	10	10	10	8	8	8	7	7	10	9	10	10	13	7	8	8	8	8	8	9	9	10	9	12	12	10	13	12	9	9	8	8	8	10	10	10	11	10	8	9	8	8	8	12	12	12	11	12
9	9	9	9	9	8	8	8	7	7	10	9	10	10	13	7	7	7	7	7	7	8	8	9	8	11	11	9	11	11	8	8	7	7	7	8	8	8	9	8	4	8	3	3	7	11	11	11	10	11
10	10	10	10	10	8	8	8	7	7	10	9	10	10	13	7	8	8	8	8	8	9	9	10	9	12	12	10	13	12	9	9	8	8	8	10	10	10	11	10	8	9	8	8	8	12	12	12	11	12
9	9	9	9	9	8	8	8	7	7	10	9	10	10	13	7	7	7	7	7	7	8	8	9	8	11	11	9	11	11	8	8	7	7	7	8	8	8	9	8	4	8	3	3	7	11	11	11	10	11
8	8	8	8	8	12	12	12	10	10	11	10	11	11	8	12	9	8	8	8	10	9	9	10	9	8	8	10	5	8	8	8	8	8	7	10	10	10	7	10	11	11	9	9	9	5	5	5	6	5
8	8	8	8	8	12	12	12	10	10	11	10	11	11	8	12	9	8	8	8	10	9	9	10	9	8	8	10	5	8	9	9	8	7	8	10	10	10	7	10	11	11	9	9	9	5	5	5	6	5
8	8	8	8	8	12	12	12	10	10	11	10	11	11	8	12	9	8	8	8	10	9	9	10	9	8	8	10	5	8	9	9	8	8	8	10	10	10	7	10	11	11	9	9	9	5	5	5	6	5
8	8	8	8	8	12	12	12	10	10	11	10	11	11	8	12	9	8	8	8	10	9	9	10	9	8	8	10	5	8	9	9	8	8	8	10	10	10	7	10	11	11	9	9	9	5	5	5	6	5
8	8	8	8	8	12	12	12	10	10	11	10	11	11	8	12	9	8	8	8	10	9	9	10	9	8	8	10	5	8	9	9	8	8	8	10	10	10	7	10	11	11	9	9	9	5	5	5	6	5
6	6	6	6	6	12	12	12	12	12	7	9	7	7	9	12	10	10	10	10	8	6	6	5	6	5	5	5	9	5	12	12	9	10	10	6	6	6	5	6	16	7	14	14	10	11	11	11	10	11
5	5	5	5	5	11	11	11	10	10	6	8	6	6	9	10	8	8	8	8	6	5	5	4	5	5	5	4	9	5	11	11	8	9	9	4	4	4	4	4	14	5	12	12	8	11	11	11	10	11
6	6	6	6	6	12	12	12	12	12	7	9	7	7	9	12	10	10	10	10	8	6	6	5	6	5	5	5	9	5	12	12	9	10	10	6	6	6	5	6	16	7	14	14	10	11	11	11	10	11
6	6	6	6	6	12	12	12	12	12	7	9	7	7	9	12	10	10	10	10	8	6	6	5	6	5	5	5	9	5	12	12	9	10	10	6	6	6	5	6	16	7	14	14	10	11	11	11	10	11
6	6	6	6	6	12	12	12	12	12	7	9	7	7	9	12	10	10	10	10	8	6	6	5	6	5	5	5	9	5	12	12	9	10	10	6	6	6	5	6	16	7	14	14	10	11	11	11	10	11
10	10	10	10	10	11	11	11	12	12	7	9	7	7	9	16	10	10	10	10	10	8	8	9	8	9	9	9	13	9	12	12	11	12	12	10	10	10	9	10	16	11	14	14	10	11	11	11	10	11
10	10	10	10	10	11	11	11	12	12	7	9	7	7	9	16	10	10	10	10	10	8	8	9	8	9	9	9	13	9	12	12	11	12	12	10	10	10	9	10	16	11	14	14	10	11	11	11	10	11
10	10	10	10	10	11	11	11	12	12	7	9	7	7	9	16	10	10	10	10	10	8	8	9	8	9	9	9	13	9	12	12	11	12	12	10	10	10	9	10	16	11	14	14	10	11	11	11	10	11
10	10	10	10	10	11	11	11	12	12	7	9	7	7	9	16	10	10	10	10	10	8	8	9	8	9	9	9	13	9	12	12	11	12	12	10	10	10	9	10	16	11	14	14	10	11	11	11	10	11
10	10	10	10	10	11	11	11	12	12	7	9	7	7	9	16	10	10	10	10	10	8	8	9	8	9	9	9	13	9	12	12	11	12	12	10	10	10	9	10	16	11	14	14	10	11	11	11	10	11
8	8	8	8	8	9	9	9	9	9	7	9	7	7	9	10	10	9	9	9	9	7	7	7	7	7	7	7	10	7	10	10	8	9	9	9	9	9	8	9	13	9	12	12	9	8	8	8	7	8
8	8	8	8	8	9	9	9	9	9	7	9	7	7	9	10	10	9	9	9	9	7	7	7	7	7	7	7	10	7	10	10	8	9	9	9	9	9	8	9	13	9	12	12	9	8	8	8	7	8
8	8	8	8	8	9	9	9	9	9	7	9	7	7	9	10	10	9	9	9	9	7	7	7	7	7	7	7	10	7	10	10	8	9	9	9	9	9	8	9	13	9	12	12	9	8	8	8	7	8
8	8	8	8	8	9	9	9	9	9	7	9	7	7	9	10	10	9	9	9	9	7	7	7	7	7	7	7	10	7	10	10	8	9	9	9	9	9	8	9	13	9	12	12	9	8	8	8	7	8
10	10	10	10	10	10	10	10	10	10	8	10	8	8	9	13	10	9	9	9	10	9	9	9	9	10	10	10	12	10	10	10	9	9	9	11	11	11	10	11	13	11	12	12	9	9	9	9	8	9
10	10	10	10	10	11	11	11	11	11	7	9	7	7	9	14	10	9	9	9	10	8	8	9	8	9	9	9	11	9	10	10	9	10	10	10	10	10	9	10	14	11	12	12	9	9	9	9	8	9
10	10	10	10	10	11	11	11	11	11	7	9	7	7	9	14	10	9	9	9	10	8	8	9	8	9	9	9	11	9	10	10	9	10	10	10	10	10	9	10	14	11	12	12	9	9	9	9	8	9
10	10	10	10	10	11	11	11	11	11	7	9	7	7	9	14	10	9	9	9	10	8	8	9	8	9	9	9	11	9	10	10	9	10	10	10	10	10	9	10	14	11	12	12	9	9	9	9	8	9
9	9	9	9	9	10	10	10	9	9	6	8	6	6	9	12	8	7	7	7	8	7	7	8	7	9	9	8	11	9	9	9	8	9	9	8	8	8	8	8	12	9	10	10	7	9	9	9	8	9
10	10	10	10	10	11	11	11	11	11	7	9	7	7	9	14	10	9	9	9	10	8	8	9	8	9	9	9	11	9	10	10	9	10	10	10	10	10	9	10	14	11	12	12	9	9	9	9	8	9
11	11	11	11	11	12	12	12	12	12	7	9	7	7	10	15	11	10	10	10	11	8	8	9	8	9	9	9	12	9	10	10	9	11	11	11	11	11	10	11	15	12	13	13	9	10	10	10	9	10
10	10	10	10	10	11	11	11	11	11	7	9	7	7	9	14	10	9	9	9	10	8	8	9	8	9	9	9	11	9	10	10	9	10	10	10	10	10	9	10	14	11	12	12	8	9	9	9	8	9
11	11	11	11	11	12	12	12	12	12	7	9	7	7	10	15	11	10	10	10	11	8	8	9	8	9	9	9	12	9	10	10	9	11	11	11	11	11	10	11	15	12	13	13	9	10	10	10	9	10
11	11	11	11	11	12	12	12	12	12	7	9	7	7	10	15	11	10	10	10	11	8	8	9	8	9	9	9	12	9	10	10	9	11	11	11	11	11	10	11	15	12	13	13	9	10	10	10	9	10
11	11	11	11	11	12	12	12	12	12	7	9	7	7	10	15	11	10	10	10	11	8	8	9	8	9	9	9	12	9	10	10	9	11	11	11	11	11	10	11	15	12	13	13	9	10	10	10	9	10
9	9	9	9	9	10	10	10	11	11	7	9	7	7	10	13	11	11	11	11	10	7	7	6	7	7	7	7	14	7	11	11	9	11	11	11	11	11	10	11	15	10	15	15	10	12	12	12	11	12
9	9	9	9	9	10	10	10	11	11	7	9	7	7	10	13	11	11	11	11	10	7	7	6	7	7	7	7	14	7	11	11	9	11	11	11	11	11	10	11	15	10	15	15	10	12	12	12	11	12
9	9	9	9	9	10	10	10	11	11	7	9	7	7	10	13	11	11	11	11	10	7	7	6	7	7	7	7	14	7	11	11	9	11	11	11	11	11	10	11	15	10	15	15	10	12	12	12	11	12
9	9	9	9	9	10	10	10	11	11	7	9	7	7	10	13	11	11	11	11	10	7	7	6	7	7	7	7	14	7	11	11	9	11	11	11	11	11	10	11	15	10	15	15	10	12	12	12	11	12
9	9	9	9	9	10	10	10	11	11	7	9	7	7	10	13	11	11	11	11	10	7	7	6	7	7	7	7	14	7	11	11	9	11	11	11	11	11	10	11	15	10	15	15	10	12	12	12	11	12
11	11	11	11	11	8	8	8	11	11	8	10	8	8	10	13	11	11	11	11	11	9	9	10	9	10	10	10	13	10	11	11	10	11	11	12	12	12	11	12	14	12	13	13	9	11	11	11	10	11
11	11	11	11	11	8	8	8	11	11	8	10	8	8	10	13	11	11	11	11	11	9	9	10	9	10	10	10	13	10	11	11	10	11	11	12	12	12	11	12	14	12	13	13	9	11	11	11	10	11
10	10	10	10	10	8	8	8	10	10	7	9	7	7	9	12	10	10	10	10	10	8	8	9	8	9	9	9	12	9	10	10	9	10	10	11	11	11	10	11	13	11	12	12	9	10	10	10	9	10
11	11	11	11	11	8	8	8	11	11	8	10	8	8	10	13	11	11	11	11	11	9	9	10	9	10	10	10	13	10	11	11	10	11	11	12	12	12	11	12	14	12	13	13	9	11	11	11	10	11
10	10	10	10	10	8	8	8	10	10	7	9	7	7	9	12	10	10	10	10	10	8	8	9	8	9	9	9	12	9	10	10	9	10	10	11	11	11	10	11	13	11	12	12	9	10	10	10	9	10
8	8	8	8	8	10	10	10	11	11	6	9	6	6	8	13	10	10	10	10	9	7	7	6	7	7	7	7	12	7	11	11	9	10	10	9	9	9	8	9	15	9	14	14	9	11	11	11	10	11
8	8	8	8	8	10	10	10	11	11	6	9	6	6	8	13	10	10	10	10	9	7	7	6	7	7	7	7	12	7	11	11	9	10	10	9	9	9	8	9	15	9	14	14	9	11	11	11	10	11
8	8	8	8	8	14	14	14	14	14	8	11	8	8	10	12	12	12	12	12	10	8	8	7	8	7	7	7	9	7	12	12	9	10	10	8	8	8	7	8	16	9	14	14	12	13	13	13	12	13
7	7	7	7	7	9	9	9	10	10	6	8	6	6	8	12	9	9	9	9	8	6	6	5	6	6	6	6	11	6	10	10	8	9	9	8	8	8	7	8	14	8	13	13	8	10	10	10	9	10
7	7	7	7	7	10	10	10	11	11	9	10	9	9	8	13	10	10	10	10	9	8	8	7	8	7	7	8	10	7	12	12	10	10	10	9	9	9	7	9	15	9	14	14	9	9	9	9	9	9
7	7	7	7	7	12	12	12	12	12	7	10	7	7	9	12	11	11	11	11	9	7	7	5	7	6	6	6	11	6	12	12	9	10	10	8	8	8	7	8	16	8	15	15	11	12	12	12	11	12
5	5	5	5	5	8	8	8	8	8	6	8	6	6	9	8	8	8	8	8	6	5	5	4	5	5	5	4	10	5	11	11	8	9	9	5	5	5	5	5	13	5	12	12	8	10	10	10	9	10
7	7	7	7	7	10	10	10	11	11	7	10	7	7	9	11	11	11	11	11	9	7	7	6	7	6	6	6	11	6	13	13	10	11	11	8	8	8	7	8	16	8	15	15	11	11	11	11	10	11
9	9	9	9	9	9	9	9	11	11	9	12	9	9	11	11	13	13	13	13	11	9	9	8	9	8	8	8	14	8	15	15	12	13	13	11	11	11	10	11	17	10	17	17	13	12	12	12	11	12
6	6	6	6	6	9	9	9	9	9	6	9	6	6	9	9	9	9	9	9	7	6	6	5	6	6	6	5	11	6	12	12	9	10	10	6	6	6	6	6	14	6	13	13	9	11	11	11	10	11
10	10	10	10	10	10	10	10	12	12	12	13	12	12	14	10	14	14	14	14	12	10	10	9	10	9	9	9	13	9	14	14	11	12	12	12	12	12	11	12	16	11	16	16	14	13	13	13	12	13
9	9	9	9	9	9	9	9	11	11	9	10	9	9	11	11	11	11	11	11	10	8	8	8	8	8	8	8	11	8	11	11	9	10	10	10	10	10	9	10	14	10	13	13	10	11	11	11	10	11
8	8	8	8	8	8	8	8	10	10	7	9	7	7	9	10	10	10	10	10	9	7	7	7	7	7	7	7	10	7	10	10	8	9	9	9	9	9	8	9	13	9	12	12	9	10	10	10	9	10
8	8	8	8	8	8	8	8	10	10	7	9	7	7	9	10	10	10	10	10	9	7	7	7	7	7	7	7	10	7	10	10	8	9	9	9	9	9	8	9	13	9	12	12	9	10	10	10	9	10
8	8	8	8	8	8	8	8	10	10	7	9	7	7	9	10	10	10	10	10	9	7	7	7	7	7	7	7	10	7	10	10	8	9	9	9	9	9	8	9	13	9	12	12	9	10	10	10	9	10
8	8	8	8	8	13	13	13	13	13	8	11	8	8	10	11	12	12	12	12	10	8	8	6	8	7	7	7	10	7	11	11	8	9	9	9	9	9	8	9	15	9	14	14	12	13	13	13	12	13
9	9	9	9	9	12	12	12	12	12	7	10	7	7	9	12	11	11	11	11	10	8	8	7	8	8	8	8	11	8	10	10	8	9	9	10	10	10	9	10	12	10	11	11	11	12	12	12	11	12
6	6	6	6	6	9	9	9	9	9	6	7	6	6	8	9	8	8	8	8	7	5	5	4	5	5	5	5	8	5	7	7	5	6	6	7	7	7	6	7	9	7	8	8	8	9	9	9	8	9
5	5	5	5	5	10	10	10	10	10	7	8	7	7	9	8	9	9	9	9	7	5	5	3	5	4	4	4	7	4	8	8	5	6	6	6	6	6	5	6	12	6	11	11	9	10	10	10	9	10
7	7	7	7	7	11	11	11	11	11	7	9	7	7	7	11	10	10	10	10	9	7	7	6	7	6	6	7	8	6	9	9	7	8	8	9	9	9	7	9	13	9	12	12	10	9	9	9	9	9
6	6	6	6	6	11	11	11	11	11	7	8	7	7	10	9	10	10	10	10	8	5	5	3	5	4	4	4	8	4	8	8	5	7	7	7	7	7	6	7	13	7	12	12	10	11	11	11	10	11
6	6	6	6	6	9	9	9	9	9	6	7	6	6	8	9	8	8	8	8	7	5	5	4	5	5	5	5	8	5	7	7	5	6	6	7	7	7	6	7	11	7	10	10	8	9	9	9	8	9
6	6	6	6	6	9	9	9	9	9	6	7	6	6	8	9	8	8	8	8	7	5	5	4	5	5	5	5	8	5	7	7	5	6	6	7	7	7	6	7	11	7	10	10	8	9	9	9	8	9
6	6	6	6	6	9	9	9	9	9	6	7	6	6	8	9	8	8	8	8	7	5	5	4	5	5	5	5	8	5	7	7	5	6	6	7	7	7	6	7	11	7	10	10	8	9	9	9	8	9
5	5	5	5	5	8	8	8	7	7	5	6	5	5	8	7	6	6	6	6	5	4	4	3	4	5	5	4	8	5	6	6	4	5	5	5	5	5	5	5	9	5	8	8	6	9	9	9	8	9
7	7	7	7	7	7	7	7	8	8	7	8	7	7	9	8	9	9	9	9	8	6	6	6	6	6	6	6	10	6	9	9	7	8	8	9	9	9	8	9	11	8	11	11	9	9	9	9	8	9
7	7	7	7	7	7	7	7	8	8	7	8	7	7	9	8	9	9	9	9	8	6	6	6	6	6	6	6	10	6	9	9	7	8	8	9	9	9	8	9	11	8	11	11	9	9	9	9	8	9
9	9	9	9	9	7	7	7	7	7	7	8	7	7	9	10	8	8	8	8	9	7	7	8	7	8	8	8	12	8	9	9	8	9	9	11	11	11	10	11	11	10	11	11	9	9	9	9	8	9
6	6	6	6	6	9	9	9	9	9	6	7	6	6	8	9	8	8	8	8	7	5	5	5	5	5	5	5	8	5	8	8	6	7	7	7	7	7	6	7	11	7	10	10	8	9	9	9	8	9
7	7	7	7	7	7	7	7	8	8	7	8	7	7	9	8	9	9	9	9	8	6	6	6	6	6	6	6	10	6	9	9	7	8	8	9	9	9	8	9	11	8	11	11	9	9	9	9	8	9
6	6	6	6	6	8	8	8	8	8	6	7	6	6	9	8	7	7	7	7	6	5	5	4	5	6	6	5	9	6	7	7	5	6	6	6	6	6	6	6	10	6	9	9	6	10	10	10	9	10
6	6	6	6	6	9	9	9	9	9	5	6	5	5	8	11	8	8	8	8	7	4	4	3	4	4	4	4	10	4	8	8	6	8	8	7	7	7	6	7	11	7	10	10	8	9	9	9	8	9
4	4	4	4	4	7	7	7	6	6	4	5	4	4	7	8	5	5	5	5	4	3	3	2	3	4	4	3	9	4	7	7	5	6	6	4	4	4	4	4	8	4	7	7	5	8	8	8	7	8
6	6	6	6	6	9	9	9	8	8	5	7	5	5	8	10	7	7	7	7	6	5	5	4	5	6	6	5	11	6	9	9	7	8	8	6	6	6	6	6	10	6	9	9	7	10	10	10	9	10
4	4	4	4	4	7	7	7	6	6	4	5	4	4	7	8	5	5	5	5	4	3	3	2	3	4	4	3	9	4	7	7	5	6	6	4	4	4	4	4	8	4	7	7	5	8	8	8	7	8
6	6	6	6	6	7	7	7	7	7	5	7	5	5	8	9	7	7	7	7	6	5	5	5	5	6	6	5	11	6	10	10	8	9	9	6	6	6	6	6	12	6	11	11	7	9	9	9	8	9
7	7	7	7	7	8	8	8	9	9	6	8	6	6	8	11	9	9	9	9	8	6	6	6	6	6	6	6	11	6	11	11	9	10	10	8	8	8	7	8	14	8	13	13	9	9	9	9	8	9
9	9	9	9	9	7	7	7	9	9	6	8	6	6	8	13	9	9	9	9	9	7	7	8	7	8	8	8	13	8	11	11	10	11	11	10	10	10	9	10	12	10	11	11	9	9	9	9	8	9
10	10	10	10	10	8	8	8	10	10	7	9	7	7	9	12	10	10	10	10	10	8	8	9	8	9	9	9	12	9	10	10	9	10	10	11	11	11	10	11	11	11	10	10	10	10	10	10	9	10
7	7	7	7	7	8	8	8	9	9	6	8	6	6	8	11	9	9	9	9	8	6	6	6	6	6	6	6	11	6	11	11	9	10	10	8	8	8	7	8	14	8	13	13	9	9	9	9	8	9
9	9	9	9	9	8	8	8	9	9	10	9	10	10	11	13	9	9	9	9	9	8	8	9	8	9	9	9	14	9	10	10	10	11	11	11	11	11	10	11	13	10	13	13	8	10	10	10	9	10
9	9	9	9	9	8	8	8	9	9	10	9	10	10	11	13	9	9	9	9	9	8	8	9	8	9	9	9	14	9	10	10	10	11	11	11	11	11	10	11	13	10	13	13	8	10	10	10	9	10
9	9	9	9	9	8	8	8	9	9	10	9	10	10	11	13	9	9	9	9	9	8	8	9	8	9	9	9	14	9	10	10	10	11	11	11	11	11	10	11	13	10	13	13	8	10	10	10	9	10
9	9	9	9	9	8	8	8	9	9	10	9	10	10	11	13	9	9	9	9	9	8	8	9	8	9	9	9	14	9	10	10	10	11	11	11	11	11	10	11	13	10	13	13	8	10	10	10	9	10
9	9	9	9	9	8	8	8	9	9	10	9	10	10	11	13	9	9	9	9	9	8	8	9	8	9	9	9	14	9	10	10	10	11	11	11	11	11	10	11	13	10	13	13	8	10	10	10	9	10
14	14	14	14	14	14	14	14	14	14	15	14	15	15	16	18	14	14	14	14	14	13	13	14	13	14	14	14	19	14	17	17	16	14	14	16	16	16	15	16	18	15	18	18	14	15	15	15	14	15
11	11	11	11	11	11	11	11	11	11	12	11	12	12	13	15	11	11	11	11	11	10	10	11	10	11	11	11	16	11	14	14	13	11	11	13	13	13	12	13	15	12	15	15	11	12	12	12	11	12
11	11	11	11	11	11	11	11	11	11	12	11	12	12	13	15	11	11	11	11	11	10	10	11	10	11	11	11	16	11	14	14	13	11	11	13	13	13	12	13	15	12	15	15	11	12	12	12	11	12
9	9	9	9	9	9	9	9	8	8	10	9	10	10	12	12	8	8	8	8	8	8	8	9	8	10	10	9	15	10	12	12	11	9	9	10	10	10	10	10	12	9	12	12	8	11	11	11	10	11
14	14	14	14	14	14	14	14	14	14	15	14	15	15	16	18	14	14	14	14	14	13	13	14	13	14	14	14	19	14	17	17	16	14	14	16	16	16	15	16	18	15	18	18	14	15	15	15	14	15
11	11	11	11	11	9	9	9	10	10	12	11	12	12	13	12	11	11	11	11	11	10	10	11	10	11	11	11	14	11	12	12	11	11	11	13	13	13	12	13	9	12	9	9	11	11	11	11	10	11
9	9	9	9	9	7	7	7	7	7	10	9	10	10	12	9	8	8	8	8	8	8	8	9	8	10	10	9	13	10	10	10	9	9	9	10	10	10	10	10	6	9	6	6	8	10	10	10	9	10
9	9	9	9	9	7	7	7	7	7	10	9	10	10	12	9	8	8	8	8	8	8	8	9	8	10	10	9	13	10	10	10	9	9	9	10	10	10	10	10	6	9	6	6	8	10	10	10	9	10
11	11	11	11	11	9	9	9	10	10	12	11	12	12	13	12	11	11	11	11	11	10	10	11	10	11	11	11	14	11	12	12	11	11	11	13	13	13	12	13	9	12	9	9	11	11	11	11	10	11
9	9	9	9	9	7	7	7	7	7	10	9	10	10	12	9	8	8	8	8	8	8	8	9	8	10	10	9	13	10	10	10	9	9	9	10	10	10	10	10	6	9	6	6	8	10	10	10	9	10
8	8	8	8	8	9	9	9	9	9	10	9	10	10	9	13	9	9	9	9	9	8	8	9	8	8	8	9	12	8	8	8	9	11	11	11	11	11	9	11	13	10	13	13	9	8	8	8	8	8
8	8	8	8	8	9	9	9	9	9	10	9	10	10	9	13	9	9	9	9	9	8	8	9	8	8	8	9	12	8	8	8	9	11	11	11	11	11	9	11	13	10	13	13	9	8	8	8	8	8
8	8	8	8	8	9	9	9	9	9	10	9	10	10	9	13	9	9	9	9	9	8	8	9	8	8	8	9	12	8	8	8	9	11	11	11	11	11	9	11	13	10	13	13	9	8	8	8	8	8
8	8	8	8	8	9	9	9	9	9	10	9	10	10	9	13	9	9	9	9	9	8	8	9	8	8	8	9	12	8	8	8	9	11	11	11	11	11	9	11	13	10	13	13	9	8	8	8	8	8
8	8	8	8	8	9	9	9	9	9	10	9	10	10	9	13	9	9	9	9	9	8	8	9	8	8	8	9	12	8	8	8	9	11	11	11	11	11	9	11	13	10	13	13	9	8	8	8	8	8
12	12	12	12	12	13	13	13	13	13	14	13	14	14	13	13	13	13	13	13	13	12	12	13	12	12	12	13	12	12	12	12	11	11	11	15	15	15	13	15	9	14	9	9	13	12	12	12	12	12
13	13	13	13	13	13	13	13	13	13	14	13	14	14	15	13	13	13	13	13	13	12	12	13	12	13	13	13	14	13	8	8	9	11	11	15	15	15	14	15	13	14	13	13	13	14	14	14	13	14
13	13	13	13	13	13	13	13	13	13	14	13	14	14	15	13	13	13	13	13	13	12	12	13	12	13	13	13	14	13	8	8	9	11	11	15	15	15	14	15	13	14	13	13	13	14	14	14	13	14
13	13	13	13	13	13	13	13	13	13	14	13	14	14	15	13	13	13	13	13	13	12	12	13	12	13	13	13	14	13	8	8	9	11	11	15	15	15	14	15	13	14	13	13	13	14	14	14	13	14
13	13	13	13	13	13	13	13	13	13	14	13	14	14	15	13	13	13	13	13	13	12	12	13	12	13	13	13	14	13	8	8	9	11	11	15	15	15	14	15	13	14	13	13	13	14	14	14	13	14
14	14	14	14	14	12	12	12	13	13	15	14	15	15	16	15	14	14	14	14	14	13	13	14	13	14	14	14	17	14	15	15	14	14	14	16	16	16	15	16	12	15	12	12	14	14	14	14	13	14
14	14	14	14	14	12	12	12	13	13	15	14	15	15	16	15	14	14	14	14	14	13	13	14	13	14	14	14	17	14	15	15	14	14	14	16	16	16	15	16	12	15	12	12	14	14	14	14	13	14
14	14	14	14	14	12	12	12	13	13	15	14	15	15	16	15	14	14	14	14	14	13	13	14	13	14	14	14	17	14	15	15	14	14	14	16	16	16	15	16	12	15	12	12	14	14	14	14	13	14
14	14	14	14	14	12	12	12	13	13	15	14	15	15	16	15	14	14	14	14	14	13	13	14	13	14	14	14	17	14	15	15	14	14	14	16	16	16	15	16	12	15	12	12	14	14	14	14	13	14
9	9	9	9	9	8	8	8	9	9	10	9	10	10	11	13	9	9	9	9	9	8	8	9	8	9	9	9	14	9	10	10	10	11	11	11	11	11	10	11	13	10	13	13	8	10	10	10	9	10
10	10	10	10	10	10	10	10	10	10	11	10	11	11	12	14	10	10	10	10	10	9	9	10	9	10	10	10	15	10	9	9	10	12	12	12	12	12	11	12	14	11	14	14	10	11	11	11	10	11
10	10	10	10	10	10	10	10	10	10	11	10	11	11	12	12	10	10	10	10	10	9	9	10	9	10	10	10	13	10	11	11	10	10	10	12	12	12	11	12	8	11	8	8	10	11	11	11	10	11
10	10	10	10	10	10	10	10	10	10	11	10	11	11	12	12	10	10	10	10	10	9	9	10	9	10	10	10	13	10	11	11	10	10	10	12	12	12	11	12	8	11	8	8	10	11	11	11	10	11
10	10	10	10	10	10	10	10	10	10	11	10	11	11	12	12	10	10	10	10	10	9	9	10	9	10	10	10	13	10	11	11	10	10	10	12	12	12	11	12	8	11	8	8	10	11	11	11	10	11
10	10	10	10	10	10	10	10	10	10	11	10	11	11	12	12	10	10	10	10	10	9	9	10	9	10	10	10	13	10	11	11	10	10	10	12	12	12	11	12	8	11	8	8	10	11	11	11	10	11
11	11	11	11	11	11	11	11	11	11	12	11	12	12	13	13	11	11	11	11	11	10	10	11	10	11	11	11	14	11	12	12	11	11	11	13	13	13	12	13	9	12	9	9	11	12	12	12	11	12
11	11	11	11	11	11	11	11	11	11	12	11	12	12	13	13	11	11	11	11	11	10	10	11	10	11	11	11	14	11	12	12	11	11	11	13	13	13	12	13	9	12	9	9	11	12	12	12	11	12
11	11	11	11	11	11	11	11	11	11	12	11	12	12	13	13	11	11	11	11	11	10	10	11	10	11	11	11	14	11	12	12	11	11	11	13	13	13	12	13	9	12	9	9	11	12	12	12	11	12
11	11	11	11	11	11	11	11	11	11	12	11	12	12	13	13	11	11	11	11	11	10	10	11	10	11	11	11	14	11	12	12	11	11	11	13	13	13	12	13	9	12	9	9	11	12	12	12	11	12
11	11	11	11	11	11	11	11	11	11	12	11	12	12	13	13	11	11	11	11	11	10	10	11	10	11	11	11	14	11	12	12	11	11	11	13	13	13	12	13	9	12	9	9	11	12	12	12	11	12
13	13	13	13	13	12	12	12	13	13	14	13	14	14	15	13	13	13	13	13	13	12	12	13	12	13	13	13	14	13	10	10	10	11	11	15	15	15	14	15	13	14	13	13	12	14	14	14	13	14
13	13	13	13	13	12	12	12	13	13	14	13	14	14	15	13	13	13	13	13	13	12	12	13	12	13	13	13	14	13	10	10	10	11	11	15	15	15	14	15	13	14	13	13	12	14	14	14	13	14
13	13	13	13	13	12	12	12	13	13	14	13	14	14	15	13	13	13	13	13	13	12	12	13	12	13	13	13	14	13	10	10	10	11	11	15	15	15	14	15	13	14	13	13	12	14	14	14	13	14
13	13	13	13	13	12	12	12	13	13	14	13	14	14	15	13	13	13	13	13	13	12	12	13	12	13	13	13	14	13	10	10	10	11	11	15	15	15	14	15	13	14	13	13	12	14	14	14	13	14
13	13	13	13	13	12	12	12	13	13	14	13	14	14	15	13	13	13	13	13	13	12	12	13	12	13	13	13	14	13	10	10	10	11	11	15	15	15	14	15	13	14	13	13	12	14	14	14	13	14
14	14	14	14	14	14	14	14	14	14	15	14	15	15	16	16	14	14	14	14	14	13	13	14	13	14	14	14	17	14	15	15	14	14	14	16	16	16	15	16	12	15	12	12	14	15	15	15	14	15
14	14	14	14	14	14	14	14	14	14	15	14	15	15	16	16	14	14	14	14	14	13	13	14	13	14	14	14	17	14	15	15	14	14	14	16	16	16	15	16	12	15	12	12	14	15	15	15	14	15
14	14	14	14	14	14	14	14	14	14	15	14	15	15	16	16	14	14	14	14	14	13	13	14	13	14	14	14	17	14	15	15	14	14	14	16	16	16	15	16	12	15	12	12	14	15	15	15	14	15
14	14	14	14	14	14	14	14	14	14	15	14	15	15	16	16	14	14	14	14	14	13	13	14	13	14	14	14	17	14	15	15	14	14	14	16	16	16	15	16	12	15	12	12	14	15	15	15	14	15
14	14	14	14	14	14	14	14	14	14	15	14	15	15	16	16	14	14	14	14	14	13	13	14	13	14	14	14	17	14	15	15	14	14	14	16	16	16	15	16	12	15	12	12	14	15	15	15	14	15
9	9	9	9	9	9	9	9	9	9	10	9	10	10	11	13	9	9	9	9	9	8	8	9	8	9	9	9	14	9	12	12	11	9	9	11	11	11	10	11	13	10	13	13	9	10	10	10	9	10
8	8	8	8	8	8	8	8	8	8	9	8	9	9	10	12	8	8	8	8	8	7	7	8	7	8	8	8	13	8	11	11	10	9	9	10	10	10	9	10	10	9	10	10	8	9	9	9	8	9
9	9	9	9	9	9	9	9	9	9	10	9	10	10	11	13	9	9	9	9	9	8	8	9	8	9	9	9	14	9	12	12	11	9	9	11	11	11	10	11	13	10	13	13	9	10	10	10	9	10
9	9	9	9	9	9	9	9	9	9	10	9	10	10	11	13	9	9	9	9	9	8	8	9	8	9	9	9	14	9	12	12	11	9	9	11	11	11	10	11	13	10	13	13	9	10	10	10	9	10
9	9	9	9	9	9	9	9	9	9	10	9	10	10	11	13	9	9	9	9	9	8	8	9	8	9	9	9	14	9	12	12	11	9	9	11	11	11	10	11	13	10	13	13	9	10	10	10	9	10
12	12	12	12	12	12	12	12	12	12	13	12	13	13	14	14	12	12	12	12	12	11	11	12	11	12	12	12	15	12	13	13	12	12	12	14	14	14	13	14	10	13	10	10	12	13	13	13	12	13
12	12	12	12	12	12	12	12	12	12	13	12	13	13	14	14	12	12	12	12	12	11	11	12	11	12	12	12	15	12	13	13	12	12	12	14	14	14	13	14	10	13	10	10	12	13	13	13	12	13
12	12	12	12	12	12	12	12	12	12	13	12	13	13	14	14	12	12	12	12	12	11	11	12	11	12	12	12	15	12	13	13	12	12	12	14	14	14	13	14	10	13	10	10	12	13	13	13	12	13
12	12	12	12	12	12	12	12	12	12	13	12	13	13	14	14	12	12	12	12	12	11	11	12	11	12	12	12	15	12	13	13	12	12	12	14	14	14	13	14	10	13	10	10	12	13	13	13	12	13
12	12	12	12	12	12	12	12	12	12	13	12	13	13	14	14	12	12	12	12	12	11	11	12	11	12	12	12	15	12	13	13	12	12	12	14	14	14	13	14	10	13	10	10	12	13	13	13	12	13
11	11	11	11	11	9	9	9	10	10	12	11	12	12	13	12	11	11	11	11	11	10	10	11	10	11	11	11	14	11	12	12	11	11	11	13	13	13	12	13	9	12	9	9	11	11	11	11	10	11
11	11	11	11	11	9	9	9	10	10	12	11	12	12	13	12	11	11	11	11	11	10	10	11	10	11	11	11	14	11	12	12	11	11	11	13	13	13	12	13	9	12	9	9	11	11	11	11	10	11
11	11	11	11	11	9	9	9	10	10	12	11	12	12	13	12	11	11	11	11	11	10	10	11	10	11	11	11	14	11	12	12	11	11	11	13	13	13	12	13	9	12	9	9	11	11	11	11	10	11
11	11	11	11	11	9	9	9	10	10	12	11	12	12	13	12	11	11	11	11	11	10	10	11	10	11	11	11	14	11	12	12	11	11	11	13	13	13	12	13	9	12	9	9	11	11	11	11	10	11
11	11	11	11	11	9	9	9	10	10	12	11	12	12	13	12	11	11	11	11	11	10	10	11	10	11	11	11	14	11	12	12	11	11	11	13	13	13	12	13	9	12	9	9	11	11	11	11	10	11
10	10	10	10	10	9	9	9	10	10	11	10	11	11	12	12	10	10	10	10	10	9	9	10	9	10	10	10	13	10	9	9	9	10	10	12	12	12	11	12	12	11	12	12	9	11	11	11	10	11
10	10	10	10	10	9	9	9	10	10	11	10	11	11	12	12	10	10	10	10	10	9	9	10	9	10	10	10	13	10	9	9	9	10	10	12	12	12	11	12	12	11	12	12	9	11	11	11	10	11
10	10	10	10	10	9	9	9	10	10	11	10	11	11	12	12	10	10	10	10	10	9	9	10	9	10	10	10	13	10	9	9	9	10	10	12	12	12	11	12	12	11	12	12	9	11	11	11	10	11
10	10	10	10	10	9	9	9	10	10	11	10	11	11	12	12	10	10	10	10	10	9	9	10	9	10	10	10	13	10	9	9	9	10	10	12	12	12	11	12	12	11	12	12	9	11	11	11	10	11
10	10	10	10	10	9	9	9	10	10	11	10	11	11	12	12	10	10	10	10	10	9	9	10	9	10	10	10	13	10	9	9	9	10	10	12	12	12	11	12	12	11	12	12	9	11	11	11	10	11
9	9	9	9	9	9	9	9	9	9	10	9	10	10	11	13	9	9	9	9	9	8	8	9	8	9	9	9	14	9	12	12	11	9	9	11	11	11	10	11	13	10	13	13	9	10	10	10	9	10
9	9	9	9	9	9	9	9	9	9	10	9	10	10	11	13	9	9	9	9	9	8	8	9	8	9	9	9	14	9	12	12	11	9	9	11	11	11	10	11	13	10	13	13	9	10	10	10	9	10
9	9	9	9	9	9	9	9	9	9	10	9	10	10	11	13	9	9	9	9	9	8	8	9	8	9	9	9	14	9	12	12	11	9	9	11	11	11	10	11	13	10	13	13	9	10	10	10	9	10
9	9	9	9	9	9	9	9	9	9	10	9	10	10	11	13	9	9	9	9	9	8	8	9	8	9	9	9	14	9	12	12	11	9	9	11	11	11	10	11	13	10	13	13	9	10	10	10	9	10
9	9	9	9	9	9	9	9	9	9	10	9	10	10	11	13	9	9	9	9	9	8	8	9	8	9	9	9	14	9	12	12	11	9	9	11	11	11	10	11	13	10	13	13	9	10	10	10	9	10
[truncated: 176 more columns]

## Sheet: S2 Text, S2 Fig, S12 Table
S2 Text. Principal Coordinates Analysis (PCoA) using basal data. Percentage of variation explained by the first 3 axes
Axis	1	2	3
%	40.8224	14.2371	9.09072
Cum %	40.8224	55.0595	64.1502
S12 Table. Eigen values by axis and sample eigen vectors using basal data
Axis No.	1	2	3	4	5	6	7	8	9	10	11	12	13	14	15	16	17	18	19	20	21	22	23	24	25	26	27	28	29	30	31	32	33	34	35	36	37	38	39	40	41
EigenValue	28.7289	10.0194	6.39761	4.64225	3.63752	3.35097	2.66365	2.02953	1.50047	1.2309	0.932051	0.876682	0.764496	0.539971	0.490468	0.445219	0.408313	0.360472	0.337425	0.228882	0.159397	0.139105	0.102972	0.0913399	0.0649334	0.0504502	0.0427778	0.0278294	0.0258333	0.0214869	0.0184947	0.0137541	0.0111664	0.00473209	0.00368138	0.00241604	0.00223214	0.00223214	0.00223214	0.00223214	0.000813122
PIC1.1 Basal	0.167969	-0.170318	0.243877	0.00977168	-0.077563	-0.186541	0.0657863	0.0482099	-0.0469481	-0.0133118	-0.00321646	0.00768547	-0.0419966	-0.00483873	0.0058894	0.0412594	-0.0224676	-0.00572489	-0.00289253	0.020096	-0.00830674	0.00882217	0.00856659	-0.0370362	0.0273864	0.0230511	0.00767956	-0.0174032	-0.0479251	0.032657	0.00619662	-0.0270647	0.0327998	-0.0251151	-0.00642571	0.0158321	1.11706e-10	1.20481e-11	1.67079e-11	-1.3115e-11	0.00164199
PIC1.2 Basal	0.167987	-0.170283	0.247596	0.00865969	-0.0736689	-0.180842	0.0615615	0.0483272	-0.05117	-0.00891329	0.00237108	0.00409401	-0.0444297	-0.00545481	0.00788061	0.0284784	-0.014947	-0.00891235	0.011088	0.0368283	0.00168037	-0.00420593	0.0096943	-0.00173292	-0.0344712	-0.00879361	-0.00880591	0.000653235	0.00723734	-0.00475584	-0.00223715	0.00309046	-0.005694	0.00813471	0.00522929	-0.00290756	-3.06464e-11	6.17785e-10	1.49179e-10	5.17637e-10	0.000383007
PIC1.3 Basal	0.167987	-0.170283	0.247596	0.00865969	-0.0736689	-0.180842	0.0615615	0.0483272	-0.05117	-0.00891329	0.00237108	0.00409401	-0.0444297	-0.00545481	0.00788061	0.0284784	-0.014947	-0.00891235	0.011088	0.0368283	0.00168037	-0.00420593	0.0096943	-0.00173292	-0.0344712	-0.00879361	-0.00880591	0.000653235	0.00723734	-0.00475584	-0.00223715	0.00309046	-0.005694	0.00813471	0.00522929	-0.00290756	-2.18428e-11	-2.20012e-10	-9.81494e-10	-7.48187e-10	0.000383006
PIC1.4 Basal	0.167987	-0.170283	0.247596	0.00865969	-0.0736689	-0.180842	0.0615615	0.0483272	-0.05117	-0.00891329	0.00237108	0.00409401	-0.0444297	-0.00545481	0.00788061	0.0284784	-0.014947	-0.00891235	0.011088	0.0368283	0.00168037	-0.00420593	0.0096943	-0.00173292	-0.0344712	-0.00879361	-0.00880591	0.000653235	0.00723734	-0.00475584	-0.00223715	0.00309046	-0.005694	0.00813471	0.00522929	-0.00290756	4.86256e-12	7.59117e-11	-1.83532e-10	1.14797e-10	0.000383006
PIC1.5 Basal	0.167987	-0.170283	0.247596	0.00865969	-0.0736689	-0.180842	0.0615615	0.0483272	-0.05117	-0.00891329	0.00237108	0.00409401	-0.0444297	-0.00545481	0.00788061	0.0284784	-0.014947	-0.00891235	0.011088	0.0368283	0.00168037	-0.00420593	0.0096943	-0.00173292	-0.0344712	-0.00879361	-0.00880591	0.000653235	0.00723734	-0.00475584	-0.00223715	0.00309046	-0.005694	0.00813471	0.00522929	-0.00290756	-1.20108e-11	-5.36353e-10	9.79461e-10	1.32158e-10	0.000383008
PIC2.1 Basal	0.0360239	-0.126791	0.131797	-0.152969	-0.140774	0.277141	0.23502	0.0643194	-0.0610584	-0.0219585	-0.0289895	0.08063	-0.102962	0.00474015	-0.0593251	-0.00537751	-0.00664133	0.0648298	-0.000582691	-0.0476021	-0.0176517	-0.0115771	-0.0431786	0.0165562	-0.00683018	-0.0114939	0.00372872	-0.00295081	-0.00397414	0.00305041	-0.000593023	-0.00228196	0.000359089	-0.000685011	-0.00172116	-0.000516057	-2.06762e-11	-1.52395e-10	-1.04091e-09	-1.68456e-10	-0.000587821
PIC2.2 Basal	0.0360239	-0.126791	0.131797	-0.152969	-0.140774	0.277141	0.23502	0.0643194	-0.0610584	-0.0219585	-0.0289895	0.08063	-0.102962	0.00474015	-0.0593251	-0.00537751	-0.00664133	0.0648298	-0.000582691	-0.0476021	-0.0176517	-0.0115771	-0.0431786	0.0165562	-0.00683018	-0.0114939	0.00372872	-0.0029508	-0.00397414	0.00305041	-0.000593023	-0.00228196	0.00035909	-0.000685011	-0.00172116	-0.000516057	4.08745e-11	-4.86511e-10	6.18167e-10	-4.93069e-10	-0.000587819
PIC2.3 Basal	0.0360239	-0.126791	0.131797	-0.152969	-0.140774	0.277141	0.23502	0.0643194	-0.0610584	-0.0219585	-0.0289895	0.08063	-0.102962	0.00474015	-0.0593251	-0.00537751	-0.00664133	0.0648298	-0.000582691	-0.0476021	-0.0176517	-0.0115771	-0.0431786	0.0165562	-0.00683018	-0.0114939	0.00372872	-0.0029508	-0.00397414	0.00305041	-0.000593023	-0.00228196	0.00035909	-0.000685011	-0.00172116	-0.000516056	-1.25088e-11	6.90818e-10	4.28321e-10	6.61435e-10	-0.000587822
PIC2.4 Basal	0.0413104	-0.285997	0.195912	-0.12114	-0.0658379	0.217635	0.13957	0.0529271	0.0149686	0.0333572	-0.0595569	-0.0190276	0.0944287	0.0497778	0.030216	0.0294843	0.0183606	-0.00772663	-0.00930928	0.0674359	-0.0186356	0.044392	0.0384299	0.0271535	-0.00286506	0.0199774	-0.0122915	-0.0207474	-0.00287963	0.005358	-0.00222756	-0.00259962	0.000383734	0.00341967	0.00147764	-0.000526154	6.83264e-11	-4.33708e-10	2.9438e-10	-3.17811e-11	0.000244436
PIC2.5 Basal	0.0413104	-0.285997	0.195912	-0.12114	-0.0658379	0.217635	0.13957	0.0529271	0.0149686	0.0333572	-0.0595569	-0.0190276	0.0944287	0.0497778	0.030216	0.0294843	0.0183606	-0.00772663	-0.00930927	0.0674359	-0.0186356	0.044392	0.0384299	0.0271535	-0.00286506	0.0199774	-0.0122915	-0.0207474	-0.00287963	0.005358	-0.00222756	-0.00259962	0.000383734	0.00341967	0.00147764	-0.000526154	-9.20383e-11	4.88168e-10	-2.97845e-10	3.75684e-11	0.000244435
PIC3.1 Basal	0.259506	-0.0260513	0.138783	-0.0624999	0.00719972	0.158387	-0.116109	0.0351144	-0.0100663	0.079305	0.126504	-0.173322	0.0331677	-0.0972017	0.050386	-0.0290129	-0.00777696	0.0314937	-0.0460048	-0.0183068	0.034335	0.0121146	0.00336187	-0.00137682	0.00771473	0.00213777	0.00230801	0.00175498	0.00179676	-0.000561746	0.000308058	0.000809439	-0.00334824	0.000373677	-0.0001864	-0.000182342	3.58306e-11	-2.81911e-10	-5.16724e-10	5.4729e-10	0.000203266
PIC3.2 Basal	0.135599	-0.144505	0.200334	-0.0159551	-0.00269968	0.132605	-0.0936216	0.0556488	-0.0295018	0.0808469	0.0730647	-0.138888	0.0129278	-0.0884555	0.0183326	-0.166157	-0.0992414	0.0185569	-0.00396983	-0.0531706	0.0593872	-0.0109511	-0.0327807	0.0476462	0.0378798	0.00967006	0.0171053	0.00364783	-9.8994e-05	0.00700984	-0.00229565	0.00517418	0.0215924	0.00337997	0.00543338	0.0037728	-2.13369e-11	-5.588e-11	-5.83111e-12	7.30611e-12	0.00387022
PIC3.3 Basal	0.259506	-0.0260513	0.138783	-0.0624999	0.00719972	0.158387	-0.116109	0.0351144	-0.0100663	0.079305	0.126504	-0.173322	0.0331677	-0.0972017	0.050386	-0.0290129	-0.00777696	0.0314937	-0.0460048	-0.0183068	0.034335	0.0121146	0.00336187	-0.00137682	0.00771473	0.00213777	0.00230801	0.00175498	0.00179676	-0.000561746	0.000308058	0.000809439	-0.00334824	0.000373677	-0.000186401	-0.000182342	3.45613e-11	-4.06126e-10	-2.46786e-10	3.47611e-10	0.000203267
PIC3.4 Basal	0.259506	-0.0260513	0.138783	-0.0624999	0.00719972	0.158387	-0.116109	0.0351144	-0.0100663	0.079305	0.126504	-0.173322	0.0331677	-0.0972017	0.050386	-0.0290129	-0.00777696	0.0314937	-0.0460048	-0.0183068	0.034335	0.0121146	0.00336187	-0.00137682	0.00771473	0.00213777	0.00230801	0.00175498	0.00179676	-0.000561746	0.000308058	0.000809439	-0.00334824	0.000373678	-0.0001864	-0.000182341	-3.78799e-11	6.49831e-10	7.56854e-10	-8.69054e-10	0.000203267
PIC3.5 Basal	0.233953	0.00694943	0.174792	0.180142	0.185448	-0.0032679	0.117833	0.131847	-0.0728796	0.111076	0.245597	-0.301294	-0.111443	-0.118688	0.0365223	0.0593274	-0.0830417	0.0923041	-0.0530553	-0.0155036	0.0608145	0.0303022	-0.0120139	-0.0179585	0.00799117	-0.0152847	0.00140127	-0.00681285	-0.00915702	-0.00402388	-0.000924901	0.000435183	0.00178959	0.000995784	-0.000494897	-9.17736e-05	-3.23339e-12	1.80483e-11	-1.73764e-12	-2.25499e-11	-0.000598281
PIC4.1 Basal	0.0901928	-0.417913	-0.0496217	-0.174083	-0.39928	-0.216863	0.132439	-0.157905	-0.0408656	-0.0812316	-0.0375812	0.00920281	0.0501367	0.0577535	-0.00926365	-0.000922376	0.0103802	0.0453035	-0.0948503	0.0762949	-0.000637777	0.0783534	-0.0162584	-0.0244778	-0.00615741	-0.0113651	0.00231995	-0.0113317	-0.0150493	0.0294642	0.0041544	-0.0121261	0.00346251	-0.00223673	0.00139369	0.00199921	2.78918e-11	1.97302e-11	7.89581e-12	2.57906e-12	0.000390531
PIC4.2 Basal	0.0912129	-0.29146	0.224254	-0.0460035	-0.00348074	0.135363	-0.0833245	0.00798568	0.0177301	0.0286642	-0.00340173	0.00733132	-0.0381919	0.0382712	-0.00185865	0.0319501	-0.0179774	-0.0017934	-0.00413399	0.0866346	-0.0548675	0.00182557	-0.0120121	-0.0308848	0.0393223	0.00832248	0.0083152	0.0228849	-0.00602467	-0.0325957	0.000587232	-0.00172868	0.00318226	-5.01041e-06	-0.0126746	-0.0058729	-1.25764e-11	2.03031e-11	3.92558e-12	6.81312e-12	0.00445473
PIC4.3 Basal	0.103042	-0.298736	0.212212	-0.00576322	0.0460694	0.157623	-0.0375528	0.0248188	0.0271017	0.0169032	-0.0681579	-0.0051718	0.0589709	0.028425	0.0486059	0.0403667	0.0139995	-0.052364	-0.00196422	0.0470962	-0.0192485	-0.00503928	-0.0102016	-0.00645698	0.012588	-0.00966282	0.0103262	0.0147794	-0.00298597	0.00341935	0.001154	0.00346929	7.17592e-05	-0.00383142	0.0024378	0.00176539	7.33612e-11	5.76019e-10	2.33467e-10	9.69542e-10	-0.000924469
PIC4.4 Basal	0.103042	-0.298736	0.212212	-0.00576322	0.0460694	0.157623	-0.0375528	0.0248188	0.0271017	0.0169032	-0.0681579	-0.0051718	0.0589709	0.028425	0.0486059	0.0403667	0.0139995	-0.052364	-0.00196422	0.0470962	-0.0192485	-0.00503928	-0.0102016	-0.00645698	0.012588	-0.00966282	0.0103262	0.0147794	-0.00298597	0.00341935	0.001154	0.00346929	7.17582e-05	-0.00383142	0.0024378	0.00176539	-3.50593e-11	2.11027e-10	-7.02287e-10	-4.67537e-10	-0.000924467
PIC4.5 Basal	0.103042	-0.298736	0.212212	-0.00576322	0.0460694	0.157623	-0.0375528	0.0248188	0.0271017	0.0169032	-0.0681579	-0.0051718	0.0589709	0.028425	0.0486059	0.0403667	0.0139995	-0.052364	-0.00196422	0.0470962	-0.0192485	-0.00503928	-0.0102016	-0.00645698	0.012588	-0.00966282	0.0103262	0.0147794	-0.00298597	0.00341935	0.001154	0.00346929	7.17591e-05	-0.00383142	0.0024378	0.00176539	-1.57893e-11	-8.53469e-10	4.88437e-10	-5.10657e-10	-0.000924467
PIC5.1 Basal	0.136252	-0.252125	0.243323	-0.0868427	-0.0902283	0.00853991	-0.0618352	0.00470686	-0.00666593	0.013762	0.0426726	-0.0312761	-0.0203918	-0.0438729	0.0456135	-0.00157346	-0.0431007	0.00537348	-0.0276955	-0.0246058	0.099892	0.00510007	0.00712264	-0.0228268	0.00644811	0.00799794	0.00495013	-0.0119616	-0.00192251	0.0257868	0.00498923	-0.00744491	-0.0129595	-0.00604006	-0.00706773	-0.00975299	-8.46043e-11	1.58778e-10	2.9243e-12	8.34314e-12	-0.00751462
PIC5.2 Basal	0.159826	-0.108587	0.191352	-0.0353218	-0.0653557	-0.00274092	-0.0606565	0.0580641	-0.0340313	0.0310456	-0.0103031	-0.0270028	0.0215451	-0.0662682	-0.00124959	-0.111138	-0.0315466	-0.00617697	-0.00254886	-0.0107638	0.0240412	0.00538394	0.00913655	-0.0146645	0.0066085	0.00177624	0.00215234	0.00456	0.00416681	0.00223202	0.00319719	-0.00333698	-0.00830233	-0.00315779	-0.00401439	-0.00102633	2.37627e-11	-6.08189e-10	-3.97509e-11	-2.86621e-10	-0.000586903
PIC5.3 Basal	0.159826	-0.108587	0.191352	-0.0353218	-0.0653557	-0.00274092	-0.0606565	0.0580641	-0.0340313	0.0310456	-0.0103031	-0.0270028	0.0215451	-0.0662682	-0.00124959	-0.111138	-0.0315466	-0.00617697	-0.00254886	-0.0107638	0.0240412	0.00538394	0.00913655	-0.0146645	0.0066085	0.00177624	0.00215234	0.00456	0.00416681	0.00223202	0.00319718	-0.00333698	-0.00830233	-0.00315779	-0.00401439	-0.00102633	-3.94577e-12	-1.55797e-10	4.95622e-10	-3.85654e-10	-0.000586903
PIC5.4 Basal	0.214279	-0.0953377	0.205081	-0.0613182	-0.140658	-0.126923	-0.0604342	0.0236194	-0.0482929	0.0226362	-0.0847215	0.00029312	0.0442132	0.0295232	-0.0361374	-0.0266831	0.0140866	-0.0161281	0.046204	-0.024581	-0.00679939	-0.0332242	-0.00288483	0.0725926	0.014374	0.0237441	0.00561905	-0.0140595	-0.0126314	0.00242739	-0.0104034	0.0196685	0.0283472	-0.000521183	-0.00179928	0.00471199	1.2447e-11	1.01558e-11	-1.23699e-12	-9.3196e-12	0.00299667
PIC5.5 Basal	0.159826	-0.108587	0.191352	-0.0353218	-0.0653557	-0.00274092	-0.0606565	0.0580641	-0.0340313	0.0310456	-0.0103031	-0.0270028	0.0215451	-0.0662682	-0.00124959	-0.111138	-0.0315466	-0.00617697	-0.00254886	-0.0107638	0.0240412	0.00538394	0.00913655	-0.0146645	0.0066085	0.00177624	0.00215234	0.00456	0.00416681	0.00223202	0.00319718	-0.00333698	-0.00830233	-0.00315779	-0.00401439	-0.00102633	5.8143e-11	6.38512e-10	-4.42876e-10	6.81123e-10	-0.000586903
PIC6.1 Basal	0.203265	-0.0264661	0.218107	0.0674747	-0.0455972	-0.211328	0.0609975	0.0862863	-0.0881193	0.000787554	-0.0257589	-0.00152942	-9.90085e-05	-0.0192244	-0.0370373	-0.0990181	-0.0211801	-0.020202	0.0183041	0.0230215	-0.0428827	-0.000350424	-0.00890879	0.00897246	-0.0186628	-0.0123554	-0.00691101	0.00150307	0.00618555	-0.0051152	-0.000500861	-0.0038302	-0.00085169	0.00404936	0.00153765	0.00129928	8.41717e-12	-2.34679e-10	-4.30226e-10	-5.66885e-10	0.000566429
PIC6.2 Basal	0.203265	-0.0264661	0.218107	0.0674747	-0.0455972	-0.211328	0.0609975	0.0862863	-0.0881193	0.000787554	-0.0257589	-0.00152942	-9.90086e-05	-0.0192244	-0.0370373	-0.0990181	-0.0211801	-0.020202	0.0183041	0.0230215	-0.0428827	-0.000350424	-0.00890879	0.00897247	-0.0186628	-0.0123554	-0.00691101	0.00150307	0.00618555	-0.0051152	-0.000500862	-0.0038302	-0.000851691	0.00404936	0.00153765	0.00129928	5.09774e-11	5.25163e-10	-7.72705e-10	6.83397e-10	0.00056643
PIC6.3 Basal	0.206282	-0.103858	0.209739	-0.0617258	-0.125358	-0.116459	-0.0391729	0.0208676	-0.039348	-0.0181777	-0.0419218	0.0308436	0.0423486	-0.0136451	-0.00335379	-0.0884117	-0.013576	-0.0458825	-0.00295709	-0.00197961	-0.044331	-0.0133026	-0.00105344	-0.0111503	0.0185006	0.0258044	-0.00124552	0.00020622	0.00568529	0.0251099	0.00947534	-0.0061088	-0.0225134	-0.016405	0.00291757	-0.0132145	-1.53488e-10	1.90159e-10	1.73072e-11	1.08287e-11	-0.00687378
PIC6.4 Basal	0.231845	-0.281217	-0.0633346	0.305909	0.0468251	-0.471738	0.115983	-0.0717918	-0.101678	-0.121874	0.0967009	0.0269915	-0.0627455	-0.00652151	-0.0957257	-0.0176319	-0.0202015	-0.0223236	-0.0221189	-0.038229	0.0396562	-0.0355092	-0.0470591	-0.0190924	-0.0114844	-0.0122714	0.00798496	-0.00208273	0.00504806	0.0142684	0.0016459	0.0196463	-0.0013694	-0.00217184	0.0032294	-0.000304203	-4.09537e-11	-4.90867e-11	-6.00735e-12	1.97663e-12	9.27705e-05
PIC6.5 Basal	0.203265	-0.0264661	0.218107	0.0674747	-0.0455972	-0.211328	0.0609975	0.0862863	-0.0881193	0.000787554	-0.0257589	-0.00152942	-9.90086e-05	-0.0192244	-0.0370373	-0.0990181	-0.0211801	-0.020202	0.0183041	0.0230215	-0.0428827	-0.000350424	-0.00890879	0.00897246	-0.0186628	-0.0123554	-0.00691101	0.00150307	0.00618555	-0.0051152	-0.000500861	-0.0038302	-0.000851691	0.00404936	0.00153765	0.00129928	9.08861e-12	-3.00109e-10	1.20033e-09	-1.13161e-10	0.000566431
PIC7.1 Basal	0.0659554	-0.240894	-0.130209	0.228477	-0.199152	0.0574331	-0.195966	-0.0714907	-0.102949	0.263242	-0.0155374	0.101053	0.132916	0.0723038	-0.0777614	-0.0144898	0.011141	0.0932068	0.0147366	-0.0321772	0.0261956	0.00658268	-0.0169311	0.00159161	0.0190087	-0.00458665	-0.0207176	-0.00815206	0.00533138	-0.00750806	-0.00191477	-0.0076751	-0.00112049	-0.0011927	0.000929255	0.000347866	1.01098e-11	-1.81668e-10	-3.02508e-10	-1.09713e-11	2.15371e-05
PIC7.2 Basal	0.0659554	-0.240894	-0.130209	0.228477	-0.199152	0.0574331	-0.195966	-0.0714907	-0.102949	0.263242	-0.0155374	0.101053	0.132916	0.0723038	-0.0777614	-0.0144898	0.011141	0.0932068	0.0147366	-0.0321772	0.0261956	0.00658268	-0.0169311	0.00159161	0.0190087	-0.00458665	-0.0207176	-0.00815206	0.00533138	-0.00750806	-0.00191477	-0.0076751	-0.00112049	-0.0011927	0.000929254	0.000347868	-1.32126e-11	2.5016e-10	2.98348e-10	1.38026e-11	2.15372e-05
PIC7.3 Basal	0.129472	-0.214305	-0.0789332	0.106909	-0.212297	-0.0923097	-0.142406	-0.0439018	-0.0889236	0.116681	-0.0590019	0.0511493	0.0945353	0.0186378	-0.0567941	-0.0401665	0.013846	0.0152174	0.0196584	0.0160758	0.00182716	-0.0114959	0.0101582	0.00335483	-0.0303923	0.00477466	0.0519854	0.00926295	-0.00490151	0.0157753	0.00347841	0.0237565	0.00189395	0.00863926	-0.00576588	-0.000118145	1.69856e-11	-1.12096e-10	-7.85674e-12	-2.8511e-12	-0.00084696
PIC7.4 Basal	0.0825696	-0.259476	-0.000547692	0.0616892	-0.14574	-0.12261	-0.0990631	-0.0889214	0.135545	-0.0727932	-0.154477	-0.118852	-0.00336496	0.0612882	-0.137229	-0.0114511	0.0663601	0.114245	0.0862196	-0.00826227	0.0598154	0.00793044	-0.00687843	-0.00847863	-0.0136715	-0.00165736	0.0789412	-0.037969	0.0214994	-0.0255792	-0.00459032	-0.0163814	-0.00429128	-0.00155814	0.00119475	8.92112e-06	-2.18452e-12	6.8078e-11	-3.6781e-12	-5.00074e-12	-0.000124292
PIC7.5 Basal	0.082662	-0.260448	-0.00137383	0.0636946	-0.14798	-0.121908	-0.102092	-0.0903828	0.132666	-0.0637351	-0.155195	-0.113866	0.0042369	0.0673495	-0.144491	-0.0129616	0.0676428	0.126653	0.0883405	-0.0157208	0.0696535	0.0109354	-0.0192356	-0.0070499	0.020555	-0.0187188	-0.0862814	0.0244976	-0.0114822	0.00758965	0.00255045	0.00694749	-0.00117051	0.00126793	-0.000963866	-0.000781894	3.80454e-12	-3.02821e-11	-5.62709e-12	-4.11235e-12	-0.0001721
PIC8.1 Basal	0.261975	-0.291406	0.253782	-0.0713018	-0.0560324	-0.124554	-0.0737574	-0.0857474	-0.00603895	-0.0799538	0.0283313	0.0746794	-0.00191367	0.00554213	0.0209858	0.0110469	0.0168988	-0.0428714	-0.0228165	-0.0219281	0.0207008	-0.00791859	-0.00104376	0.0215619	0.0111013	0.00850715	-0.00741499	-0.00879828	0.00321238	-0.00591844	-0.00366283	-0.00339762	0.00119149	0.00426819	0.000261053	0.000219924	1.11507e-11	-5.61382e-10	-7.0531e-10	-9.68266e-10	0.000697744
PIC8.2 Basal	0.261975	-0.291406	0.253782	-0.0713018	-0.0560324	-0.124554	-0.0737574	-0.0857474	-0.00603895	-0.0799538	0.0283313	0.0746794	-0.00191367	0.00554213	0.0209858	0.0110469	0.0168988	-0.0428714	-0.0228165	-0.0219281	0.0207008	-0.00791859	-0.00104376	0.0215619	0.0111013	0.00850715	-0.00741499	-0.00879828	0.00321238	-0.00591843	-0.00366283	-0.00339762	0.00119149	0.00426819	0.000261054	0.000219923	3.5685e-11	-4.69143e-10	1.89401e-10	4.66426e-10	0.000697744
PIC8.3 Basal	0.261975	-0.291406	0.253782	-0.0713018	-0.0560324	-0.124554	-0.0737574	-0.0857474	-0.00603895	-0.0799538	0.0283313	0.0746794	-0.00191367	0.00554213	0.0209858	0.0110469	0.0168988	-0.0428714	-0.0228165	-0.0219281	0.0207008	-0.00791859	-0.00104376	0.0215619	0.0111013	0.00850715	-0.00741499	-0.00879828	0.00321238	-0.00591844	-0.00366283	-0.00339762	0.00119149	0.00426819	0.000261052	0.000219926	2.1877e-11	1.16645e-10	-5.62786e-11	3.98225e-10	0.000697742
PIC8.4 Basal	0.238017	-0.200198	0.241097	0.0553656	0.0209341	-0.183609	0.0196701	0.0126205	-0.0465554	-0.0480468	0.0218578	0.0554248	-0.0396157	-0.024423	-0.0206391	0.0148843	0.0203051	-0.00767468	0.00845201	-0.0161653	0.0237112	0.00564069	0.0160807	-0.0227066	0.0413089	0.0108036	0.00838225	-0.00461414	-0.00901712	-0.0176065	0.00130622	0.0120449	-0.00136765	-0.00836967	-0.0158034	-0.0025607	-3.83962e-11	8.31185e-11	3.24472e-12	6.50036e-12	-0.00326229
PIC8.5 Basal	0.261975	-0.291406	0.253782	-0.0713018	-0.0560324	-0.124554	-0.0737574	-0.0857474	-0.00603895	-0.0799538	0.0283313	0.0746794	-0.00191367	0.00554213	0.0209858	0.0110469	0.0168988	-0.0428714	-0.0228165	-0.0219281	0.0207008	-0.00791859	-0.00104376	0.0215619	0.0111013	0.00850715	-0.00741499	-0.00879828	0.00321238	-0.00591843	-0.00366283	-0.00339762	0.00119149	0.00426819	0.000261052	0.000219924	1.21132e-11	9.24946e-10	5.61703e-10	1.1054e-10	0.000697742
PIC9.1 Basal	-0.162089	-0.485183	-0.222677	-0.265727	0.018014	-0.0165797	-0.131618	0.0399319	-0.0560825	0.0626517	-0.113496	-0.123476	0.0349043	0.149725	-0.0160236	0.0581024	-0.109989	0.0666389	-0.0848973	0.0592615	-0.0458822	-0.0147898	-0.0871512	-0.0437217	0.0320359	-0.0477313	0.0227794	0.0245097	0.010055	-0.0108134	0.00159294	0.000301618	-0.00641103	-0.00198295	-0.00254105	-0.000717257	1.57251e-11	-7.9067e-12	-4.00287e-13	-2.55578e-13	-0.00167346
PIC9.2 Basal	0.185717	-0.258198	0.263856	-0.125434	-0.159369	-0.117219	-0.0386315	-0.0407207	-0.0114879	-0.0384095	-0.00407217	0.0292726	0.00378454	0.0388396	0.0554252	0.0516634	-0.025286	-0.0440799	-0.0295309	0.0259545	-0.0234644	-0.0319872	-0.0460266	-0.0291295	0.0314916	-0.0252015	0.0220391	0.0502032	0.00813508	-0.0287118	-0.000604711	0.012841	-0.000991603	-0.004686	-0.000675481	-0.000457249	-2.68957e-11	-7.01424e-11	7.20434e-12	1.6888e-12	0.00134924
PIC9.3 Basal	-0.0721332	-0.476101	-0.212088	-0.201486	0.147043	-0.0411751	-0.177765	0.0306003	-0.0579922	-0.0198433	-0.0348672	-0.0197179	-0.00415245	0.0244787	-0.010715	0.00821542	-0.057159	0.0133918	-0.0477918	-0.0270413	-0.00139854	-0.0627311	0.0190889	-0.00228533	-0.0487899	0.0499609	-0.0190219	-0.00518758	-0.00802263	0.00509975	-0.000861854	-0.0202976	0.00199403	0.000285716	-0.00370403	-0.00354224	0.0162096	0.00766924	-0.0135383	-0.0247228	0.000941414
PIC9.4 Basal	-0.0721332	-0.476101	-0.212088	-0.201486	0.147043	-0.0411751	-0.177765	0.0306003	-0.0579922	-0.0198433	-0.0348672	-0.0197179	-0.00415245	0.0244787	-0.010715	0.00821542	-0.057159	0.0133918	-0.0477918	-0.0270413	-0.00139854	-0.0627311	0.0190889	-0.00228533	-0.0487899	0.0499609	-0.0190219	-0.00518758	-0.00802263	0.00509975	-0.000861854	-0.0202976	0.00199403	0.000285716	-0.00370403	-0.00354224	-0.0162096	-0.00766924	0.0135383	0.0247228	0.000941414
PIC9.5 Basal	0.107139	-0.254043	0.193674	0.00848396	-0.0117105	0.217671	-0.047307	0.00121798	-0.0816375	-0.0310042	-0.154785	-0.00582555	-0.0426677	0.00130693	0.0662556	0.0581111	-0.00800517	-0.0933978	-0.0281241	-0.0404543	0.0249387	-0.0351796	-0.0344663	-0.0633527	0.0220098	-0.0146191	-0.00907803	-0.0095868	0.0109502	-0.0155445	-0.00292652	-0.0023327	0.00452304	0.00643426	0.00176802	0.0015948	7.78634e-12	1.67537e-11	-2.3151e-12	-6.37484e-12	0.000988446
PIC10.1 Basal	0.109679	-0.149663	0.163319	0.199452	0.202116	0.0492573	0.33587	0.150347	-0.0396222	0.00417489	-0.047899	-0.0259764	0.063602	0.00430213	-0.00141947	0.0195484	-0.00112042	-0.0315279	0.0105232	-0.0277998	0.000802946	0.000764888	-0.00697585	-0.0040831	0.00381532	-0.00479319	-0.00364346	-0.00961176	0.0038188	0.00026394	-0.00173054	0.00520011	0.000866662	0.000127233	-0.000815297	0.0016226	-1.90701e-11	1.23427e-10	3.21263e-10	3.41069e-10	-0.000455425
PIC10.2 Basal	0.109679	-0.149663	0.163319	0.199452	0.202116	0.0492573	0.33587	0.150347	-0.0396222	0.00417489	-0.047899	-0.0259764	0.063602	0.00430213	-0.00141947	0.0195484	-0.00112042	-0.0315279	0.0105232	-0.0277998	0.000802946	0.000764888	-0.00697585	-0.0040831	0.00381532	-0.00479319	-0.00364346	-0.00961176	0.0038188	0.000263941	-0.00173054	0.00520011	0.000866662	0.000127232	-0.000815296	0.0016226	3.18787e-11	-5.17356e-10	-6.94057e-10	9.3082e-10	-0.000455424
PIC10.3 Basal	0.109679	-0.149663	0.163319	0.199452	0.202116	0.0492573	0.33587	0.150347	-0.0396222	0.00417489	-0.047899	-0.0259764	0.063602	0.00430213	-0.00141947	0.0195484	-0.00112042	-0.0315279	0.0105232	-0.0277998	0.000802946	0.000764888	-0.00697585	-0.0040831	0.00381532	-0.00479319	-0.00364346	-0.00961176	0.0038188	0.000263941	-0.00173054	0.00520011	0.000866662	0.000127232	-0.000815297	0.0016226	-3.78605e-11	7.43529e-10	1.86543e-10	-4.87975e-10	-0.000455425
PIC10.4 Basal	0.100754	-0.122716	0.147698	0.130093	0.150176	0.0958199	0.248823	0.140984	-0.00533655	-0.0176853	-0.0813156	0.0182448	0.0991784	-0.032944	-0.000187073	-0.0150536	0.0536928	-0.0338367	0.00119317	-0.0201684	0.0434925	-0.0200181	-0.00346361	0.0363783	0.00552328	-0.00224196	0.0198351	0.0426754	-0.0160301	-0.00255522	0.00741558	-0.0147489	0.00106605	-0.00247834	0.00724695	-0.00611383	-6.79709e-12	7.0505e-12	-1.83427e-13	8.16548e-12	0.00199292
PIC10.5 Basal	0.109679	-0.149663	0.163319	0.199452	0.202116	0.0492573	0.33587	0.150347	-0.0396222	0.00417489	-0.047899	-0.0259764	0.063602	0.00430213	-0.00141947	0.0195484	-0.00112042	-0.0315279	0.0105232	-0.0277998	0.000802946	0.000764887	-0.00697585	-0.0040831	0.00381532	-0.00479319	-0.00364346	-0.00961176	0.0038188	0.000263941	-0.00173054	0.00520011	0.000866662	0.000127232	-0.000815297	0.00162261	2.37141e-11	-3.72199e-10	1.9439e-10	-7.83126e-10	-0.000455422
PIC11.1 Basal	0.100804	-0.318864	0.156814	-0.121508	0.188035	0.0618147	-0.148082	0.0630104	-0.0372031	-0.0168864	0.0154548	0.065598	-0.0347838	-0.0120529	-0.0297658	0.00506433	0.0114413	-0.0163329	0.0146561	0.0287305	0.0162101	-0.0018856	0.0309553	0.01584	0.0428285	0.0242927	-0.0149528	-0.0116776	-0.00401813	-0.0311124	-0.00542975	-0.00225914	0.00466553	0.00426505	0.00126255	0.00335438	-1.2516e-11	2.52963e-12	-5.77378e-12	-1.90559e-12	0.000204991
PIC11.2 Basal	-0.0397303	-0.412511	-0.273679	-0.244942	-0.107924	0.0434358	0.106814	0.0145778	0.265325	0.219142	-0.0764682	0.0496064	-0.142888	0.0194499	0.0481653	-0.0152313	-0.0353455	-0.0566603	-0.0349379	-0.0549612	0.00570511	0.0307175	0.00358123	-0.00047125	0.0113636	-0.00285181	-0.00172667	-0.00128734	0.00737214	-0.00349193	-0.00049795	0.00187414	-0.000797446	0.00176067	0.000894989	-0.00051699	2.32873e-11	1.22944e-10	-4.86476e-10	-3.26684e-10	1.31298e-05
PIC11.3 Basal	-0.0397303	-0.412511	-0.273679	-0.244942	-0.107924	0.0434358	0.106814	0.0145778	0.265325	0.219142	-0.0764682	0.0496064	-0.142888	0.0194499	0.0481653	-0.0152313	-0.0353455	-0.0566603	-0.0349379	-0.0549612	0.00570511	0.0307175	0.00358123	-0.00047125	0.0113636	-0.00285181	-0.00172667	-0.00128734	0.00737214	-0.00349193	-0.00049795	0.00187414	-0.000797446	0.00176067	0.00089499	-0.000516989	-3.00732e-11	-1.38914e-10	4.92116e-10	3.36815e-10	1.31289e-05
PIC11.4 Basal	0.0442575	-0.290678	0.262044	-0.0948342	0.0698288	0.118364	-0.0610537	-0.131058	-0.0544047	0.111086	0.0590802	-0.0685556	-0.0783836	0.00231354	0.092171	-0.0767887	0.0364117	0.00902947	0.0260168	0.0670881	0.0263222	0.026071	0.00739283	0.0485673	-0.0543268	-0.0295968	-0.00960876	0.00365118	0.00950602	-0.00356785	-0.000797042	-0.00322526	-0.00120314	-0.00131982	-0.00107893	0.00131123	-2.0952e-11	-5.17416e-10	-1.69655e-10	-1.51445e-09	-0.000293467
PIC11.5 Basal	0.0442575	-0.290678	0.262044	-0.0948342	0.0698288	0.118364	-0.0610537	-0.131058	-0.0544047	0.111086	0.0590802	-0.0685556	-0.0783836	0.00231354	0.092171	-0.0767887	0.0364117	0.00902947	0.0260168	0.0670881	0.0263222	0.026071	0.00739283	0.0485673	-0.0543268	-0.0295968	-0.00960876	0.00365118	0.00950602	-0.00356785	-0.000797042	-0.00322526	-0.00120314	-0.00131982	-0.00107893	0.00131123	4.92618e-11	5.35116e-10	1.65544e-10	1.5097e-09	-0.000293468
PIC12.1 Basal	0.189371	-0.24588	-0.149155	0.252122	-0.0950065	-0.545843	0.270084	-0.0301241	0.10362	0.081516	-0.0762817	-0.0185427	-0.143566	-0.0568506	0.125857	0.0046872	-0.0833435	0.000301187	-0.0259709	-0.0676919	-0.0452721	0.0449794	0.0217721	0.000361014	0.0307957	0.00220047	-0.00237085	0.00121803	-0.0119267	-0.0127431	-0.00118249	-0.0107659	0.00588819	0.00174338	-0.00155523	0.00103369	1.06644e-11	6.03299e-11	3.93282e-12	-1.00778e-11	-0.000482328
PIC12.2 Basal	0.0833974	-0.505091	-0.140144	0.062123	0.0421837	0.191645	0.158655	-0.0989695	0.0642025	-0.0748851	-0.137948	-0.00313462	0.214675	0.0230209	0.065722	0.00423465	0.0789081	-0.0695632	-0.0853097	-0.0643699	0.0613848	-0.00895759	-0.0206352	-0.0128508	-0.036793	0.00157372	0.00148782	0.00185656	0.010399	0.0135621	0.00179469	-0.00417501	-0.0033778	-0.000257195	-0.00523356	-0.00242978	-2.7325e-12	-7.23665e-12	5.1376e-12	-5.41325e-13	0.000509506
PIC12.3 Basal	0.0555638	-0.498848	-0.133556	-0.0278812	-0.0894477	0.142178	0.0605739	-0.164981	0.0523662	-0.0666485	0.0639927	-0.0123798	-0.00822241	0.0334857	-0.0745224	-0.0350573	-0.0116725	0.0729586	-0.0956622	-0.00809383	-0.0331838	-0.162325	0.118237	-0.00316766	0.000932405	0.0247004	-0.00454233	0.0151767	-0.00162011	-0.0295701	0.000286267	0.0112699	-0.00627885	-0.0041023	-0.000980638	0.00250297	2.67481e-11	-5.83602e-11	9.50805e-12	4.03096e-12	-0.00158494
PIC12.4 Basal	0.208218	-0.284382	0.224271	-0.0405628	0.0113885	0.0087649	-0.0880871	-0.0361735	0.0153752	-0.049353	0.0186911	0.0948448	-0.0179599	-0.0342486	0.0204894	0.0170412	0.0098794	0.044927	0.0326635	-0.0938751	-0.02957	-0.0146018	-0.0155708	-0.02166	-0.0340976	-0.0175781	0.00950539	0.015062	0.00133531	0.0140196	0.00490937	0.00526131	0.00121358	-0.00243675	0.00564582	0.00443334	3.30886e-11	-7.85952e-11	1.05803e-09	8.39861e-10	0.00216156
PIC12.5 Basal	0.208218	-0.284382	0.224271	-0.0405628	0.0113885	0.0087649	-0.0880871	-0.0361735	0.0153752	-0.049353	0.0186911	0.0948448	-0.0179599	-0.0342486	0.0204894	0.0170412	0.0098794	0.044927	0.0326635	-0.0938751	-0.02957	-0.0146018	-0.0155708	-0.02166	-0.0340976	-0.0175781	0.00950539	0.015062	0.00133531	0.0140196	0.00490937	0.00526131	0.00121358	-0.00243675	0.00564582	0.00443334	6.35803e-12	-5.51164e-11	-1.05631e-09	-8.4647e-10	0.00216156
PIC13.1 Basal	0.0646982	-0.498977	-0.141814	-0.0362326	0.148604	0.00607369	-0.210452	-0.0758955	0.000291183	-0.0452005	0.00227721	0.0606805	-0.0328356	-0.0176039	-0.0212397	-0.0331689	0.0382864	0.0218883	-0.00691161	0.0669559	0.0192721	0.0720005	-0.00494186	-6.64358e-05	0.0374478	-0.0156504	0.0162082	-0.00378106	-0.00314382	0.0152661	0.000466164	0.0137746	0.000108364	0.00226607	0.00539955	0.00202577	2.86153e-11	2.28721e-11	3.9666e-10	1.04434e-10	-0.000166338
PIC13.2 Basal	0.0646982	-0.498977	-0.141814	-0.0362326	0.148604	0.00607369	-0.210452	-0.0758955	0.000291183	-0.0452005	0.00227721	0.0606805	-0.0328356	-0.0176039	-0.0212397	-0.0331689	0.0382864	0.0218883	-0.00691161	0.0669559	0.0192721	0.0720005	-0.00494186	-6.64357e-05	0.0374478	-0.0156504	0.0162082	-0.00378106	-0.00314382	0.0152661	0.000466164	0.0137746	0.000108364	0.00226607	0.00539955	0.00202577	-1.8107e-11	-1.2994e-10	-4.05005e-10	-1.13171e-10	-0.000166337
PIC13.3 Basal	0.166203	-0.323444	0.217059	0.00191867	0.101902	0.137867	-0.116756	-0.0284222	0.0331622	-0.0212591	0.0261559	0.0851916	-0.0433899	-0.0234275	0.00257106	0.00994023	0.0202798	0.06403	0.0372402	-0.0242563	-0.0661308	0.015614	0.00317422	0.00650527	-0.00496691	0.0105961	0.000496476	-0.00823914	-0.00361922	0.0094114	0.00184264	-0.000447417	-8.25966e-05	-0.000132579	-0.000135175	-0.00284974	-5.96353e-11	-1.23882e-09	6.47488e-10	4.71236e-10	-0.000695267
PIC13.4 Basal	0.166203	-0.323444	0.217059	0.00191867	0.101902	0.137867	-0.116756	-0.0284222	0.0331622	-0.0212591	0.0261559	0.0851916	-0.0433899	-0.0234275	0.00257106	0.00994023	0.0202798	0.06403	0.0372402	-0.0242563	-0.0661308	0.015614	0.00317422	0.00650527	-0.00496691	0.0105961	0.000496476	-0.00823914	-0.00361922	0.0094114	0.00184264	-0.000447418	-8.25967e-05	-0.000132578	-0.000135175	-0.00284974	-1.78981e-11	3.66092e-10	4.02042e-10	6.69981e-10	-0.000695269
PIC13.5 Basal	0.166203	-0.323444	0.217059	0.00191867	0.101902	0.137867	-0.116756	-0.0284222	0.0331622	-0.0212591	0.0261559	0.0851916	-0.0433899	-0.0234275	0.00257106	0.00994023	0.0202798	0.06403	0.0372402	-0.0242563	-0.0661308	0.015614	0.00317422	0.00650527	-0.00496691	0.0105961	0.000496476	-0.00823914	-0.00361922	0.0094114	0.00184264	-0.000447417	-8.25969e-05	-0.000132579	-0.000135175	-0.00284974	2.42767e-11	9.26661e-10	-1.04541e-09	-1.13031e-09	-0.000695269
PIC14.1 Basal	-0.0727574	-0.470715	-0.185168	-0.0619031	-0.293196	0.187923	0.094446	-0.0995569	0.0275229	-0.0493078	0.161316	-0.15387	0.0143388	-0.0115922	0.00380894	0.0226605	-0.0424314	-0.018316	0.0411223	0.0032334	-0.0339144	-0.0857095	0.0521465	0.026654	0.0223634	-0.0126601	0.00380955	0.0059036	-0.00800901	-0.00665478	-0.00113201	0.0175023	0.000351804	-0.0091482	0.017228	0.0162697	8.62697e-11	-9.52354e-12	6.5477e-12	-2.09587e-11	-0.00907855
PIC14.2 Basal	-0.0727599	-0.464629	-0.182116	-0.0607548	-0.287089	0.181848	0.0908934	-0.0910201	0.0239887	-0.0431733	0.14681	-0.143237	0.0141092	-0.01509	0.0149373	0.0258488	-0.0343838	-0.0312557	0.056504	0.00535056	-0.0011449	0.0692528	-0.124263	0.0059649	-0.0499638	0.127427	-0.00412205	0.0218786	-0.0105058	-0.0234615	-0.000841913	0.0133675	-5.63641e-06	-0.000185092	0.00233569	-0.00111216	-1.54494e-11	-6.17537e-11	1.11585e-12	-3.05286e-12	0.0021896
PIC14.3 Basal	-0.0935515	-0.451098	-0.281108	-0.229346	0.0313952	0.0195634	-0.0517614	0.0765238	-0.0837856	-0.0977444	0.0704585	0.0577827	0.0198654	-0.0684702	-0.0373976	0.017856	0.0232278	-0.0523729	0.0726281	-0.0183956	0.0197512	0.0365069	-0.0178194	0.0178344	-0.000491219	-0.0308093	-0.00730916	-0.00983573	0.0104016	-0.00742553	-0.000721627	0.00101932	0.000267636	-0.00203838	-0.00447161	0.00156699	-0.0196337	0.0267086	-0.0028305	-0.00303765	-0.00106298
PIC14.4 Basal	-0.0727281	-0.469228	-0.184363	-0.061573	-0.291334	0.186358	0.0935059	-0.0977467	0.0268111	-0.0479965	0.157376	-0.150422	0.0140874	-0.0117235	0.00489785	0.0223716	-0.0404096	-0.0188363	0.040921	0.0031577	-0.0314116	-0.0826379	0.0638276	0.0257059	0.0382057	-0.0714677	0.00710225	-0.0178844	0.00169963	0.0349633	-0.000288444	-0.0167214	0.00820801	0.0106534	-0.00759731	-0.0141413	-9.94256e-11	3.88574e-11	-8.15772e-12	8.41769e-12	0.00945432
PIC14.5 Basal	-0.0935515	-0.451098	-0.281108	-0.229346	0.0313952	0.0195634	-0.0517614	0.0765238	-0.0837856	-0.0977444	0.0704585	0.0577827	0.0198654	-0.0684702	-0.0373976	0.017856	0.0232278	-0.0523729	0.0726281	-0.0183956	0.0197512	0.0365069	-0.0178194	0.0178344	-0.000491219	-0.0308093	-0.00730916	-0.00983573	0.0104016	-0.00742553	-0.000721627	0.00101932	0.000267636	-0.00203838	-0.00447161	0.00156699	0.0196337	-0.0267086	0.0028305	0.00303765	-0.00106298
PIC15.1 Basal	0.122764	-0.349035	-0.118443	0.406055	0.26984	-0.0773572	0.0926149	0.000816304	-0.0116855	0.00760098	-0.0277553	-0.0319852	-0.0080127	0.0130229	-0.0517881	-0.0131685	0.00575061	0.0383998	-0.0050676	0.023479	0.00252806	0.00399216	-0.00891796	0.00374196	0.0237051	-0.0113216	-0.102587	0.0176238	-0.00721947	-0.00617823	-0.000937566	-0.0182623	-0.00810607	-0.0111567	0.0149216	3.91987e-05	-6.38884e-12	6.07369e-11	5.44826e-12	-1.65229e-13	0.00178603
PIC15.2 Basal	0.12259	-0.347207	-0.116893	0.402303	0.274018	-0.0786658	0.0982412	0.00351673	-0.00640632	-0.00890597	-0.0264612	-0.0409465	-0.02158	0.00244101	-0.0392026	-0.0105719	0.00356271	0.0174944	-0.00861605	0.0353552	-0.0122173	-0.000392879	0.00794429	0.00184954	-0.0175795	0.00774491	0.0726305	-0.0399148	0.0224265	-0.0342625	-0.00670361	-0.0355004	-0.0102834	-0.0127989	0.0161302	0.000460982	-5.63772e-12	1.3208e-10	6.34504e-12	-4.5718e-13	0.00180985
PIC15.3 Basal	0.122494	-0.346339	-0.11689	0.401858	0.27536	-0.0774399	0.0994875	0.00498532	-0.00943545	-0.00692229	-0.0208986	-0.0363957	-0.0214322	-0.00137508	-0.0297917	-0.0097064	-0.00190881	0.00681669	-0.0172285	0.0365758	-0.0249603	-0.00233284	0.0102304	0.00503537	-0.010279	0.00889576	0.00744187	0.00974999	-0.00807392	0.0102172	0.00274718	0.0121031	0.00579858	0.00806941	-0.0114725	-0.00116329	-0.0230437	-0.0203	-0.0211867	-0.00980395	-0.00112286
PIC15.4 Basal	0.122494	-0.346339	-0.11689	0.401858	0.27536	-0.0774399	0.0994875	0.00498532	-0.00943545	-0.00692229	-0.0208986	-0.0363957	-0.0214322	-0.00137508	-0.0297917	-0.0097064	-0.00190881	0.00681669	-0.0172285	0.0365758	-0.0249603	-0.00233284	0.0102304	0.00503537	-0.010279	0.00889576	0.00744187	0.00974999	-0.00807392	0.0102172	0.00274718	0.0121031	0.00579858	0.00806941	-0.0114725	-0.0011633	0.0198633	0.0160524	-0.0136578	0.025482	-0.00112286
PIC15.5 Basal	0.122494	-0.346339	-0.11689	0.401858	0.27536	-0.0774399	0.0994875	0.00498532	-0.00943545	-0.00692229	-0.0208986	-0.0363957	-0.0214322	-0.00137508	-0.0297917	-0.0097064	-0.00190881	0.00681669	-0.0172285	0.0365758	-0.0249603	-0.00233284	0.0102304	0.00503537	-0.010279	0.00889576	0.00744187	0.00974999	-0.00807392	0.0102172	0.00274718	0.0121031	0.00579858	0.00806941	-0.0114725	-0.00116329	0.00318043	0.00424757	0.0348445	-0.015678	-0.00112286
MT 1,1 Basal	0.535624	0.182864	0.0929372	0.00472002	0.0569482	-0.164385	-0.0644581	-0.0453927	-0.0160153	-0.113284	0.0426849	0.0799948	0.0249054	-0.0187168	0.0408761	-0.0227848	-0.0237375	0.0375301	0.0182477	0.047722	0.0185825	-0.0107103	-0.00227319	-0.00352977	0.00188167	0.00196415	0.00188363	0.00250526	0.000110265	0.00324523	-0.000312769	-0.00171321	0.00281754	-0.000646031	-0.000732687	0.00124597	2.34434e-11	-6.00969e-10	1.4185e-09	-1.48713e-10	-0.000356613
MT 1,2 Basal	0.53472	0.0349776	0.115873	-0.0759243	0.00960676	-0.0828561	-0.107355	-0.10232	-0.0311338	-0.0957561	0.0487872	0.0429651	0.0254936	0.0450529	0.0362746	0.0141767	-0.0614313	-0.0241148	0.00720826	0.00882453	-0.00529388	0.0452538	0.0336061	-0.0349077	-0.0169992	-0.0114292	-0.00638025	0.00304207	-0.0120453	-0.00968682	0.00194699	-0.0131306	0.000506319	0.00372442	0.00354159	-0.0024609	-1.13095e-10	6.07389e-11	4.47946e-12	-1.41431e-12	-0.000802762
MT 1,3 Basal	0.535624	0.182864	0.0929372	0.00472002	0.0569482	-0.164385	-0.0644581	-0.0453927	-0.0160153	-0.113284	0.0426849	0.0799948	0.0249054	-0.0187168	0.0408761	-0.0227848	-0.0237375	0.0375301	0.0182477	0.047722	0.0185825	-0.0107103	-0.00227319	-0.00352977	0.00188167	0.00196415	0.00188363	0.00250526	0.000110265	0.00324523	-0.000312768	-0.00171322	0.00281754	-0.000646032	-0.000732687	0.00124597	4.56741e-11	-1.08423e-09	-1.28597e-09	2.80455e-10	-0.000356612
MT 1,4 Basal	0.535624	0.182864	0.0929372	0.00472002	0.0569482	-0.164385	-0.0644581	-0.0453927	-0.0160153	-0.113284	0.0426849	0.0799948	0.0249054	-0.0187168	0.0408761	-0.0227848	-0.0237375	0.0375301	0.0182477	0.047722	0.0185825	-0.0107103	-0.00227319	-0.00352977	0.00188167	0.00196415	0.00188363	0.00250526	0.000110265	0.00324523	-0.000312769	-0.00171322	0.00281754	-0.000646032	-0.000732687	0.00124597	-1.35163e-11	7.1713e-10	-9.6316e-10	3.32683e-10	-0.00035661
MT 1,5 Basal	0.535624	0.182864	0.0929372	0.00472002	0.0569482	-0.164385	-0.0644581	-0.0453927	-0.0160153	-0.113284	0.0426849	0.0799948	0.0249054	-0.0187168	0.0408761	-0.0227848	-0.0237375	0.0375301	0.0182477	0.047722	0.0185825	-0.0107103	-0.00227319	-0.00352977	0.00188167	0.00196415	0.00188363	0.00250526	0.000110265	0.00324523	-0.000312768	-0.00171322	0.00281754	-0.000646031	-0.000732687	0.00124597	2.70951e-11	9.871e-10	8.30825e-10	-4.62038e-10	-0.000356612
MT 2,1 Basal	0.474488	0.200172	0.02012	0.0254448	0.203925	0.130213	-0.0995535	-0.00125384	0.122838	0.0488496	0.124594	0.0779802	-0.0854162	0.0734663	-0.0728048	-0.0196151	-0.0220056	-0.0663635	-0.00427336	0.00590729	0.00717691	-0.0140729	-0.0197341	0.00393245	-0.00221682	-0.00392433	-0.000660365	-0.00331785	-0.00177968	0.00133722	-0.000989446	-0.00165021	-0.000258755	-3.60813e-05	-0.000813846	0.000252524	-2.88502e-11	1.2618e-10	-3.47663e-10	6.47003e-10	-0.000395112
MT 2,2 Basal	0.474488	0.200172	0.02012	0.0254448	0.203925	0.130213	-0.0995535	-0.00125384	0.122838	0.0488496	0.124594	0.0779802	-0.0854162	0.0734663	-0.0728048	-0.0196151	-0.0220056	-0.0663635	-0.00427336	0.00590729	0.00717691	-0.0140729	-0.0197341	0.00393245	-0.00221682	-0.00392433	-0.000660365	-0.00331785	-0.00177968	0.00133722	-0.000989445	-0.00165021	-0.000258755	-3.60808e-05	-0.000813846	0.000252524	3.48707e-11	1.14052e-09	-1.26905e-09	8.9423e-10	-0.000395112
MT 2,3 Basal	0.474488	0.200172	0.02012	0.0254448	0.203925	0.130213	-0.0995535	-0.00125384	0.122838	0.0488496	0.124594	0.0779802	-0.0854162	0.0734663	-0.0728048	-0.0196151	-0.0220056	-0.0663635	-0.00427336	0.00590729	0.00717691	-0.0140729	-0.0197341	0.00393245	-0.00221682	-0.00392433	-0.000660365	-0.00331785	-0.00177968	0.00133722	-0.000989445	-0.00165021	-0.000258755	-3.60817e-05	-0.000813846	0.000252524	-4.06903e-12	-7.21189e-10	4.30501e-10	-1.6907e-10	-0.00039511
MT 2,4 Basal	0.474488	0.200172	0.02012	0.0254448	0.203925	0.130213	-0.0995535	-0.00125384	0.122838	0.0488496	0.124594	0.0779802	-0.0854162	0.0734663	-0.0728048	-0.0196151	-0.0220056	-0.0663635	-0.00427336	0.00590729	0.00717691	-0.0140729	-0.0197341	0.00393245	-0.00221682	-0.00392433	-0.000660365	-0.00331785	-0.00177968	0.00133722	-0.000989445	-0.00165021	-0.000258755	-3.60816e-05	-0.000813847	0.000252523	1.20122e-11	-2.67296e-10	4.95111e-10	-1.36709e-10	-0.000395113
MT 2,5 Basal	0.474488	0.200172	0.02012	0.0254448	0.203925	0.130213	-0.0995535	-0.00125384	0.122838	0.0488496	0.124594	0.0779802	-0.0854162	0.0734663	-0.0728048	-0.0196151	-0.0220056	-0.0663635	-0.00427336	0.00590729	0.00717691	-0.0140729	-0.0197341	0.00393245	-0.00221682	-0.00392433	-0.000660365	-0.00331785	-0.00177968	0.00133722	-0.000989445	-0.00165021	-0.000258755	-3.60806e-05	-0.000813846	0.000252524	5.63908e-13	-2.10184e-10	6.72474e-10	-1.24451e-09	-0.000395112
MT 3,1 Basal	0.382055	0.108555	-0.1453	-0.0172663	-0.00640443	-0.000172477	0.137331	0.0337475	0.0648059	-0.00401838	-0.049629	0.0124749	0.0949617	-0.0249176	0.0400183	0.00206027	0.0233985	-0.0256494	-0.000253174	0.012777	0.0293743	0.0108151	0.0170195	-0.00309003	0.00195049	-0.00139115	-0.000678528	0.00296404	0.00130196	-0.00175463	-0.000869119	-0.00131756	0.000283328	6.4166e-05	0.000524259	0.000926357	-6.0813e-11	-5.34013e-10	-8.07296e-10	1.18813e-10	-0.000282879
MT 3,2 Basal	0.382055	0.108555	-0.1453	-0.0172663	-0.00640443	-0.000172477	0.137331	0.0337475	0.0648059	-0.00401838	-0.049629	0.0124749	0.0949617	-0.0249176	0.0400183	0.00206027	0.0233985	-0.0256494	-0.000253174	0.012777	0.0293743	0.0108151	0.0170195	-0.00309003	0.00195049	-0.00139115	-0.000678528	0.00296404	0.00130196	-0.00175463	-0.000869119	-0.00131756	0.000283328	6.41658e-05	0.000524259	0.000926357	1.43584e-11	-1.50229e-10	1.08495e-09	3.39665e-10	-0.00028288
MT 3,3 Basal	0.382055	0.108555	-0.1453	-0.0172663	-0.00640443	-0.000172477	0.137331	0.0337475	0.0648059	-0.00401838	-0.049629	0.0124749	0.0949617	-0.0249176	0.0400183	0.00206027	0.0233985	-0.0256494	-0.000253174	0.012777	0.0293743	0.0108151	0.0170195	-0.00309003	0.00195049	-0.00139115	-0.000678528	0.00296404	0.00130196	-0.00175463	-0.000869119	-0.00131756	0.000283329	6.41661e-05	0.00052426	0.000926355	-1.08111e-11	1.10985e-09	-4.69452e-10	1.15033e-10	-0.000282881
MT 3,4 Basal	0.382055	0.108555	-0.1453	-0.0172663	-0.00640443	-0.000172477	0.137331	0.0337475	0.0648059	-0.00401838	-0.049629	0.0124749	0.0949617	-0.0249176	0.0400183	0.00206027	0.0233985	-0.0256494	-0.000253174	0.012777	0.0293743	0.0108151	0.0170195	-0.00309003	0.00195049	-0.00139115	-0.000678528	0.00296404	0.00130196	-0.00175463	-0.000869119	-0.00131756	0.000283327	6.41661e-05	0.000524259	0.000926357	6.76114e-11	-3.69721e-10	1.61339e-10	-5.76049e-10	-0.000282881
MT 3,5 Basal	0.344432	0.127403	-0.176463	0.0673657	0.0883853	0.096768	0.0168364	0.0396525	0.213652	0.106379	-0.0688251	0.00169772	-0.0283885	0.0848315	0.0532803	0.166369	0.00949083	-0.0134883	0.0408661	0.0451831	0.116955	-0.0515141	-0.0342693	0.0397549	-0.0181346	-0.0154993	0.0126098	-0.0045065	-0.0264935	0.00852588	0.000118235	-0.00416417	0.0104147	0.000745298	-0.000783944	7.00787e-05	-7.13277e-13	4.08288e-11	8.36638e-12	1.19299e-11	-0.000697273
MT 4,1 Basal	0.438601	0.0895377	-0.161484	0.101719	0.166977	0.0732687	-0.0307403	-0.00541644	0.115207	0.00320076	-0.0313675	0.0417584	0.0461285	-0.0455478	0.0909484	0.0112218	0.00318793	0.061729	0.034315	-0.0383537	-0.0303834	0.000730989	-0.00264387	0.00140318	-0.00176304	-0.00110302	0.00349586	0.00638974	0.0068041	0.00112105	-0.000468391	0.00181973	0.00222679	0.000181168	0.000102542	-0.000429845	-1.87745e-11	-5.03306e-10	2.51708e-11	4.22789e-10	0.000232284
MT 4,2 Basal	0.438601	0.0895377	-0.161484	0.101719	0.166977	0.0732687	-0.0307403	-0.00541644	0.115207	0.00320076	-0.0313675	0.0417584	0.0461285	-0.0455478	0.0909484	0.0112218	0.00318793	0.061729	0.034315	-0.0383537	-0.0303834	0.00073099	-0.00264387	0.00140318	-0.00176304	-0.00110302	0.00349586	0.00638974	0.0068041	0.00112105	-0.000468391	0.00181973	0.00222679	0.000181168	0.000102542	-0.000429844	-4.3774e-11	-1.67953e-10	-2.63799e-10	9.73225e-11	0.000232283
MT 4,3 Basal	0.438601	0.0895377	-0.161484	0.101719	0.166977	0.0732687	-0.0307403	-0.00541644	0.115207	0.00320076	-0.0313675	0.0417584	0.0461285	-0.0455478	0.0909484	0.0112218	0.00318793	0.061729	0.034315	-0.0383537	-0.0303834	0.000730989	-0.00264387	0.00140318	-0.00176304	-0.00110302	0.00349586	0.00638974	0.0068041	0.00112105	-0.000468391	0.00181973	0.00222679	0.000181168	0.000102542	-0.000429844	2.76851e-12	1.41848e-10	-1.70496e-10	-4.70057e-10	0.000232283
MT 4,4 Basal	0.441231	-0.0510658	-0.119204	0.0239937	0.117327	0.135101	-0.0754135	-0.0586365	0.0897059	0.00730559	-0.0198482	0.0187152	0.0499408	0.00939184	0.0949223	0.0560559	-0.0268781	-0.0110875	0.0314377	-0.077748	-0.0408621	0.0616614	0.0424919	-0.0380757	-0.0145017	-0.0138588	-0.00145611	0.00374672	-0.0172055	-0.0128499	0.000352223	-0.00492325	-0.00439843	0.0024829	0.00173229	-0.000465917	2.6161e-11	7.07718e-11	4.12978e-12	-3.06059e-12	-0.000378413
MT 4,5 Basal	0.438601	0.0895377	-0.161484	0.101719	0.166977	0.0732687	-0.0307403	-0.00541644	0.115207	0.00320076	-0.0313675	0.0417584	0.0461285	-0.0455478	0.0909484	0.0112218	0.00318793	0.061729	0.034315	-0.0383537	-0.0303834	0.000730989	-0.00264387	0.00140318	-0.00176304	-0.00110302	0.00349586	0.00638974	0.0068041	0.00112105	-0.000468391	0.00181973	0.00222679	0.000181168	0.000102542	-0.000429845	8.66047e-12	4.98655e-10	4.06373e-10	-3.93922e-11	0.000232283
MT 5,1 Basal	0.483175	0.164642	-0.174575	0.152129	0.147826	0.147998	-0.0996864	-0.0583288	-0.0950591	-0.0587305	-0.050014	-0.0436451	0.0908326	0.0121505	-0.016117	-0.0670903	0.00084507	-0.0625862	-0.015231	-0.0196426	-0.0154041	0.00328551	-0.000178865	0.00750476	0.00616225	0.0014173	-0.000543806	-0.00518762	-0.000375977	0.00123425	0.00149541	0.00325175	-0.00183709	-5.4544e-05	-2.80629e-05	0.00045246	4.10325e-11	5.17893e-10	-3.81886e-10	-7.6694e-10	-5.5067e-05
MT 5,2 Basal	0.424012	0.123962	-0.150394	0.148441	0.141922	0.135985	-0.0650304	-0.0314094	-0.050315	-0.0923209	-0.0632459	0.0102189	0.0328413	-0.0413126	0.055606	0.037557	0.0338506	-6.85015e-05	-0.00519052	0.0798218	0.0657946	-0.0621764	-0.0204267	-0.0125797	-0.00210881	0.0109349	-0.0102163	-0.0127649	0.00377476	0.00762145	-0.00189734	0.00331638	-0.0117393	-0.00360428	0.00151041	8.58455e-05	1.32043e-11	-7.75466e-11	4.23308e-12	-8.65569e-13	0.000754707
MT 5,3 Basal	0.483175	0.164642	-0.174575	0.152129	0.147826	0.147998	-0.0996864	-0.0583288	-0.0950591	-0.0587305	-0.050014	-0.0436451	0.0908326	0.0121505	-0.016117	-0.0670903	0.00084507	-0.0625862	-0.015231	-0.0196426	-0.0154041	0.00328551	-0.000178866	0.00750476	0.00616224	0.0014173	-0.000543806	-0.00518762	-0.000375977	0.00123425	0.00149541	0.00325175	-0.00183708	-5.4544e-05	-2.80636e-05	0.000452462	-7.25425e-11	-3.55577e-10	2.82987e-10	-2.10566e-10	-5.50662e-05
MT 5,4 Basal	0.483175	0.164642	-0.174575	0.152129	0.147826	0.147998	-0.0996864	-0.0583288	-0.0950591	-0.0587305	-0.050014	-0.0436451	0.0908326	0.0121505	-0.016117	-0.0670903	0.00084507	-0.0625862	-0.015231	-0.0196426	-0.0154041	0.00328551	-0.000178865	0.00750476	0.00616225	0.0014173	-0.000543806	-0.00518762	-0.000375978	0.00123425	0.00149541	0.00325175	-0.00183708	-5.45447e-05	-2.80637e-05	0.000452461	2.41951e-11	-5.27761e-10	-5.63823e-10	4.59232e-10	-5.50682e-05
MT 5,5 Basal	0.483175	0.164642	-0.174575	0.152129	0.147826	0.147998	-0.0996864	-0.0583288	-0.0950591	-0.0587305	-0.050014	-0.0436451	0.0908326	0.0121505	-0.016117	-0.0670903	0.00084507	-0.0625862	-0.015231	-0.0196426	-0.0154041	0.00328551	-0.000178866	0.00750476	0.00616224	0.0014173	-0.000543806	-0.00518762	-0.000375977	0.00123425	0.00149541	0.00325175	-0.00183708	-5.45449e-05	-2.80631e-05	0.000452462	2.23691e-11	3.32495e-10	6.61241e-10	5.0237e-10	-5.50677e-05
MT 6,1 Basal	0.397571	0.365912	0.0230009	-0.0573756	-0.149447	0.0539698	-0.057969	0.012093	-0.0981626	0.0460931	-0.0697037	-0.0894199	0.0291773	0.0750031	0.0147752	-0.0177167	-0.0756177	-0.0180831	0.0254065	-0.00305997	-0.0243144	-0.000799089	-0.00380773	-0.000826895	-0.00533091	-0.00123448	-0.00101015	-0.00127855	-0.00264879	0.00255823	-0.00183399	-0.0023128	-0.000341383	0.000534608	0.000533106	4.85616e-05	1.67853e-11	-4.96885e-10	-6.57743e-10	1.30684e-10	-0.000370485
MT 6,2 Basal	0.397571	0.365912	0.0230009	-0.0573756	-0.149447	0.0539698	-0.057969	0.012093	-0.0981626	0.0460931	-0.0697037	-0.0894199	0.0291773	0.0750031	0.0147752	-0.0177167	-0.0756177	-0.0180831	0.0254065	-0.00305996	-0.0243144	-0.000799089	-0.00380773	-0.000826895	-0.00533091	-0.00123448	-0.00101015	-0.00127855	-0.00264879	0.00255823	-0.00183399	-0.0023128	-0.000341384	0.000534608	0.000533107	4.85624e-05	-5.97931e-11	-4.58351e-10	1.55087e-10	3.26869e-10	-0.000370485
MT 6,3 Basal	0.397571	0.365912	0.0230009	-0.0573756	-0.149447	0.0539698	-0.057969	0.012093	-0.0981626	0.0460931	-0.0697037	-0.0894199	0.0291773	0.0750031	0.0147752	-0.0177167	-0.0756177	-0.0180831	0.0254065	-0.00305996	-0.0243144	-0.000799089	-0.00380773	-0.000826895	-0.00533091	-0.00123448	-0.00101015	-0.00127855	-0.00264879	0.00255823	-0.00183399	-0.0023128	-0.000341383	0.000534608	0.000533107	4.85612e-05	-1.53493e-11	6.26263e-10	5.46065e-10	-8.32981e-11	-0.000370483
MT 6,4 Basal	0.397571	0.365912	0.0230009	-0.0573756	-0.149447	0.0539698	-0.057969	0.012093	-0.0981626	0.0460931	-0.0697037	-0.0894199	0.0291773	0.0750031	0.0147752	-0.0177167	-0.0756177	-0.0180831	0.0254065	-0.00305996	-0.0243144	-0.000799089	-0.00380773	-0.000826895	-0.00533091	-0.00123448	-0.00101015	-0.00127855	-0.00264879	0.00255823	-0.00183399	-0.0023128	-0.000341383	0.000534607	0.000533107	4.85612e-05	-1.44959e-12	-2.66546e-10	-1.96678e-10	1.73821e-10	-0.000370484
MT 6,5 Basal	0.397571	0.365912	0.0230009	-0.0573756	-0.149447	0.0539698	-0.057969	0.012093	-0.0981626	0.0460931	-0.0697037	-0.0894199	0.0291773	0.0750031	0.0147752	-0.0177167	-0.0756177	-0.0180831	0.0254065	-0.00305996	-0.0243144	-0.000799089	-0.00380773	-0.000826895	-0.00533091	-0.00123448	-0.00101015	-0.00127855	-0.00264879	0.00255823	-0.00183399	-0.0023128	-0.000341383	0.000534608	0.000533108	4.85619e-05	5.1151e-11	6.42394e-10	1.60682e-10	-5.39534e-10	-0.000370482
MT 7,1 Basal	0.349995	0.215684	-0.216337	0.0259173	-0.0392485	0.257998	0.0499715	-0.0562932	-0.150525	-0.0938567	-0.0325227	-0.00596106	-0.118014	-0.00639597	-0.0492444	0.0144319	0.00120767	0.0171515	-0.0473105	0.000666001	-0.00137268	0.0203418	-0.00366341	-0.0149864	0.00404505	-0.00320024	-0.00271905	-0.00618092	0.00126377	0.00194914	-0.000738295	-0.00259595	0.00202782	0.000609772	0.00219941	-0.001094	-2.28395e-11	-4.09131e-10	-6.60824e-10	-1.5352e-10	-0.000129202
MT 7,2 Basal	0.349995	0.215684	-0.216337	0.0259173	-0.0392485	0.257998	0.0499715	-0.0562932	-0.150525	-0.0938567	-0.0325227	-0.00596106	-0.118014	-0.00639597	-0.0492444	0.0144319	0.00120767	0.0171515	-0.0473105	0.000666001	-0.00137268	0.0203418	-0.00366341	-0.0149864	0.00404505	-0.00320024	-0.00271905	-0.00618092	0.00126377	0.00194914	-0.000738295	-0.00259595	0.00202782	0.000609773	0.00219941	-0.001094	-1.06565e-11	2.60304e-10	1.17332e-10	1.47665e-10	-0.000129204
MT 7,3 Basal	0.324567	0.168286	-0.178466	-0.00154575	-0.0110091	0.195605	0.0457036	-0.00617312	-0.072008	-0.0557724	0.0216754	-0.0109865	-0.0272704	-0.00167054	-0.0845304	-0.00381153	0.00207563	0.0523356	-0.0108677	0.0286605	0.0218201	0.0408436	0.05129	-0.0467112	-0.0256506	0.0017055	0.00821281	0.0352134	-0.000724156	-0.0109723	-0.00106175	-0.00844625	0.0109903	0.00246897	-0.00429657	0.00159823	3.21086e-11	-4.34841e-10	-4.95123e-10	2.19865e-10	0.0006441
MT 7,4 Basal	0.349995	0.215684	-0.216337	0.0259173	-0.0392485	0.257998	0.0499715	-0.0562932	-0.150525	-0.0938567	-0.0325227	-0.00596106	-0.118014	-0.00639597	-0.0492444	0.0144319	0.00120767	0.0171515	-0.0473105	0.000666001	-0.00137268	0.0203418	-0.00366341	-0.0149864	0.00404505	-0.00320024	-0.00271905	-0.00618092	0.00126377	0.00194914	-0.000738295	-0.00259595	0.00202782	0.000609772	0.00219941	-0.001094	5.84077e-12	1.32276e-10	5.4982e-10	1.31201e-11	-0.000129202
MT 7,5 Basal	0.324567	0.168286	-0.178466	-0.00154575	-0.0110091	0.195605	0.0457036	-0.00617312	-0.072008	-0.0557724	0.0216754	-0.0109865	-0.0272704	-0.00167054	-0.0845304	-0.00381153	0.00207563	0.0523356	-0.0108677	0.0286605	0.0218201	0.0408436	0.05129	-0.0467112	-0.0256506	0.0017055	0.00821281	0.0352134	-0.000724156	-0.0109723	-0.00106175	-0.00844625	0.0109903	0.00246897	-0.00429657	0.00159823	-2.44638e-11	6.25399e-10	4.94748e-10	-2.17571e-10	0.000644102
MT 8,1 Basal	0.433963	0.272304	0.0472022	-0.00503405	-0.0449838	0.00815962	-0.0821932	0.0072689	-0.0661026	0.00732823	-0.0399344	-0.0474249	-0.0422907	-0.0593301	0.0193211	0.0968832	0.114455	0.0515678	-0.0242693	0.0182642	-0.0172567	-0.0434063	-0.03292	0.00787615	0.00831163	0.00573746	-0.00687703	-0.0141946	0.00790349	-0.000561265	-0.00319873	0.00243334	0.00338165	0.00135165	-0.000619753	0.000400054	3.49746e-12	1.53267e-10	-3.53737e-11	4.48056e-11	0.000346665
MT 8,2 Basal	0.433963	0.272304	0.0472022	-0.00503405	-0.0449838	0.00815962	-0.0821932	0.0072689	-0.0661026	0.00732823	-0.0399344	-0.0474249	-0.0422907	-0.0593301	0.0193211	0.0968832	0.114455	0.0515678	-0.0242693	0.0182642	-0.0172567	-0.0434063	-0.03292	0.00787615	0.00831163	0.00573746	-0.00687703	-0.0141946	0.00790349	-0.000561266	-0.00319873	0.00243334	0.00338165	0.00135165	-0.000619753	0.000400053	2.53128e-11	-2.13988e-10	4.37619e-11	-4.4577e-11	0.000346665
MT 8,3 Basal	0.592621	0.148896	-0.144719	0.0197802	0.00532326	-0.278958	-0.0919652	-0.121461	0.0811003	-0.0393158	0.0889899	-0.00018464	-0.0230991	-0.0733969	0.0491676	0.0143571	0.07052	-0.00692195	-0.088605	-0.00482428	-0.0440921	0.00591067	-0.0148384	-0.00875276	0.0134549	0.00126334	-0.0105359	-0.00197365	0.0132298	-0.0117577	0.00872543	-0.0033598	-0.00165851	-0.00115035	-0.000444593	-0.00275741	3.06785e-12	-4.2529e-11	7.62807e-13	8.95802e-12	0.00160447
MT 8,4 Basal	0.385766	0.228976	0.0563165	0.0066723	-0.04493	0.0251317	-0.064372	0.0200561	-0.0659564	-0.0233014	-0.0794058	0.0266904	-0.0442098	-0.0234599	0.0340588	0.0393803	0.00107143	0.0566795	0.0560583	0.0404591	0.0478808	-0.0303035	0.00126059	0.00825433	-0.00589344	-0.00166456	0.00148078	-0.00102463	-0.0111324	-0.0157997	-0.00329609	0.00766328	0.0098196	-0.00071283	-0.00317772	-0.000687086	-5.94719e-11	4.38214e-11	3.09058e-12	-8.23418e-13	-7.86532e-05
MT 8,5 Basal	0.334626	0.13811	0.128581	0.126177	0.0211118	-0.0743199	0.0589656	0.0192057	-0.172328	-0.0517033	-0.0625381	-0.0538072	-0.191533	0.115151	-0.0308018	0.238512	-0.0670521	0.0226026	0.0531142	-0.0341493	0.0267002	0.0310829	0.0432414	0.0973125	0.0419321	0.0379571	0.013561	0.0293967	0.0323752	0.0217681	0.00711138	-0.006241	-0.0210022	-4.29479e-05	-0.000943334	0.000203321	1.56346e-11	-1.40335e-11	3.47388e-12	-4.17548e-12	-0.000826115
MT 9,1 Basal	0.500874	0.26178	0.0967596	-0.0563848	-0.0634576	-0.190263	-0.0735537	-0.0241182	-0.0273556	-0.00659586	0.0579932	-0.0784039	0.0558492	0.0449924	-0.0380229	0.0924313	0.0822549	0.00340133	-0.0406015	-0.0267032	-0.0117923	0.0133812	-0.00763436	0.0154849	-0.0211878	-0.0173032	0.0134188	0.0036452	-0.0389236	-0.00560648	0.0442072	-0.00434683	0.00315304	-0.00373516	0.00253476	-0.00389267	-3.34776e-11	6.64145e-11	4.82096e-12	5.77325e-12	0.00275732
MT 9,2 Basal	0.444051	0.0614263	0.0894392	-0.186209	-0.0965823	-0.0148734	0.0515983	-0.0412833	-0.0305507	-0.0682034	0.0447738	0.0523275	0.0418467	0.0266317	0.0106247	0.00711966	-0.0340297	-0.00973641	0.0288079	-0.00173928	0.0175538	0.023516	0.0232062	-0.0246757	-0.0016588	-0.00260458	0.00439097	0.0012245	-0.000224689	-0.00562948	0.00171996	0.00908128	0.00338243	0.00332211	-0.000167882	0.00180501	5.86494e-11	-2.29039e-11	4.11707e-13	-4.04268e-12	0.00205691
MT 9,3 Basal	0.487109	0.234783	0.0670224	-0.131584	-0.0622494	-0.120686	0.0951117	-0.0061678	-0.0322711	-0.0624899	0.108304	-0.0108626	0.0465094	-0.0322215	-0.0481822	0.0216056	0.0946685	-0.00939201	-0.0642636	-0.0334281	-0.0308095	0.0188156	-0.00203119	0.00227275	0.00081509	-0.00760181	0.0126347	0.0143459	-0.0350939	0.00899016	-0.0718891	-0.00161438	-0.021016	-0.00098664	-0.000665979	0.000103881	3.53402e-11	-6.21439e-11	-3.18894e-12	5.81491e-13	-0.00127808
MT 9,4 Basal	0.466396	0.337336	0.00736783	-0.297169	-0.206333	-0.0870233	0.321578	-0.00113519	-0.0332774	-0.0575115	0.167977	-0.0695351	0.11144	0.0230446	-0.0562104	0.0668994	0.0977978	-0.0175516	-0.104982	-0.036424	-0.0392848	0.00302611	-0.0196436	0.0282848	0.00256187	-0.00827421	-0.00829728	-0.0128248	0.000539998	-0.0154942	0.0241943	0.00280781	-2.87373e-05	-0.00250172	-0.000894877	-0.00140928	-1.37464e-11	-2.2604e-11	-5.84203e-12	3.77309e-12	0.000837888
MT 9,5 Basal	0.495783	0.0863729	0.0876449	-0.215643	-0.104274	-0.0442971	0.0424971	-0.0596642	-0.0250686	-0.0408802	0.0961556	-0.0148623	0.0490367	-0.00919646	0.000311549	0.0618961	0.0756106	-0.0188312	-0.0475855	-0.0135877	-0.0412873	0.0109505	-0.00574061	-0.0271273	0.0058507	0.00639034	-0.00972725	-0.0148439	0.0269445	0.00410632	0.00558489	0.002157	0.00288697	0.00570837	-0.00565412	0.00403057	-9.10481e-12	1.81343e-11	-1.79685e-12	-4.86244e-12	-0.00303844
MT 10,1 Basal	0.446537	0.255581	-0.267734	-0.222625	-0.238597	-0.127535	0.37305	-0.0921095	0.0839302	-0.111319	0.023998	0.113098	0.0810416	0.113202	0.0771415	-0.0698693	-0.192175	0.0454046	0.0670403	0.033507	0.0361146	-0.00544652	-0.00202587	0.0278645	-0.00686149	-0.000221097	-0.000570487	0.00185976	0.00535826	-0.00056446	-0.0073721	0.000939495	0.00144264	-0.000826826	-0.00203703	-0.00134391	-2.34422e-11	4.12027e-12	6.99515e-12	6.03134e-12	-0.0009437
MT 10,2 Basal	0.396948	0.169368	-0.194626	-0.0184077	-0.0797265	0.0367414	0.100351	-0.0574843	-0.000803808	-0.0771714	-0.0764697	0.125741	-0.0908146	0.00258149	0.0812439	-0.0757982	-0.141723	0.0181426	0.0653452	0.0284436	0.0418047	-0.000531098	0.00969831	0.00310081	0.0230246	0.00738935	-0.0048143	-0.00725018	-0.00238701	-0.011643	0.000257989	0.00132421	0.00235962	0.000368168	0.000988935	0.000878743	7.71996e-12	-4.3543e-11	-2.2239e-12	-1.82257e-12	0.00136293
MT 10,3 Basal	0.370025	0.149483	-0.15598	-0.0277819	-0.0909297	0.0204861	0.0726496	-0.00804128	-0.00882821	-0.0206697	-0.046056	0.0497551	-0.0854568	-0.0736958	0.0283038	-0.0144084	0.00574204	0.0134842	-0.00634279	-0.0081632	0.00830605	0.00415312	0.00501782	-0.00237589	0.0162039	0.00271941	-0.00182279	-0.00688615	-0.00313653	-0.00626312	0.00242019	0.00331757	-0.00698947	0.0026299	-0.00017056	-0.00158761	4.95428e-11	-1.25923e-09	3.90328e-10	1.12426e-11	-0.000124352
MT 10,4 Basal	0.370025	0.149483	-0.15598	-0.0277819	-0.0909297	0.0204861	0.0726496	-0.00804128	-0.00882821	-0.0206697	-0.046056	0.0497551	-0.0854568	-0.0736958	0.0283038	-0.0144084	0.00574204	0.0134842	-0.00634279	-0.0081632	0.00830605	0.00415312	0.00501782	-0.00237589	0.0162039	0.00271941	-0.00182279	-0.00688615	-0.00313653	-0.00626312	0.00242019	0.00331757	-0.00698947	0.0026299	-0.000170561	-0.00158761	2.31797e-11	5.89649e-10	-2.96575e-10	-5.46331e-10	-0.000124354
MT 10,5 Basal	0.370025	0.149483	-0.15598	-0.0277819	-0.0909297	0.0204861	0.0726496	-0.00804128	-0.00882821	-0.0206697	-0.046056	0.0497551	-0.0854568	-0.0736958	0.0283038	-0.0144084	0.00574204	0.0134842	-0.00634279	-0.0081632	0.00830605	0.00415312	0.00501782	-0.00237589	0.0162039	0.00271941	-0.00182279	-0.00688615	-0.00313653	-0.00626311	0.00242019	0.00331757	-0.00698947	0.0026299	-0.00017056	-0.00158761	-4.37838e-11	6.45473e-10	-1.20193e-10	5.3148e-10	-0.000124355
MT 11,1 Basal	0.507419	0.204134	-0.143702	-0.0281769	-0.119064	-0.260077	-0.0681808	-0.0702392	0.0782583	0.0427013	0.012613	-0.0736299	0.0128294	-0.00147547	0.0428645	0.0764005	0.0401253	0.0358998	-0.0267136	-0.0023176	-0.00480307	-0.00671145	-0.00859072	0.01148	-0.00989162	0.0051894	0.00284066	0.000507082	0.00823404	0.0228195	-0.0106139	0.00119002	-0.000632541	0.00285938	0.0046567	0.000450418	8.19885e-11	3.80761e-10	1.76153e-12	8.27755e-12	-0.00258841
MT 11,2 Basal	0.361817	0.180029	-0.23981	-0.161928	0.0572148	-0.179771	-0.123658	0.0889276	0.0206641	0.0784346	-0.00646106	-0.0793659	0.0203724	-0.0316693	0.00904707	0.0852835	0.0381967	0.0316243	-0.011628	0.0065407	0.0141947	0.00711637	0.0113093	0.00164162	0.0192475	0.00227716	-0.00599081	0.00177448	-0.00205009	-0.0202793	-0.00325528	-0.0133952	-0.00169951	0.0113438	-0.00504737	0.00548176	-8.84978e-11	-2.00896e-10	-4.60945e-13	3.10275e-12	-0.00183021
MT 11,3 Basal	0.209477	0.0426576	-0.113657	-0.0998404	0.0133255	-0.149856	-0.0850822	0.133001	-0.00398173	0.0660493	-0.0953987	-0.000268072	0.00771244	-0.0789589	0.0111967	-0.00267525	0.0222927	0.0427242	0.0428205	0.0113201	0.028769	-0.0278299	0.006716	0.016401	0.0169883	0.00553227	0.000302586	0.00707488	0.00183979	-0.0179704	-0.000262974	0.00427776	0.00993301	-0.00518565	0.00108544	-0.00501662	1.03958e-10	4.80198e-10	3.04286e-12	2.59943e-12	0.00198132
MT 11,4 Basal	0.323595	0.0577622	-0.0375139	0.00315786	-0.131051	-0.212774	-0.0414599	0.0160917	0.0431845	0.0364156	-0.0814557	0.0058279	0.00899012	-0.0581387	0.0386467	-0.00117992	0.0347022	0.0486597	0.0279496	0.00648037	0.016533	-0.030217	-0.00199836	0.0243649	0.00443687	0.00961775	0.00528707	0.00498774	0.0029219	0.00120594	0.000752541	0.00858811	-0.00153514	-0.00268503	-0.00155717	-0.00480351	-1.87517e-10	-5.93894e-10	-7.58062e-13	2.56557e-13	0.000392605
MT 11,5 Basal	0.377243	0.10577	-0.0975147	0.085421	-0.000816642	-0.14101	0.0154668	0.052347	0.0610159	0.16033	0.0137566	-0.0827714	-0.0807662	0.0585945	-0.0866429	0.0611742	-0.0217205	-0.0538859	0.031946	-0.0267746	-0.00868601	0.0362392	0.0478819	-0.0536818	-0.0188078	0.00143597	-0.0143383	-0.0292918	0.0253683	0.000171246	-0.00772725	0.035075	0.00476685	-0.0114346	-0.000977792	-0.000420853	5.86389e-12	-2.12179e-10	1.93414e-11	4.32396e-12	0.00252202
MT 12,1 Basal	0.377722	0.0929302	-0.0562529	-0.000188859	-0.143078	-0.224229	-0.0761202	-0.0132645	0.00703584	0.0636858	-0.0664413	-0.0453013	0.0508627	-0.00829654	-0.0347637	-0.105135	0.0043842	-0.0265491	-0.00269703	-0.0733438	-0.0445535	0.0285893	0.0108592	0.0185327	0.0206033	0.00520067	-0.000378964	-0.000725548	0.0089215	-0.00680798	0.000598917	-0.000168155	0.00441891	0.00447895	0.00181302	0.00208449	5.67727e-11	5.0264e-11	-5.6074e-12	-6.64838e-12	0.00169221
MT 12,2 Basal	0.266741	0.0459961	-0.0450248	0.021241	-0.0678242	-0.0824587	-0.0642727	0.054208	0.0835767	0.11385	-0.0439137	-0.00820288	-0.0623753	-4.96448e-05	-0.0735044	-0.0059604	0.0367025	-0.0516179	0.00811059	-0.0331009	0.0134183	0.00821918	0.0213177	0.0447317	0.0105741	0.0164227	0.0192107	0.0379271	0.017938	0.0238766	0.0348882	-0.0145574	-0.0377616	0.0040026	-0.00810788	0.0162985	7.85037e-11	8.40964e-11	-1.94761e-12	-1.77269e-11	0.00258891
MT 12,3 Basal	0.266403	0.045596	-0.0456083	0.0204519	-0.0679927	-0.0818147	-0.0649156	0.0539331	0.0869144	0.115071	-0.041962	-0.00641734	-0.055084	-0.00626349	-0.0716737	-0.0215841	0.0414939	-0.0534488	0.00351246	-0.0287288	0.00848861	0.00162941	0.00886204	0.013042	-0.00883191	-0.00642011	0.00950537	0.0046021	-0.0218676	-0.00892885	0.022199	0.00116048	0.0304518	0.00450111	0.0107803	-0.0157844	2.91888e-13	-2.2748e-10	-2.39688e-12	1.49526e-11	-0.0143045
MT 12,4 Basal	0.266743	0.0460669	-0.0453977	0.0198822	-0.0683367	-0.0825387	-0.0641977	0.053872	0.0864817	0.114049	-0.039622	-0.00666689	-0.0538582	-0.00746724	-0.0736562	-0.0206043	0.0461773	-0.0539754	-0.00033909	-0.0316917	0.00455046	0.00439103	0.00845698	0.0135544	-0.00857076	-0.00958728	0.0157655	0.015861	-0.0517395	0.000450952	-0.0666065	-0.0016543	-0.0168039	-0.00342742	0.00154855	-0.00443617	-4.99961e-11	5.85739e-11	2.28118e-12	1.38414e-12	0.00378952
MT 12,5 Basal	0.274017	-0.0564207	-0.0216691	-0.0415821	-0.0998505	-0.028357	-0.0959523	0.0160022	0.0814697	0.112407	-0.0351814	-0.00835236	-0.0462617	0.00344262	-0.0304429	0.0189356	0.0297181	-0.0687056	0.0133224	-0.00409716	-0.00920325	-0.00488575	0.0132467	-0.0150444	-0.019158	0.00678526	-0.0107867	-0.0180423	-0.00362381	0.00165341	0.00916923	-0.00354658	0.00791614	0.00429811	-0.00102341	0.000997711	-4.46045e-11	1.07647e-10	-2.53561e-13	-6.10628e-12	0.00437467
MT 13,1 Basal	0.222658	0.095253	-0.0955718	-0.0825162	-0.149612	-0.0335404	0.117928	0.0856977	0.122483	0.108138	-0.0112946	0.00906215	-0.0216084	-0.0535563	-0.015601	-0.0397743	0.0347908	-0.0132295	-0.0186281	0.0370397	0.00570185	-0.0532816	-0.0299481	-0.0235525	-0.013362	0.00115651	-0.00212956	0.000689574	0.00784609	0.00649524	-2.06553e-05	-0.00215155	0.0003224	-0.000643844	-0.00192939	0.00126055	2.74952e-11	-2.34413e-10	2.11901e-11	-1.15653e-10	0.000364027
MT 13,2 Basal	0.222658	0.095253	-0.0955718	-0.0825162	-0.149612	-0.0335404	0.117928	0.0856977	0.122483	0.108138	-0.0112946	0.00906215	-0.0216084	-0.0535563	-0.015601	-0.0397743	0.0347908	-0.0132295	-0.0186281	0.0370397	0.00570185	-0.0532816	-0.0299481	-0.0235525	-0.013362	0.0011565	-0.00212956	0.000689574	0.00784609	0.00649524	-2.0656e-05	-0.00215155	0.0003224	-0.000643844	-0.00192939	0.00126055	1.27802e-11	1.70085e-10	3.73425e-10	-5.85144e-10	0.000364025
MT 13,3 Basal	0.190647	0.0795012	-0.134809	-0.0486927	-0.0594465	0.113151	0.107748	0.100876	0.169871	0.177611	-0.0177918	-0.0307411	-0.0289649	-0.0493009	-0.0164775	-0.0532607	0.0784047	0.0434497	-0.0112845	0.185086	-0.105209	0.025464	0.0049838	0.0420438	0.0271085	0.0206774	-0.00385474	-0.012119	-0.00230626	0.00690409	0.00113507	0.00348727	-0.00535764	-0.00262066	-4.04996e-05	-0.00280762	-2.11718e-11	-2.14718e-11	3.04224e-12	2.24365e-12	-0.000876477
MT 13,4 Basal	0.268927	0.0503055	-0.0550797	0.0169499	-0.0529182	-0.0782681	-0.0389434	0.0571396	0.121076	0.0836149	-0.0163393	0.0392764	-0.0579815	-0.0796452	0.0124602	-0.0530575	0.028452	-0.0347609	-0.0168542	0.0585727	-0.00729542	-0.0476807	-0.0233732	-0.0467056	-0.00605563	0.00927458	-0.0096144	-0.00263473	0.014129	0.0150258	0.00913398	-0.00554793	-0.00470793	-0.00283715	0.00595081	0.00475518	1.66402e-11	5.61989e-11	1.84456e-12	-8.05998e-12	0.00318525
MT 13,5 Basal	0.222658	0.095253	-0.0955718	-0.0825162	-0.149612	-0.0335404	0.117928	0.0856977	0.122483	0.108138	-0.0112946	0.00906215	-0.0216084	-0.0535563	-0.015601	-0.0397743	0.0347908	-0.0132295	-0.0186281	0.0370397	0.00570185	-0.0532816	-0.0299481	-0.0235525	-0.013362	0.00115651	-0.00212956	0.000689574	0.00784609	0.00649524	-2.06555e-05	-0.00215155	0.000322401	-0.000643844	-0.00192939	0.00126055	-3.35847e-12	1.23296e-10	-4.00165e-10	6.76253e-10	0.000364029
MT 14,1 Basal	0.238638	-0.00464615	-0.0326583	-0.0670551	-0.0852387	-0.0256222	-0.0740584	-0.161784	-0.0969158	0.128867	-0.137656	-0.0473758	-0.115503	-0.0393772	0.087578	-0.0167441	0.136683	-0.0348556	0.045937	-0.037251	-0.0139927	0.00617853	0.0357748	0.0107925	-0.0375748	-0.016006	-0.0027894	0.0130467	-0.00445324	-0.0148833	0.000570418	0.00379828	0.00544517	-0.0125915	-0.00669285	0.00287084	-7.16117e-12	1.36588e-11	6.33353e-12	-3.19827e-12	-0.00080995
MT 14,2 Basal	0.254457	0.125257	0.0406923	-0.14302	0.0612238	-0.10056	-0.12477	0.158242	-0.107973	0.0586277	-0.0538639	-0.0294852	0.0837811	-0.0136108	-0.0970602	-0.0709698	0.0295737	-0.00939442	0.0354802	-0.0318966	-0.0259757	-0.00371067	-0.0127999	0.0144626	0.018935	-0.00096167	-0.00130789	-0.00512467	0.00836028	-0.0104069	0.000203805	-0.00444	0.00463795	-0.00172627	-0.0106534	0.000801832	-3.6805e-11	-3.70489e-12	1.86889e-12	-6.97414e-12	-0.00149261
MT 14,3 Basal	0.209838	-0.0161115	0.0726953	-0.182373	0.019321	-0.0448365	-0.118985	0.121054	-0.0745643	0.0431435	-0.0505279	-0.018887	0.0360963	-0.0048974	-0.0417486	0.0459925	0.0361875	-0.00797969	0.0274315	-0.00669864	0.00328452	-0.00925539	0.00889839	-0.00884074	-0.010811	-0.00672103	-0.00053271	-0.00291484	-0.0171237	-0.000538591	0.00289218	-0.00428657	-0.00392088	0.0134218	0.00579549	0.00582091	-1.3331e-11	1.16054e-10	4.74781e-10	7.70764e-10	-0.00200027
MT 14,4 Basal	0.30829	0.0482595	0.0354189	-0.237584	0.0466659	-0.0432238	-0.149254	0.0928103	-0.0777105	0.0309585	-0.0121239	-0.0373936	0.0461348	0.0477891	-0.020408	0.104455	0.00394578	-0.0170786	0.0368281	-0.00686287	0.0158144	0.018915	0.0389193	-0.0008768	0.00141482	0.00978137	-0.00468975	-0.000278953	0.0352102	0.0108945	-0.0147687	0.0268253	0.00343732	-0.0248048	0.00298649	-0.0116366	5.35839e-11	-2.51449e-10	1.95845e-11	5.21362e-12	0.00518803
MT 14,5 Basal	0.209838	-0.0161115	0.0726953	-0.182373	0.019321	-0.0448365	-0.118985	0.121054	-0.0745643	0.0431435	-0.0505279	-0.018887	0.0360963	-0.0048974	-0.0417486	0.0459925	0.0361875	-0.00797969	0.0274315	-0.00669864	0.00328452	-0.00925539	0.00889839	-0.00884074	-0.010811	-0.00672103	-0.00053271	-0.00291484	-0.0171237	-0.000538591	0.00289218	-0.00428657	-0.00392088	0.0134218	0.00579549	0.00582092	1.92705e-11	-9.93138e-12	-4.97287e-10	-7.9819e-10	-0.00200027
MT 15,1 Basal	0.384862	0.0565333	0.0633552	-0.164578	-0.0426392	0.100809	0.0318766	0.00547165	0.0352603	0.0113189	0.0582495	0.0608499	0.00414648	0.0383529	-0.0280133	0.00508973	-0.0185539	-0.0512308	0.027127	0.0301049	0.0347519	0.00254356	0.0219366	-0.0312419	-0.00539345	0.00785651	-0.00711805	-0.0151357	0.00380772	0.00618893	-0.0120054	0.00868108	-0.0133874	0.00131419	-0.00455653	0.00737997	6.57484e-11	-1.74892e-10	2.21008e-12	-1.03022e-11	-0.00298718
MT 15,2 Basal	0.364667	0.168998	0.0559182	-0.0929389	-0.00985999	0.0347498	0.0773614	0.0593793	0.0241077	0.0129996	0.0802904	0.0398264	-0.022227	-0.0016056	-0.113215	-0.00940129	0.0604173	-0.0449713	-0.0324623	0.00434931	0.0111836	0.0303206	0.0347056	-0.0156913	0.00250216	0.0173366	0.00661348	0.0495364	0.0585458	0.0219103	-0.0123529	-0.0205605	0.0415722	0.000234431	0.0105648	-0.00231687	-8.41821e-11	1.22132e-10	-6.65379e-12	-9.85585e-13	5.92731e-06
MT 15,3 Basal	0.285368	0.189661	-0.0686442	-0.22236	0.168086	0.11663	0.0252204	0.168316	-0.0317428	-0.0230816	0.0460448	0.0724501	0.0640985	-0.044416	0.0187854	0.0193794	-0.0282746	0.130493	0.0843598	0.00911246	-0.0395184	-0.034013	-0.0180085	-0.00187826	-0.0139953	-0.000599826	-0.00485886	-0.00375979	0.00974658	0.00584332	0.000873075	0.00224972	-0.00662142	-8.6637e-05	0.00137707	-0.000485262	9.8631e-12	6.8409e-11	1.44865e-12	-1.94091e-12	-0.000774552
MT 15,4 Basal	0.280914	0.134586	-0.267499	-0.183563	0.119123	0.0573649	0.028512	0.123293	0.0451467	0.0302153	0.0164372	0.0490849	0.00833713	-0.0547204	0.0152588	-0.00149335	-0.0411964	0.128786	0.0583617	-0.0422386	-0.0487551	0.0151308	0.00150956	-0.00835214	-0.0125787	-0.0083243	0.00742832	-0.00168572	-0.0141225	0.011279	0.00716533	0.00111065	-0.00410546	-0.00359756	0.00200259	0.00191927	6.56902e-12	-1.29135e-10	3.94998e-12	1.19266e-13	0.000416291
MT 15,5 Basal	0.377227	0.183879	0.0442729	-0.0939617	-0.00384716	0.0437534	0.0795943	0.0534484	0.0327339	-0.00131585	0.0708444	0.0621224	0.00265922	0.0199589	-0.0665939	-0.0272802	-0.00165732	-0.0410208	0.0125423	0.0104482	0.0310677	0.0177605	0.026769	0.00279116	-0.00901594	-0.00983121	0.0060936	-0.00860127	-0.0421746	-0.0185518	0.0508454	0.0163612	-0.0190342	-0.00810373	0.0044046	-0.0048213	-1.85354e-11	-3.92684e-11	2.57719e-12	2.23746e-12	0.00646874
LP1.1 Basal	-0.331412	0.180384	0.182966	0.0685984	-0.0599669	0.0881604	-0.0185814	0.00854182	-0.11342	0.0343313	-0.0329655	0.0647555	-0.0562523	0.0151224	0.0639628	-0.0256932	0.0504727	-0.00675266	-0.0218147	-0.0040075	0.0102066	-0.00779729	0.00810587	-0.00588878	0.00927595	0.00789773	0.00405796	0.00250267	-0.00331876	0.00164667	0.000885984	0.000853788	-0.00032979	0.00134714	0.00203756	-0.000486471	2.27749e-11	-4.42256e-10	8.02603e-11	-2.92601e-11	0.000391736
LP1.2 Basal	-0.331412	0.180384	0.182966	0.0685984	-0.0599669	0.0881604	-0.0185814	0.00854182	-0.11342	0.0343313	-0.0329655	0.0647555	-0.0562523	0.0151224	0.0639628	-0.0256932	0.0504727	-0.00675266	-0.0218147	-0.0040075	0.0102066	-0.00779729	0.00810587	-0.00588878	0.00927595	0.00789773	0.00405796	0.00250267	-0.00331876	0.00164667	0.000885985	0.000853788	-0.00032979	0.00134714	0.00203756	-0.000486471	2.31034e-11	-4.42504e-10	8.06373e-11	-2.92086e-11	0.000391736
LP1.3 Basal	-0.331412	0.180384	0.182966	0.0685984	-0.0599669	0.0881604	-0.0185814	0.00854182	-0.11342	0.0343313	-0.0329655	0.0647555	-0.0562523	0.0151224	0.0639628	-0.0256932	0.0504727	-0.00675266	-0.0218147	-0.0040075	0.0102066	-0.00779729	0.00810587	-0.00588878	0.00927595	0.00789773	0.00405796	0.00250267	-0.00331876	0.00164667	0.000885984	0.000853787	-0.000329791	0.00134714	0.00203756	-0.000486472	2.29994e-11	-4.43587e-10	8.08926e-11	-2.91441e-11	0.000391736
LP1.4 Basal	-0.331412	0.180384	0.182966	0.0685984	-0.0599669	0.0881604	-0.0185814	0.00854182	-0.11342	0.0343313	-0.0329655	0.0647555	-0.0562523	0.0151224	0.0639628	-0.0256932	0.0504727	-0.00675266	-0.0218147	-0.0040075	0.0102066	-0.00779729	0.00810587	-0.00588878	0.00927595	0.00789773	0.00405796	0.00250267	-0.00331876	0.00164667	0.000885983	0.000853787	-0.00032979	0.00134714	0.00203756	-0.000486471	2.30297e-11	-4.44268e-10	8.1123e-11	-2.91125e-11	0.000391736
LP1.5 Basal	-0.331412	0.180384	0.182966	0.0685984	-0.0599669	0.0881604	-0.0185814	0.00854182	-0.11342	0.0343313	-0.0329655	0.0647555	-0.0562523	0.0151224	0.0639628	-0.0256932	0.0504727	-0.00675266	-0.0218147	-0.0040075	0.0102066	-0.00779729	0.00810587	-0.00588878	0.00927595	0.00789773	0.00405796	0.00250267	-0.00331876	0.00164667	0.000885984	0.000853787	-0.00032979	0.00134714	0.00203756	-0.00048647	-2.75022e-11	-3.13641e-10	4.4387e-10	-2.29725e-10	0.000391736
LP2.1 Basal	-0.667487	0.352026	0.349967	-0.0280376	0.15365	-0.0201422	0.0906536	-0.379341	0.139241	-0.0218649	0.0183774	-0.0819379	0.0182111	0.0407979	-0.00069708	-0.0252021	0.0336999	0.00170728	0.0589079	-0.0142809	-0.0125524	-0.0052982	-0.0131996	-0.00618033	0.0201089	0.00571835	-2.93814e-05	-0.000405687	0.00210274	-0.000911142	-0.0012984	-0.00529496	0.00016378	0.00121593	-0.00215772	-0.000950269	-1.24187e-11	4.46412e-10	-3.40621e-10	-3.89971e-10	-0.000531539
LP2.2 Basal	-0.455801	0.227211	0.296366	0.00699105	0.0438654	0.0111307	0.0235529	-0.135398	0.139313	-0.0344758	-0.0468369	-0.0411929	0.0242235	-0.0579296	-0.0615185	0.00213242	-0.017896	0.00504359	0.0131388	0.0101764	0.00709999	0.00227448	0.00602522	0.00905473	-0.0067408	-0.00275777	0.00764446	0.011329	-0.00686409	0.00265379	0.00308722	0.00617998	-0.000815143	-0.00217236	0.0056632	-0.00088255	-6.80002e-11	8.96925e-11	5.12599e-11	-4.01647e-10	0.00133921
LP2.3 Basal	-0.455801	0.227211	0.296366	0.00699105	0.0438654	0.0111307	0.0235529	-0.135398	0.139313	-0.0344758	-0.0468369	-0.0411929	0.0242235	-0.0579296	-0.0615185	0.00213242	-0.017896	0.00504359	0.0131388	0.0101764	0.00709999	0.00227448	0.00602522	0.00905473	-0.0067408	-0.00275777	0.00764446	0.011329	-0.00686409	0.00265379	0.00308722	0.00617999	-0.000815144	-0.00217236	0.0056632	-0.000882551	3.45955e-11	-1.36072e-10	-4.53636e-11	3.99608e-10	0.00133921
LP2.4 Basal	-0.330864	0.0225143	0.337421	-0.10546	-0.000139902	0.0762424	-0.015154	-0.214824	0.12839	0.0263726	-0.0811719	-0.0597717	0.0301058	-0.0572021	-0.0585454	0.0524084	-0.0400546	-0.00880719	0.0630634	-0.00875328	0.00562927	0.000252136	0.0138568	-0.0621616	-0.00296514	0.00908159	-0.0121071	-0.0193362	0.00746522	0.00209172	-0.000889557	-0.000805646	-0.00268743	0.00598242	-0.00477023	0.00256941	2.59456e-11	5.25729e-12	-9.15216e-12	-5.05947e-12	-0.000810836
LP2.5 Basal	-0.667487	0.352026	0.349967	-0.0280376	0.15365	-0.0201422	0.0906536	-0.379341	0.139241	-0.0218649	0.0183774	-0.0819379	0.0182111	0.0407979	-0.00069708	-0.0252021	0.0336999	0.00170728	0.0589079	-0.0142809	-0.0125524	-0.0052982	-0.0131996	-0.00618033	0.0201089	0.00571835	-2.93816e-05	-0.000405688	0.00210274	-0.000911142	-0.0012984	-0.00529496	0.00016378	0.00121593	-0.00215772	-0.000950269	1.17536e-11	-4.27485e-10	3.46275e-10	3.92663e-10	-0.000531539
LP3.1 Basal	-0.443135	0.0427135	-0.0935291	-0.144768	0.0214959	-0.0020206	0.0829687	0.0694226	-0.0170542	-0.0270535	0.0127483	0.022766	0.0160997	-0.0496179	-0.0434362	-0.00964434	0.0206434	-0.00427988	0.0266219	0.0084755	0.00755115	0.00627337	0.00253077	0.0133019	-0.00491351	-0.00599115	-0.00275528	0.00233852	0.00278846	-0.00588672	-0.00100043	-0.00135788	0.000171075	-0.00260655	-0.00327814	0.000762706	7.20981e-12	-1.76799e-09	1.47277e-10	8.76221e-10	-0.000494148
LP3.2 Basal	-0.330524	-0.116893	-0.0396177	-0.231089	-0.00642561	0.0367408	0.0414769	0.0106761	-0.0610442	0.0328093	-0.00217593	0.0238559	0.0207914	-0.0520361	0.00151254	0.0209066	0.0281638	-0.026269	0.0672231	0.00655583	0.0116258	-0.000101109	0.0233645	-0.0312708	0.000418726	0.00738798	0.00424673	0.0045725	-0.00370679	0.0041708	0.00179033	0.00305311	-0.00108057	0.000239177	0.00311427	-2.31015e-05	-6.16253e-11	-6.14062e-10	-3.15097e-10	-1.1029e-10	0.00073215
LP3.3 Basal	-0.330524	-0.116893	-0.0396177	-0.231089	-0.00642561	0.0367408	0.0414769	0.0106761	-0.0610442	0.0328093	-0.00217593	0.0238559	0.0207914	-0.0520361	0.00151254	0.0209066	0.0281638	-0.026269	0.0672231	0.00655583	0.0116258	-0.000101109	0.0233645	-0.0312708	0.000418726	0.00738798	0.00424673	0.0045725	-0.00370679	0.0041708	0.00179034	0.00305311	-0.00108057	0.000239176	0.00311427	-2.31009e-05	3.95043e-12	2.73961e-10	2.45208e-10	-5.0668e-10	0.000732149
LP3.4 Basal	-0.443135	0.0427135	-0.0935291	-0.144768	0.0214959	-0.0020206	0.0829687	0.0694226	-0.0170542	-0.0270535	0.0127483	0.022766	0.0160997	-0.0496179	-0.0434362	-0.00964434	0.0206434	-0.00427988	0.0266219	0.0084755	0.00755115	0.00627337	0.00253077	0.0133019	-0.00491351	-0.00599115	-0.00275528	0.00233852	0.00278846	-0.00588672	-0.00100043	-0.00135788	0.000171076	-0.00260655	-0.00327814	0.000762705	-5.2871e-11	-1.93377e-10	8.41565e-10	-5.79999e-10	-0.000494148
LP3.5 Basal	-0.330524	-0.116893	-0.0396177	-0.231089	-0.00642561	0.0367408	0.0414769	0.0106761	-0.0610442	0.0328093	-0.00217593	0.0238559	0.0207914	-0.0520361	0.00151254	0.0209066	0.0281638	-0.026269	0.0672231	0.00655583	0.0116258	-0.000101109	0.0233645	-0.0312708	0.000418726	0.00738798	0.00424673	0.0045725	-0.00370679	0.0041708	0.00179034	0.00305311	-0.00108057	0.000239176	0.00311427	-2.31007e-05	2.84425e-11	2.704e-10	3.7019e-11	6.26913e-10	0.00073215
LP4.1 Basal	-0.293073	0.0875275	0.21348	0.183039	-0.0164585	-0.0245708	0.0761996	0.0298101	-0.0951263	0.192061	0.0792903	0.0675727	0.0246074	0.0361729	0.018916	0.0189744	0.00323246	0.0295178	0.0217329	0.000344285	0.00358909	-0.00405925	0.00676317	-0.0210467	-0.00223869	0.0016882	0.000234329	-0.00107436	0.00113531	-0.00197426	-0.000241175	0.000209309	-0.000697821	-9.01961e-06	-0.000855442	0.000231435	1.67241e-11	-3.29076e-11	-7.44957e-11	-4.82257e-10	-0.000103967
LP4.2 Basal	-0.293073	0.0875275	0.21348	0.183039	-0.0164585	-0.0245708	0.0761996	0.0298101	-0.0951263	0.192061	0.0792903	0.0675727	0.0246074	0.0361729	0.018916	0.0189744	0.00323246	0.0295178	0.0217329	0.000344285	0.00358909	-0.00405925	0.00676317	-0.0210467	-0.00223869	0.00168819	0.000234329	-0.00107436	0.00113531	-0.00197426	-0.000241175	0.000209309	-0.00069782	-9.02057e-06	-0.000855442	0.000231432	-3.8256e-12	-6.85891e-10	-1.26133e-09	8.28219e-10	-0.000103966
LP4.3 Basal	-0.293073	0.0875275	0.21348	0.183039	-0.0164585	-0.0245708	0.0761996	0.0298101	-0.0951263	0.192061	0.0792903	0.0675727	0.0246074	0.0361729	0.018916	0.0189744	0.00323246	0.0295178	0.0217329	0.000344284	0.00358909	-0.00405925	0.00676317	-0.0210467	-0.00223869	0.00168819	0.000234329	-0.00107436	0.00113531	-0.00197426	-0.000241175	0.000209309	-0.000697819	-9.02007e-06	-0.000855441	0.000231434	-1.07065e-11	1.72843e-10	1.29982e-09	-2.68996e-11	-0.000103965
LP4.4 Basal	-0.293073	0.0875275	0.21348	0.183039	-0.0164585	-0.0245708	0.0761996	0.0298101	-0.0951263	0.192061	0.0792903	0.0675727	0.0246074	0.0361729	0.018916	0.0189744	0.00323246	0.0295178	0.0217329	0.000344285	0.00358909	-0.00405925	0.00676317	-0.0210467	-0.00223869	0.00168819	0.000234329	-0.00107436	0.00113531	-0.00197426	-0.000241176	0.000209309	-0.000697821	-9.02031e-06	-0.000855441	0.000231434	9.13539e-12	3.48085e-10	1.52776e-10	-8.70045e-11	-0.000103965
LP4.5 Basal	-0.293073	0.0875275	0.21348	0.183039	-0.0164585	-0.0245708	0.0761996	0.0298101	-0.0951263	0.192061	0.0792903	0.0675727	0.0246074	0.0361729	0.018916	0.0189744	0.00323246	0.0295178	0.0217329	0.000344285	0.00358909	-0.00405925	0.00676317	-0.0210467	-0.00223869	0.0016882	0.000234329	-0.00107436	0.00113531	-0.00197426	-0.000241176	0.000209309	-0.000697821	-9.02017e-06	-0.000855441	0.000231434	-9.07859e-12	1.9435e-10	-1.16679e-10	-2.19466e-10	-0.000103968
LP5.1 Basal	-0.481779	-0.109945	-0.34801	0.0566076	0.100749	-0.18934	0.0628055	0.123664	-0.126699	0.0193387	0.0951166	-0.172405	-0.0745228	0.0842725	0.0265039	-0.0264894	0.0417698	-0.0367978	0.174005	0.00842559	-0.0166323	-0.0266818	-0.0171683	-0.0422127	0.0115286	0.00703353	0.00438652	-0.00131176	-0.00641576	0.0128134	0.00279141	-0.00195509	-0.00266381	0.0026231	0.00329055	-0.00132498	-4.20249e-12	-2.49488e-12	1.166e-11	1.55608e-11	0.00012802
LP5.2 Basal	-0.498046	0.00911985	-0.208783	0.321504	-0.248973	0.00581626	-0.082105	0.0368094	0.0698814	0.00969659	0.13283	0.0754127	0.10009	0.0101598	0.00677645	0.0261764	0.00107569	0.00579829	0.00144189	-0.000127719	0.00520888	0.00760392	0.00587682	-0.00583505	0.00301523	0.00293767	0.00317077	0.00185235	0.000374524	-0.000203225	0.000232492	-0.00130187	-0.00135519	0.00147091	0.000241192	-0.000474541	3.76133e-11	4.28564e-10	-2.66459e-10	4.55724e-10	0.000114631
LP5.3 Basal	-0.498046	0.00911985	-0.208783	0.321504	-0.248973	0.00581626	-0.082105	0.0368094	0.0698814	0.00969659	0.13283	0.0754127	0.10009	0.0101598	0.00677645	0.0261764	0.00107569	0.00579829	0.00144189	-0.000127719	0.00520888	0.00760392	0.00587682	-0.00583505	0.00301523	0.00293767	0.00317077	0.00185235	0.000374524	-0.000203225	0.000232492	-0.00130187	-0.00135518	0.00147091	0.000241193	-0.000474543	1.471e-11	8.05176e-10	1.54882e-09	-9.53373e-11	0.000114635
LP5.4 Basal	-0.498046	0.00911985	-0.208783	0.321504	-0.248973	0.00581626	-0.082105	0.0368094	0.0698814	0.00969659	0.13283	0.0754127	0.10009	0.0101598	0.00677645	0.0261764	0.00107569	0.00579829	0.00144189	-0.000127719	0.00520888	0.00760392	0.00587682	-0.00583505	0.00301523	0.00293767	0.00317077	0.00185235	0.000374525	-0.000203225	0.000232492	-0.00130187	-0.00135519	0.00147091	0.000241193	-0.000474542	-8.8596e-12	-4.04345e-10	-1.203e-09	-7.63014e-10	0.000114632
LP5.5 Basal	-0.498046	0.00911985	-0.208783	0.321504	-0.248973	0.00581626	-0.082105	0.0368094	0.0698814	0.00969659	0.13283	0.0754127	0.10009	0.0101598	0.00677645	0.0261764	0.00107569	0.00579829	0.00144189	-0.000127719	0.00520888	0.00760392	0.00587682	-0.00583505	0.00301523	0.00293767	0.00317077	0.00185235	0.000374524	-0.000203225	0.000232492	-0.00130187	-0.00135519	0.00147091	0.000241192	-0.000474541	-3.49472e-11	-8.26893e-10	-6.92426e-11	3.8978e-10	0.000114631
LP6.1 Basal	-0.631639	0.127411	-0.101818	-0.263581	0.193112	-0.0586061	0.166002	-0.110152	-0.0684107	0.0434944	0.00924627	0.0262532	0.00385033	0.0608564	-0.00109958	-0.0496249	0.046697	0.0460136	-0.0311759	-0.0135166	0.0157726	-0.00509037	-0.000885552	-0.00850373	0.0211417	0.0126863	0.00622114	-0.000783247	-0.00233452	0.00267312	0.000588238	0.00144043	-0.0011887	0.00448309	0.00276412	-0.00123931	-7.08344e-11	6.70901e-10	-1.90497e-10	2.60044e-10	0.000607733
LP6.2 Basal	-0.631639	0.127411	-0.101818	-0.263581	0.193112	-0.0586061	0.166002	-0.110152	-0.0684107	0.0434944	0.00924627	0.0262532	0.00385033	0.0608564	-0.00109958	-0.0496249	0.046697	0.0460136	-0.0311759	-0.0135166	0.0157726	-0.00509037	-0.000885552	-0.00850373	0.0211417	0.0126863	0.00622114	-0.000783247	-0.00233452	0.00267312	0.000588237	0.00144043	-0.0011887	0.00448309	0.00276412	-0.00123931	-1.42201e-11	-7.66562e-11	-1.00577e-10	-3.72484e-10	0.000607734
LP6.3 Basal	-0.631639	0.127411	-0.101818	-0.263581	0.193112	-0.0586061	0.166002	-0.110152	-0.0684107	0.0434944	0.00924627	0.0262532	0.00385033	0.0608564	-0.00109958	-0.0496249	0.046697	0.0460136	-0.0311759	-0.0135166	0.0157726	-0.00509037	-0.000885552	-0.00850373	0.0211417	0.0126863	0.00622114	-0.000783247	-0.00233452	0.00267312	0.000588237	0.00144043	-0.0011887	0.00448309	0.00276412	-0.00123931	3.52949e-11	-7.69908e-10	-3.17015e-10	-6.22797e-11	0.000607733
LP6.4 Basal	-0.631639	0.127411	-0.101818	-0.263581	0.193112	-0.0586061	0.166002	-0.110152	-0.0684107	0.0434944	0.00924627	0.0262532	0.00385033	0.0608564	-0.00109958	-0.0496249	0.046697	0.0460136	-0.0311759	-0.0135166	0.0157726	-0.00509037	-0.000885552	-0.00850373	0.0211417	0.0126863	0.00622114	-0.000783246	-0.00233452	0.00267312	0.000588237	0.00144043	-0.0011887	0.00448309	0.00276412	-0.00123931	3.76945e-11	1.58414e-10	5.77131e-10	1.80311e-10	0.000607734
LP6.5 Basal	-0.331412	0.180384	0.182966	0.0685984	-0.0599669	0.0881604	-0.0185814	0.00854182	-0.11342	0.0343313	-0.0329655	0.0647555	-0.0562523	0.0151224	0.0639628	-0.0256932	0.0504727	-0.00675266	-0.0218147	-0.0040075	0.0102066	-0.00779729	0.00810587	-0.00588878	0.00927595	0.00789773	0.00405796	0.00250267	-0.00331876	0.00164667	0.000885984	0.000853788	-0.00032979	0.00134714	0.00203756	-0.000486472	-7.19809e-11	2.05489e-09	-7.5322e-10	3.31609e-10	0.000391738
LP7.1 Basal	-0.369678	0.163916	0.226798	0.147172	-0.111541	0.0544548	-0.0622236	0.000149218	0.0220712	0.118509	0.0623566	0.186761	0.151019	-0.0788962	-0.035833	0.105704	-0.109911	0.00654757	-0.112962	0.00342543	-0.00601402	0.0168946	-0.0108467	0.0698475	-0.0124857	-0.0164912	-0.00491652	-0.00159231	0.00924458	-0.0125362	-0.00584856	-0.00562073	0.00445528	-0.00314305	-0.00338009	0.00121825	5.52827e-12	1.79488e-11	6.77585e-12	-3.39089e-12	-0.000911203
LP7.2 Basal	-0.378757	0.0250491	-0.0407581	-0.0718822	0.0506337	-0.0557184	-0.0931886	0.186676	0.0181949	-0.0164033	-0.0755309	0.0121651	-0.00126236	-0.00712823	-0.023463	-0.00470941	-0.043175	0.0403262	-0.0913297	-0.000618415	0.0149651	0.00598275	0.0142629	-0.00575515	-0.00390352	0.00469763	0.0036131	-0.00347293	-0.00224661	0.0055391	0.00102741	0.0111906	-0.000504568	0.00236994	0.00414958	0.000736089	-1.7e-11	-2.13332e-10	-2.5393e-11	7.98041e-10	0.0010075
LP7.3 Basal	-0.378757	0.0250491	-0.0407581	-0.0718822	0.0506337	-0.0557184	-0.0931886	0.186676	0.0181949	-0.0164033	-0.0755309	0.0121651	-0.00126236	-0.00712823	-0.023463	-0.00470941	-0.043175	0.0403262	-0.0913297	-0.000618414	0.0149651	0.00598275	0.0142629	-0.00575515	-0.00390352	0.00469763	0.0036131	-0.00347293	-0.00224661	0.0055391	0.00102741	0.0111906	-0.000504568	0.00236994	0.00414958	0.000736089	-3.58255e-11	4.25508e-10	-1.80392e-10	-5.79e-12	0.00100749
LP7.4 Basal	-0.378757	0.0250491	-0.0407581	-0.0718822	0.0506337	-0.0557184	-0.0931886	0.186676	0.0181949	-0.0164033	-0.0755309	0.0121651	-0.00126236	-0.00712823	-0.023463	-0.00470941	-0.043175	0.0403262	-0.0913297	-0.000618414	0.0149651	0.00598275	0.0142629	-0.00575515	-0.00390352	0.00469763	0.0036131	-0.00347293	-0.00224661	0.0055391	0.00102741	0.0111906	-0.000504569	0.00236994	0.00414958	0.000736091	4.26217e-11	3.80385e-10	6.14493e-11	-1.8358e-10	0.0010075
LP7.5 Basal	-0.378757	0.0250491	-0.0407581	-0.0718822	0.0506337	-0.0557184	-0.0931886	0.186676	0.0181949	-0.0164033	-0.0755309	0.0121651	-0.00126236	-0.00712823	-0.023463	-0.00470941	-0.043175	0.0403262	-0.0913297	-0.000618415	0.0149651	0.00598275	0.0142629	-0.00575515	-0.00390352	0.00469763	0.0036131	-0.00347293	-0.00224661	0.0055391	0.00102741	0.0111906	-0.000504568	0.00236994	0.00414958	0.000736091	-1.16626e-11	-7.46261e-10	1.40696e-10	-6.14002e-10	0.0010075
LP8.1 Basal	-0.410658	0.00258683	-0.109974	-0.025866	-0.0211184	-0.042432	-0.121072	0.301406	-0.00346594	-0.10113	0.0522564	-0.00532185	-0.0293066	0.0837669	0.0728043	-0.020565	0.0311747	-0.00944985	-0.00702985	-0.00966121	-0.00567142	0.00137733	0.000481366	0.00615796	0.000124919	-0.00151317	-0.00208544	-0.000611764	0.00055666	-0.00143053	-0.00065724	-0.000876832	0.00103126	-0.00077104	-0.000425317	0.000278641	1.19673e-11	1.31889e-09	-4.51772e-11	1.69285e-10	-0.000170542
LP8.2 Basal	-0.410658	0.00258683	-0.109974	-0.025866	-0.0211184	-0.042432	-0.121072	0.301406	-0.00346594	-0.10113	0.0522564	-0.00532185	-0.0293066	0.0837669	0.0728043	-0.020565	0.0311747	-0.00944985	-0.00702985	-0.00966121	-0.00567142	0.00137733	0.000481365	0.00615796	0.000124919	-0.00151317	-0.00208544	-0.000611765	0.000556659	-0.00143053	-0.00065724	-0.000876831	0.00103126	-0.000771041	-0.000425316	0.000278642	1.22809e-11	-1.09462e-09	-1.26066e-11	-1.33736e-09	-0.000170543
LP8.3 Basal	-0.410658	0.00258683	-0.109974	-0.025866	-0.0211184	-0.042432	-0.121072	0.301406	-0.00346594	-0.10113	0.0522564	-0.00532185	-0.0293066	0.0837669	0.0728043	-0.020565	0.0311747	-0.00944985	-0.00702985	-0.00966121	-0.00567142	0.00137733	0.000481365	0.00615796	0.00012492	-0.00151317	-0.00208544	-0.000611765	0.000556659	-0.00143053	-0.00065724	-0.000876831	0.00103126	-0.000771041	-0.000425317	0.000278642	-3.29428e-12	3.77637e-10	1.63059e-10	1.27447e-09	-0.000170544
LP8.4 Basal	-0.410658	0.00258683	-0.109974	-0.025866	-0.0211184	-0.042432	-0.121072	0.301406	-0.00346594	-0.10113	0.0522564	-0.00532185	-0.0293066	0.0837669	0.0728043	-0.020565	0.0311747	-0.00944985	-0.00702985	-0.00966121	-0.00567142	0.00137733	0.000481365	0.00615796	0.00012492	-0.00151317	-0.00208544	-0.000611765	0.000556659	-0.00143053	-0.00065724	-0.000876831	0.00103126	-0.000771041	-0.000425316	0.000278643	1.21662e-11	3.95281e-10	1.64934e-10	-2.98917e-10	-0.000170542
LP8.5 Basal	-0.410658	0.00258683	-0.109974	-0.025866	-0.0211184	-0.042432	-0.121072	0.301406	-0.00346594	-0.10113	0.0522564	-0.00532185	-0.0293066	0.0837669	0.0728043	-0.020565	0.0311747	-0.00944985	-0.00702985	-0.00966121	-0.00567142	0.00137733	0.000481365	0.00615796	0.00012492	-0.00151317	-0.00208544	-0.000611765	0.000556659	-0.00143053	-0.00065724	-0.000876831	0.00103126	-0.000771041	-0.000425317	0.000278641	-3.60767e-11	-9.69587e-10	-2.72617e-10	2.05495e-10	-0.000170543
LP9.1 Basal	-0.507069	0.067487	-0.224221	0.254284	-0.195315	0.0612883	-0.0437856	-0.0806238	-0.0502548	-0.0609118	-0.00940105	-0.0242409	-0.0711103	0.00267759	0.0417612	-0.0221595	0.040545	-0.0238694	0.00940554	0.000146934	-0.00147712	0.00315727	-0.00330868	0.00627	-0.0116625	-0.00745034	-0.00263146	-0.000986217	0.00216552	-0.000243974	-0.000155402	0.000605519	0.000667524	-0.00236917	-0.00174401	0.000663512	-4.15685e-11	-1.26652e-10	-2.22884e-10	3.96685e-10	-0.000230018
LP9.2 Basal	-0.507069	0.067487	-0.224221	0.254284	-0.195315	0.0612883	-0.0437856	-0.0806238	-0.0502548	-0.0609118	-0.00940105	-0.0242409	-0.0711103	0.00267759	0.0417612	-0.0221595	0.040545	-0.0238694	0.00940554	0.000146934	-0.00147712	0.00315727	-0.00330868	0.00627	-0.0116625	-0.00745034	-0.00263146	-0.000986217	0.00216552	-0.000243974	-0.000155402	0.000605518	0.000667524	-0.00236917	-0.00174401	0.000663513	2.85483e-11	-3.3783e-10	-4.10562e-10	-4.27586e-10	-0.000230015
LP9.3 Basal	-0.507069	0.067487	-0.224221	0.254284	-0.195315	0.0612883	-0.0437856	-0.0806238	-0.0502548	-0.0609118	-0.00940105	-0.0242409	-0.0711103	0.00267759	0.0417612	-0.0221595	0.040545	-0.0238694	0.00940554	0.000146934	-0.00147712	0.00315727	-0.00330868	0.00627	-0.0116625	-0.00745034	-0.00263146	-0.000986217	0.00216552	-0.000243974	-0.000155402	0.000605519	0.000667524	-0.00236917	-0.00174401	0.000663512	3.3219e-12	-7.09473e-10	2.23683e-10	1.89234e-10	-0.000230016
LP9.4 Basal	-0.507069	0.067487	-0.224221	0.254284	-0.195315	0.0612883	-0.0437856	-0.0806238	-0.0502548	-0.0609118	-0.00940105	-0.0242409	-0.0711103	0.00267759	0.0417612	-0.0221595	0.040545	-0.0238694	0.00940554	0.000146934	-0.00147712	0.00315727	-0.00330868	0.00627	-0.0116625	-0.00745034	-0.00263146	-0.000986217	0.00216552	-0.000243974	-0.000155402	0.000605519	0.000667524	-0.00236917	-0.00174401	0.000663513	8.29272e-12	7.50616e-10	2.0515e-10	4.9939e-12	-0.000230018
LP9.5 Basal	-0.507069	0.067487	-0.224221	0.254284	-0.195315	0.0612883	-0.0437856	-0.0806238	-0.0502548	-0.0609118	-0.00940105	-0.0242409	-0.0711103	0.00267759	0.0417612	-0.0221595	0.040545	-0.0238694	0.00940554	0.000146934	-0.00147712	0.00315727	-0.00330868	0.00627	-0.0116625	-0.00745034	-0.00263146	-0.000986217	0.00216552	-0.000243974	-0.000155402	0.000605519	0.000667524	-0.00236917	-0.00174401	0.000663512	9.07454e-12	4.21237e-10	1.92006e-10	-1.52987e-10	-0.000230017
LP10.1 Basal	-0.677586	0.149896	-0.0552134	-0.155159	0.214112	-0.118165	-0.0562057	-0.128903	-0.027045	0.0521637	-0.0393337	-0.00984903	0.0019757	-0.00302713	0.0160764	0.0145865	-0.0435864	-0.00592544	-0.0510354	0.00311755	-0.00572408	0.00315451	-0.000702451	0.0171838	-0.0224578	-0.0119106	-0.00387371	-0.00134485	0.0017464	-0.000365014	-0.000367377	0.00321817	0.00201546	-0.00480131	-0.00172329	0.0017786	2.54953e-11	8.70998e-10	-2.05276e-10	-4.53107e-11	-0.000323787
LP10.2 Basal	-0.677586	0.149896	-0.0552134	-0.155159	0.214112	-0.118165	-0.0562057	-0.128903	-0.027045	0.0521637	-0.0393337	-0.00984903	0.0019757	-0.00302713	0.0160764	0.0145865	-0.0435864	-0.00592544	-0.0510354	0.00311755	-0.00572408	0.00315451	-0.000702451	0.0171838	-0.0224578	-0.0119106	-0.00387371	-0.00134485	0.0017464	-0.000365014	-0.000367376	0.00321817	0.00201546	-0.00480131	-0.00172329	0.0017786	6.47186e-12	-6.75861e-10	-1.614e-10	-2.85509e-10	-0.000323787
LP10.3 Basal	-0.677586	0.149896	-0.0552134	-0.155159	0.214112	-0.118165	-0.0562057	-0.128903	-0.027045	0.0521637	-0.0393337	-0.00984903	0.0019757	-0.00302713	0.0160764	0.0145865	-0.0435864	-0.00592544	-0.0510354	0.00311755	-0.00572408	0.00315451	-0.000702451	0.0171838	-0.0224578	-0.0119106	-0.00387371	-0.00134485	0.0017464	-0.000365014	-0.000367376	0.00321817	0.00201546	-0.00480131	-0.0017233	0.0017786	7.0014e-12	1.1592e-09	9.17743e-11	-6.87795e-10	-0.000323788
LP10.4 Basal	-0.677586	0.149896	-0.0552134	-0.155159	0.214112	-0.118165	-0.0562057	-0.128903	-0.027045	0.0521637	-0.0393337	-0.00984903	0.0019757	-0.00302713	0.0160764	0.0145865	-0.0435864	-0.00592544	-0.0510354	0.00311755	-0.00572408	0.00315451	-0.000702451	0.0171838	-0.0224578	-0.0119106	-0.00387371	-0.00134485	0.0017464	-0.000365014	-0.000367376	0.00321817	0.00201546	-0.00480131	-0.0017233	0.0017786	-1.16595e-11	-5.36585e-10	1.4185e-10	3.97436e-10	-0.000323787
LP10.5 Basal	-0.677586	0.149896	-0.0552134	-0.155159	0.214112	-0.118165	-0.0562057	-0.128903	-0.027045	0.0521637	-0.0393337	-0.00984903	0.0019757	-0.00302713	0.0160764	0.0145865	-0.0435864	-0.00592544	-0.0510354	0.00311755	-0.00572408	0.00315451	-0.000702451	0.0171838	-0.0224578	-0.0119106	-0.00387371	-0.00134485	0.0017464	-0.000365015	-0.000367376	0.00321817	0.00201546	-0.00480131	-0.00172329	0.0017786	-1.91279e-11	-8.24593e-10	1.63458e-10	6.13126e-10	-0.000323786
LP11.1 Basal	-0.296764	0.133619	0.253692	0.0710454	-0.0609982	0.0412796	-0.0367905	0.0941745	0.16197	-0.102438	-0.0291411	-0.0452435	-0.00579601	0.0282616	-0.00939362	-0.0177223	0.00597674	0.0245628	-0.00740302	-0.00716952	-0.00109303	0.00753701	0.00518644	-0.00432194	-0.00221944	-0.000613034	-0.00344936	-0.00287667	0.00236976	-0.00157215	-0.000733288	0.00192584	0.000108884	0.000512397	-0.000647476	0.000649318	-2.33829e-11	2.80669e-10	-5.43722e-10	-1.07423e-09	-3.41618e-05
LP11.2 Basal	-0.28547	0.08831	0.169319	-0.03667	0.00176856	0.00812246	-0.0652263	0.173838	0.0524828	-0.0406308	-0.0355881	0.00225618	-0.00806632	-0.0216435	-0.00784395	0.00753504	-0.0064658	-0.00917752	0.024124	0.00667328	0.00634264	-0.00343664	-0.000310827	-0.0112976	-0.0112042	-0.0123432	-0.00303458	0.0117423	0.000912527	-0.00583063	0.00123774	-0.0246877	-0.00134162	-0.00886289	-0.0117297	-0.00204075	1.91198e-11	6.53348e-11	7.12355e-12	-2.56647e-13	-0.00263924
LP11.3 Basal	-0.296764	0.133619	0.253692	0.0710454	-0.0609982	0.0412796	-0.0367905	0.0941745	0.16197	-0.102438	-0.0291411	-0.0452435	-0.00579601	0.0282616	-0.00939362	-0.0177223	0.00597674	0.0245628	-0.00740302	-0.00716952	-0.00109303	0.00753701	0.00518644	-0.00432194	-0.00221944	-0.000613035	-0.00344936	-0.00287667	0.00236976	-0.00157215	-0.000733288	0.00192584	0.000108884	0.000512397	-0.000647477	0.000649319	1.87395e-11	-1.22949e-09	-5.38451e-10	-6.19182e-11	-3.4161e-05
LP11.4 Basal	-0.296764	0.133619	0.253692	0.0710454	-0.0609982	0.0412796	-0.0367905	0.0941745	0.16197	-0.102438	-0.0291411	-0.0452435	-0.00579601	0.0282616	-0.00939362	-0.0177223	0.00597674	0.0245628	-0.00740302	-0.00716952	-0.00109303	0.00753701	0.00518644	-0.00432194	-0.00221944	-0.000613035	-0.00344936	-0.00287667	0.00236976	-0.00157215	-0.000733288	0.00192584	0.000108885	0.000512397	-0.000647477	0.000649318	-1.95266e-11	-8.18395e-10	-6.83509e-11	4.11175e-10	-3.41624e-05
LP11.5 Basal	-0.296764	0.133619	0.253692	0.0710454	-0.0609982	0.0412796	-0.0367905	0.0941745	0.16197	-0.102438	-0.0291411	-0.0452435	-0.00579601	0.0282616	-0.00939362	-0.0177223	0.00597674	0.0245628	-0.00740302	-0.00716952	-0.00109303	0.00753701	0.00518644	-0.00432194	-0.00221944	-0.000613035	-0.00344936	-0.00287667	0.00236976	-0.00157215	-0.000733288	0.00192585	0.000108884	0.000512397	-0.000647476	0.000649319	7.94346e-12	4.06446e-10	1.94262e-10	9.69432e-11	-3.41623e-05
LP12.1 Basal	-0.548253	0.0845118	-0.0623296	-0.0832585	0.0798941	-0.0668661	-0.0801699	0.00611659	0.00115529	-0.00399174	0.00662762	-0.0102329	0.02168	-0.0653554	-0.0115548	0.0414932	-0.0320786	-0.0519561	0.0576089	0.00615845	-0.0168364	-0.00952304	-0.00999586	-0.00501582	0.0142909	0.00568515	0.00231675	0.00157213	-0.00306427	0.00267169	0.000398954	-0.00629783	-0.000551098	0.00389568	0.00209567	-0.00192082	-1.99506e-11	-8.69076e-10	3.31522e-12	4.25678e-10	4.52455e-05
LP12.2 Basal	-0.548253	0.0845118	-0.0623296	-0.0832585	0.0798941	-0.0668661	-0.0801699	0.00611659	0.00115529	-0.00399174	0.00662762	-0.0102329	0.02168	-0.0653554	-0.0115548	0.0414932	-0.0320786	-0.0519561	0.0576089	0.00615845	-0.0168364	-0.00952304	-0.00999586	-0.00501582	0.0142909	0.00568515	0.00231675	0.00157213	-0.00306427	0.00267169	0.000398953	-0.00629783	-0.000551098	0.00389568	0.00209567	-0.00192082	-6.44287e-12	-5.10754e-10	6.8436e-11	1.08148e-09	4.52444e-05
LP12.3 Basal	-0.548253	0.0845118	-0.0623296	-0.0832585	0.0798941	-0.0668661	-0.0801699	0.00611659	0.00115529	-0.00399174	0.00662762	-0.0102329	0.02168	-0.0653554	-0.0115548	0.0414932	-0.0320786	-0.0519561	0.0576089	0.00615845	-0.0168364	-0.00952304	-0.00999586	-0.00501582	0.0142909	0.00568515	0.00231675	0.00157213	-0.00306427	0.00267169	0.000398953	-0.00629783	-0.000551098	0.00389568	0.00209567	-0.00192082	1.81538e-11	4.24818e-10	4.41314e-10	-2.70294e-10	4.52446e-05
LP12.4 Basal	-0.548253	0.0845118	-0.0623296	-0.0832585	0.0798941	-0.0668661	-0.0801699	0.00611659	0.00115529	-0.00399174	0.00662762	-0.0102329	0.02168	-0.0653554	-0.0115548	0.0414932	-0.0320786	-0.0519561	0.0576089	0.00615845	-0.0168364	-0.00952304	-0.00999586	-0.00501582	0.0142909	0.00568515	0.00231675	0.00157213	-0.00306427	0.00267169	0.000398954	-0.00629783	-0.000551098	0.00389568	0.00209567	-0.00192082	-3.2652e-11	1.39503e-09	-4.16494e-12	2.5345e-10	4.52434e-05
LP12.5 Basal	-0.548253	0.0845118	-0.0623296	-0.0832585	0.0798941	-0.0668661	-0.0801699	0.00611659	0.00115529	-0.00399174	0.00662762	-0.0102329	0.02168	-0.0653554	-0.0115548	0.0414932	-0.0320786	-0.0519561	0.0576089	0.00615845	-0.0168364	-0.00952304	-0.00999586	-0.00501582	0.0142909	0.00568515	0.00231675	0.00157213	-0.00306427	0.00267169	0.000398953	-0.00629783	-0.000551098	0.00389568	0.00209567	-0.00192082	3.74923e-11	-3.22978e-10	-5.21895e-10	-1.48789e-09	4.52439e-05
LP13.1 Basal	-0.443135	0.0427135	-0.0935291	-0.144768	0.0214959	-0.0020206	0.0829687	0.0694226	-0.0170542	-0.0270535	0.0127483	0.022766	0.0160997	-0.0496179	-0.0434362	-0.00964434	0.0206434	-0.00427988	0.0266219	0.0084755	0.00755115	0.00627337	0.00253077	0.0133019	-0.00491351	-0.00599115	-0.00275528	0.00233852	0.00278846	-0.00588672	-0.00100043	-0.00135788	0.000171075	-0.00260655	-0.00327814	0.000762706	5.15589e-12	1.15175e-09	-4.13633e-10	5.72002e-11	-0.000494147
LP13.2 Basal	-0.443135	0.0427135	-0.0935291	-0.144768	0.0214959	-0.0020206	0.0829687	0.0694226	-0.0170542	-0.0270535	0.0127483	0.022766	0.0160997	-0.0496179	-0.0434362	-0.00964434	0.0206434	-0.00427988	0.0266219	0.0084755	0.00755115	0.00627337	0.00253077	0.0133019	-0.00491351	-0.00599115	-0.00275528	0.00233852	0.00278846	-0.00588672	-0.00100043	-0.00135788	0.000171075	-0.00260655	-0.00327814	0.000762707	-2.33523e-12	-2.41756e-10	2.67854e-10	8.26053e-10	-0.000494147
LP13.3 Basal	-0.443135	0.0427135	-0.0935291	-0.144768	0.0214959	-0.0020206	0.0829687	0.0694226	-0.0170542	-0.0270535	0.0127483	0.022766	0.0160997	-0.0496179	-0.0434362	-0.00964434	0.0206434	-0.00427988	0.0266219	0.0084755	0.00755115	0.00627337	0.00253077	0.0133019	-0.00491351	-0.00599115	-0.00275528	0.00233852	0.00278846	-0.00588672	-0.00100042	-0.00135788	0.000171075	-0.00260655	-0.00327814	0.000762705	2.41807e-11	6.1154e-10	-1.81007e-10	-8.2724e-10	-0.000494147
LP13.4 Basal	-0.443135	0.0427135	-0.0935291	-0.144768	0.0214959	-0.0020206	0.0829687	0.0694226	-0.0170542	-0.0270535	0.0127483	0.022766	0.0160997	-0.0496179	-0.0434362	-0.00964434	0.0206434	-0.00427988	0.0266219	0.0084755	0.00755115	0.00627337	0.00253077	0.0133019	-0.00491351	-0.00599115	-0.00275528	0.00233852	0.00278846	-0.00588672	-0.00100043	-0.00135788	0.000171075	-0.00260655	-0.00327814	0.000762706	6.39429e-11	1.94025e-10	-4.09882e-10	-4.10686e-10	-0.000494147
LP13.5 Basal	-0.443135	0.0427135	-0.0935291	-0.144768	0.0214959	-0.0020206	0.0829687	0.0694226	-0.0170542	-0.0270535	0.0127483	0.022766	0.0160997	-0.0496179	-0.0434362	-0.00964434	0.0206434	-0.00427988	0.0266219	0.0084755	0.00755115	0.00627337	0.00253077	0.0133019	-0.00491351	-0.00599115	-0.00275528	0.00233852	0.00278846	-0.00588672	-0.00100043	-0.00135788	0.000171075	-0.00260655	-0.00327814	0.000762708	4.32071e-12	2.34926e-10	-2.25142e-10	2.5768e-11	-0.000494147
LP14.1 Basal	-0.354031	0.102576	0.0174176	0.154065	-0.139967	0.0855147	-0.0413274	-0.0194453	-0.0351088	-0.0155734	-0.0729013	0.0301812	-0.0159994	-0.120533	-0.0579165	0.0485082	-0.0618997	-0.033223	-0.0148171	0.0127515	-0.00832636	0.000936834	-0.00277921	0.000339489	0.000478193	0.000123451	-0.00129789	-0.00213177	-0.00242584	0.00153439	0.000648201	0.000654188	-0.000367613	0.00041821	0.000942114	-0.000424428	-5.08524e-11	-6.26647e-10	-2.93567e-10	9.31261e-11	7.23037e-05
LP14.2 Basal	-0.354031	0.102576	0.0174176	0.154065	-0.139967	0.0855147	-0.0413274	-0.0194453	-0.0351088	-0.0155734	-0.0729013	0.0301812	-0.0159994	-0.120533	-0.0579165	0.0485082	-0.0618997	-0.033223	-0.0148171	0.0127515	-0.00832636	0.000936835	-0.00277921	0.000339489	0.000478193	0.000123451	-0.00129789	-0.00213177	-0.00242584	0.00153439	0.0006482	0.000654188	-0.000367613	0.00041821	0.000942115	-0.000424427	1.13707e-11	-4.27742e-11	-3.00283e-11	-3.60294e-10	7.2304e-05
LP14.3 Basal	-0.354031	0.102576	0.0174176	0.154065	-0.139967	0.0855147	-0.0413274	-0.0194453	-0.0351088	-0.0155734	-0.0729013	0.0301812	-0.0159994	-0.120533	-0.0579165	0.0485082	-0.0618997	-0.033223	-0.0148171	0.0127515	-0.00832636	0.000936835	-0.00277921	0.000339489	0.000478193	0.000123451	-0.00129789	-0.00213177	-0.00242584	0.00153439	0.000648201	0.000654187	-0.000367613	0.000418211	0.000942116	-0.000424427	1.1358e-11	-2.96141e-10	-4.14505e-12	-2.32749e-10	7.23074e-05
LP14.4 Basal	-0.354031	0.102576	0.0174176	0.154065	-0.139967	0.0855147	-0.0413274	-0.0194453	-0.0351088	-0.0155734	-0.0729013	0.0301812	-0.0159994	-0.120533	-0.0579165	0.0485082	-0.0618997	-0.033223	-0.0148171	0.0127515	-0.00832636	0.000936835	-0.00277921	0.000339489	0.000478193	0.000123451	-0.00129789	-0.00213177	-0.00242584	0.00153439	0.0006482	0.000654188	-0.000367613	0.000418209	0.000942114	-0.000424429	1.62284e-11	5.89608e-10	1.8582e-10	-5.01299e-11	7.23052e-05
LP14.5 Basal	-0.354031	0.102576	0.0174176	0.154065	-0.139967	0.0855147	-0.0413274	-0.0194453	-0.0351088	-0.0155734	-0.0729013	0.0301812	-0.0159994	-0.120533	-0.0579165	0.0485082	-0.0618997	-0.033223	-0.0148171	0.0127515	-0.00832636	0.000936835	-0.00277921	0.000339489	0.000478193	0.000123451	-0.00129789	-0.00213177	-0.00242584	0.00153439	0.0006482	0.000654187	-0.000367613	0.00041821	0.000942115	-0.000424427	-4.26708e-12	3.75352e-10	1.25355e-10	5.61123e-10	7.23056e-05
LP15.1 Basal	-0.296764	0.133619	0.253692	0.0710454	-0.0609982	0.0412796	-0.0367905	0.0941745	0.16197	-0.102438	-0.0291411	-0.0452435	-0.00579601	0.0282616	-0.00939362	-0.0177223	0.00597674	0.0245628	-0.00740302	-0.00716952	-0.00109303	0.00753701	0.00518644	-0.00432194	-0.00221944	-0.000613035	-0.00344936	-0.00287667	0.00236976	-0.00157215	-0.000733288	0.00192585	0.000108885	0.000512397	-0.000647477	0.000649318	-8.78706e-12	-1.97826e-10	-7.46418e-11	-2.43249e-10	-3.41617e-05
LP15.2 Basal	-0.296764	0.133619	0.253692	0.0710454	-0.0609982	0.0412796	-0.0367905	0.0941745	0.16197	-0.102438	-0.0291411	-0.0452435	-0.00579601	0.0282616	-0.00939362	-0.0177223	0.00597674	0.0245628	-0.00740302	-0.00716952	-0.00109303	0.00753701	0.00518644	-0.00432194	-0.00221944	-0.000613035	-0.00344936	-0.00287667	0.00236976	-0.00157215	-0.000733288	0.00192584	0.000108885	0.000512396	-0.000647477	0.000649318	-2.02337e-11	-3.46678e-11	2.50251e-10	1.12102e-10	-3.4162e-05
LP15.3 Basal	-0.296764	0.133619	0.253692	0.0710454	-0.0609982	0.0412796	-0.0367905	0.0941745	0.16197	-0.102438	-0.0291411	-0.0452435	-0.00579601	0.0282616	-0.00939362	-0.0177223	0.00597674	0.0245628	-0.00740302	-0.00716952	-0.00109303	0.00753701	0.00518644	-0.00432194	-0.00221944	-0.000613035	-0.00344936	-0.00287667	0.00236976	-0.00157215	-0.000733288	0.00192584	0.000108885	0.000512397	-0.000647476	0.000649317	2.55291e-11	7.57657e-10	3.10499e-10	5.91019e-10	-3.41635e-05
LP15.4 Basal	-0.296764	0.133619	0.253692	0.0710454	-0.0609982	0.0412796	-0.0367905	0.0941745	0.16197	-0.102438	-0.0291411	-0.0452435	-0.00579601	0.0282616	-0.00939362	-0.0177223	0.00597674	0.0245628	-0.00740302	-0.00716952	-0.00109303	0.00753701	0.00518644	-0.00432194	-0.00221944	-0.000613035	-0.00344936	-0.00287667	0.00236976	-0.00157215	-0.000733288	0.00192584	0.000108885	0.000512397	-0.000647477	0.000649319	1.86386e-11	-2.25295e-11	2.33047e-10	1.19943e-10	-3.41613e-05
LP15.5 Basal	-0.296764	0.133619	0.253692	0.0710454	-0.0609982	0.0412796	-0.0367905	0.0941745	0.16197	-0.102438	-0.0291411	-0.0452435	-0.00579601	0.0282616	-0.00939362	-0.0177223	0.00597674	0.0245628	-0.00740302	-0.00716952	-0.00109303	0.00753701	0.00518644	-0.00432194	-0.00221944	-0.000613035	-0.00344936	-0.00287667	0.00236976	-0.00157215	-0.000733288	0.00192584	0.000108885	0.000512396	-0.000647477	0.000649315	2.6302e-11	8.07694e-10	2.13363e-10	5.29622e-11	-3.41642e-05

## Sheet: S13 Table
S13 Table. Raw data formatted to estimate genetic distances using medial samples.
Sample	Pop	LESS1T3		LESS1D4		LESS1T9		LESS1T11		LESS2D22		LESS2D25
PIC1.1 Medial	1	136	188	164	166	282	282	155	155	117	117	229	229
PIC1.2 Medial	1	136	180	164	166	282	282	155	155	117	117	229	229
PIC1.3 Medial	1	136	180	164	166	282	282	155	155	117	117	229	229
PIC1.4 Medial	1	136	180	164	166	282	282	155	155	117	117	229	229
PIC1.5 Medial	1	136	180	164	166	282	282	155	155	117	117	229	229
PIC2.1 Medial	1	172	172	166	170	284	294	155	155	117	117	229	229
PIC2.2 Medial	1	172	172	166	170	284	294	155	155	117	117	229	229
PIC2.3 Medial	1	172	172	166	170	284	294	155	155	117	117	229	229
PIC2.4 Medial	1	172	178	166	166	272	286	155	155	117	117	229	229
PIC2.5 Medial	1	172	178	166	166	272	286	155	155	117	117	229	229
PIC3.1 Medial	1	136	184	166	168	296	296	155	155	117	120	229	229
PIC3.2 Medial	1	136	184	166	168	296	296	155	155	117	120	229	229
PIC3.3 Medial	1	136	184	166	168	296	296	155	155	117	120	229	229
PIC3.4 Medial	1	136	184	166	168	296	296	155	155	117	120	229	229
PIC3.5 Medial	1	136	184	166	168	296	296	155	155	117	120	229	229
PIC4.1 Medial	1	172	188	166	166	282	282	155	155	117	117	227	231.06
PIC4.2 Medial	1	133	136	166	166	272.42	286	155	155	117	117	229	229
PIC4.3 Medial	1	133	136	166	166	272.44	286	155	155	117	117	229	229
PIC4.4 Medial	1	133	136	166	166	272.24	286	155	155	117	117	229	229
PIC4.5 Medial	1	133	136	166	166	272.45	286	155	155	117	117	229	229
PIC5.1 Medial	1	136	192	166	166	282	296	155	155	117	117	229	229
PIC5.2 Medial	1	136	192	166	168	282	296	155	155	117	117	229	229
PIC5.3 Medial	1	136	192	166	168	282	296	155	155	117	117	229	229
PIC5.4 Medial	1	136	174	166	168	282	282	155	155	117	117	229	229
PIC5.5 Medial	1	136	192	166	168	282	296	155	155	117	117	229	229
PIC6.1 Medial	1	136	180	164	168	282	282	155	155	117	117	229	229
PIC6.2 Medial	1	136	180	164	168	282	282	155	155	117	117	229	229
PIC6.3 Medial	1	136	180	164	168	282	282	155	155	117	117	229	229
PIC6.4 Medial	1	136	136	164	164	282	282	155	155	117	117	228.95	241
PIC6.5 Medial	1	136	180	164	168	282	282	155	155	117	117	229	229
PIC7.1 Medial	1	136	174	166	168	278	278	155	155	117	117	227	228.92
PIC7.2 Medial	1	136	174	166	168	278	278	155	155	117	117	227	228.9
PIC7.3 Medial	1	136	174	166	168	278	282	155	155	117	117	227	228.81
PIC7.4 Medial	1	136	174	166	172	270	282	155	155	117	117	227	229
PIC7.5 Medial	1	136	174	166	172	270.21	282	155	155	117	117	227	228.97
PIC8.1 Medial	1	136	136	166	166	282	282	155	155	117	117	229	229
PIC8.2 Medial	1	136	136	166	166	282	282	155	155	117	117	229	229
PIC8.3 Medial	1	136	136	166	166	282	282	155	155	117	117	229	229
PIC8.4 Medial	1	136	136	166	166	282	282	155	155	117	117	229	229
PIC8.5 Medial	1	136	136	166	166	282	282	155	155	117	117	229	229
PIC9.1 Medial	1	133	186	166	166	280	280	155	155	117	117	227	228.96
PIC9.2 Medial	1	133	136	166	166	272	282	155	155	117	117	229	229
PIC9.3 Medial	1	136	144	166	166	280	280	155	155	117	117	231	243
PIC9.4 Medial	1	136	144	166	166	280	280	155	155	117	117	230.99	243
PIC9.5 Medial	1	133	136	166	166	272	284	155	155	117	117	229	229
PIC10.1 Medial	1	136	172	164	164	272	272	155	155	117	117	229	229
PIC10.2 Medial	1	136	172	164	164	272	272	155	155	117	117	229	229
PIC10.3 Medial	1	136	172	164	164	272	272	155	155	117	117	229	229
PIC10.4 Medial	1	136	172	164	164	272	272	155	155	117	117	229	229
PIC10.5 Medial	1	136	172	164	164	272	272	155	155	117	117	229	229
PIC11.1 Medial	1	136	136	166	166	280	286	155	155	117	117	229	229
PIC11.2 Medial	1	172	186	166	166	280	290	155	155	117	117	231	231
PIC11.3 Medial	1	172	186	166	166	280	290	155	155	117	117	231	231
PIC11.4 Medial	1	136	180	166	166	286	296	155	157	117	117	229	229
PIC11.5 Medial	1	136	180	166	166	286	296	155	157	117	117	229	229
PIC12.1 Medial	1	136	188	164	164	282	282	155	155	117	117	231	231
PIC12.2 Medial	1	136	172	166	166	272.49	272.49	155	155	117	117	229.02	243
PIC12.3 Medial	1	136	172	166	166	272.49	272.49	155	155	117	117	228.98	243
PIC12.4 Medial	1	136	136	166	166	282	294	155	155	117	117	229	229
PIC12.5 Medial	1	136	136	166	166	282	294	155	155	117	117	229	229
PIC13.1 Medial	1	136	136	166	166	280	286	155	155	117	117	227	230.95
PIC13.2 Medial	1	136	136	166	166	280	286	155	155	117	117	227	230.95
PIC13.3 Medial	1	136	136	166	166	286	294	155	155	117	117	229	229
PIC13.4 Medial	1	136	136	166	166	286	294	155	155	117	117	229	229
PIC13.5 Medial	1	136	136	166	166	286	294	155	155	117	117	229	229
PIC14.1 Medial	1	172	184	166	166	272.17	272.17	155	155	117	117	228.83	245
PIC14.2 Medial	1	172	184	166	166	272.49	272.49	155	155	117	117	228.93	245
PIC14.3 Medial	1	136	172	166	166	280	280	155	155	117	117	228.85	245
PIC14.4 Medial	1	172	184	166	166	272.47	272.47	155	155	117	117	228.9	245
PIC14.5 Medial	1	136	172	166	166	280	280	155	155	117	117	228.85	245
PIC15.1 Medial	1	136	136	164	166	272.48	286	155	155	117	117	228.92	243
PIC15.2 Medial	1	136	136	164	164	272.42	286	155	155	117	117	228.86	243
PIC15.3 Medial	1	136	136	164	164	272.45	286	155	155	117	117	228.91	243
PIC15.4 Medial	1	136	136	164	164	272	286	155	155	117	117	228.9	243
PIC15.5 Medial	1	136	136	164	164	272.44	286	155	155	117	117	228.92	243
MT 1,1 Medial	2	136	136	168	174	282	282	155	155	120	122	229	229
MT 1,2 Medial	2	136	136	168	174	282	282	155	155	120	122	229	229
MT 1,3 Medial	2	136	136	168	174	282	282	155	155	120	122	229	229
MT 1,4 Medial	2	136	136	168	174	282	282	155	155	120	122	229	229
MT 1,5 Medial	2	136	136	168	174	282	282	155	155	120	122	229	229
MT 2,1 Medial	2	136	136	168	168	290	290	155	155	120	122	229	229
MT 2,2 Medial	2	136	136	168	170	290	290	155	155	120	122	229	229
MT 2,3 Medial	2	136	136	168	170	290	290	155	155	120	122	229	229
MT 2,4 Medial	2	136	136	168	170	290	290	155	155	120	122	229	229
MT 2,5 Medial	2	136	136	168	170	290	290	155	155	120	122	229	229
MT 3,1 Medial	2	136	172	168	174	272	282	155	155	120	122	229	231
MT 3,2 Medial	2	136	172	168	174	272	282	155	155	120	122	229	231
MT 3,3 Medial	2	136	172	168	174	272	282	155	155	120	122	229	231
MT 3,4 Medial	2	136	172	168	174	272	282	155	155	120	122	229	231
MT 3,5 Medial	2	136	174	170	174	272	290	155	155	120	122	229	231
MT 4,1 Medial	2	136	136	168	174	272	294	155	155	120	122	229	231
MT 4,2 Medial	2	136	136	168	174	272	294	155	155	120	122	229	231
MT 4,3 Medial	2	136	136	168	174	272	294	155	155	120	122	229	231
MT 4,4 Medial	2	136	136	168	174	272	294	155	155	120	122	229	231
MT 4,5 Medial	2	136	136	168	174	272	294	155	155	120	122	229	231
MT 5,1 Medial	2	136	136	168	168	272	284	155	155	120	122	229	233
MT 5,2 Medial	2	136	136	168	168	272	284	155	155	120	122	229	233
MT 5,3 Medial	2	136	136	168	168	272	284	155	155	120	122	229	233
MT 5,4 Medial	2	136	136	168	168	272	284	155	155	120	122	229	233
MT 5,5 Medial	2	136	136	168	168	272	284	155	155	120	122	229	233
MT 6,1 Medial	2	141	174	168	168	282	284	155	155	120	122	229	229
MT 6,2 Medial	2	141	174	168	168	282	284	155	155	120	122	229	229
MT 6,3 Medial	2	141	174	168	168	282	284	155	155	120	122	229	229
MT 6,4 Medial	2	141	174	168	168	282	284	155	155	120	122	229	229
MT 6,5 Medial	2	141	174	168	168	282	284	155	155	120	122	229	229
MT 7,1 Medial	2	136	172	156	168	284	284	155	155	120	122	229	237
MT 7,2 Medial	2	136	172	156	168	284	284	155	155	120	122	229	237
MT 7,3 Medial	2	136	172	156	168	284	292	155	155	120	122	229	237
MT 7,4 Medial	2	136	172	156	168	284	284	155	155	120	122	229	237
MT 7,5 Medial	2	136	172	156	168	284	292	155	155	120	122	229	237
MT 8,1 Medial	2	136	174	168	174	282	284	155	155	120	120	229	229
MT 8,2 Medial	2	136	174	168	174	282	284	155	155	120	120	229	229
MT 8,3 Medial	2	136	136	168	168	282	282	155	155	120	120	229	231
MT 8,4 Medial	2	136	174	168	174	282	284	155	155	110	110	229	229
MT 8,5 Medial	2	136	174	168	174	282	284	155	155	120	120	229	229
MT 9,1 Medial	2	136	174	166	168	282	282	155	155	120	120	229	229
MT 9,2 Medial	2	174	174	166	168	282	282	155	155	120	120	229	229
MT 9,3 Medial	2	136	172	168	168	282	282	155	155	120	120	229	229
MT 9,4 Medial	2	136	172	160	164	282	282	155	155	120	120	229	229
MT 9,5 Medial	2	136	172	160	168	282	282	155	155	120	120	229	229
MT 10,1 Medial	2	136	172	168	174	282	284	155	155	120	122	229	231
MT 10,2 Medial	2	136	172	168	174	282	284	155	155	120	122	229	231
MT 10,3 Medial	2	136	172	168	174	282	284	155	155	120	122	229	231
MT 10,4 Medial	2	136	172	168	174	282	284	155	155	120	122	229	231
MT 10,5 Medial	2	136	136	168	174	282	282	155	155	120	122	229	231
MT 11,1 Medial	2	136	174	168	174	282	282	155	155	120	120	229	231
MT 11,2 Medial	2	136	174	168	174	280	282	155	155	120	122	229	231
MT 11,3 Medial	2	136	174	156	156	280	282	155	155	120	120	229	231
MT 11,4 Medial	2	136	174	164	166	282	282	155	155	117	120	229	231
MT 11,5 Medial	2	136	174	160	160	282	290	155	155	120	120	229	231
MT 12,1 Medial	2	136	174	166	168	282	282	155	155	117	120	229	231
MT 12,2 Medial	2	136	174	168	168	282	290	155	155	117	120	229	231
MT 12,3 Medial	2	136	174	168	168	282	290	155	155	117	120	229	231
MT 12,4 Medial	2	136	174	164	168	282	290	155	155	117	120	229	231
MT 12,5 Medial	2	136	174	166	168	282	290	155	155	117	120	229	231
MT 13,1 Medial	2	132	172	168	174	282	290	155	155	117	120	229	231
MT 13,2 Medial	2	132	172	168	174	282	290	155	155	117	120	229	231
MT 13,3 Medial	2	132	172	168	174	286	290	155	155	117	120	229	231
MT 13,4 Medial	2	132	136	168	174	282	290	155	155	117	120	229	231
MT 13,5 Medial	2	132	172	168	174	282	290	155	155	117	120	229	231
MT 14,1 Medial	2	136	174	166	168	282	284	155	155	117	120	229	231
MT 14,2 Medial	2	136	136	168	168	280	282	155	155	117	120	229	229
MT 14,3 Medial	2	136	174	166	168	280	282	155	155	117	120	229	229
MT 14,4 Medial	2	136	174	168	168	280	282	155	155	120	125	229	229
MT 14,5 Medial	2	136	174	166	168	280	282	155	155	117	120	229	229
MT 15,1 Medial	2	136	172	166	168	282	290	155	155	120	122	229	229
MT 15,2 Medial	2	136	172	156	168	282	290	155	155	118	120	229	229
MT 15,3 Medial	2	136	172	168	174	280	294	155	155	120	122	229	229
MT 15,4 Medial	2	136	172	168	174	280	294	155	155	120	122	229	231
MT 15,5 Medial	2	136	172	160	168	282	290	155	155	120	122	229	229
LP1.1 Medial	3	148	168	162	162	278	284	155	189	117	117	229	229
LP1.2 Medial	3	148	168	162	162	278	284	155	189	117	117	229	229
LP1.3 Medial	3	148	168	162	162	278	284	155	189	117	117	229	229
LP1.4 Medial	3	148	168	162	162	278	284	155	189	117	117	229	229
LP1.5 Medial	3	148	168	162	162	278	284	155	189	117	117	229	229
LP2.1 Medial	3	148	148	162	162	270	270	189	189	117	117	229	229
LP2.2 Medial	3	148	148	162	162	270	270	189	189	117	117	229	229
LP2.3 Medial	3	148	148	162	162	270	270	155	189	117	117	229	229
LP2.4 Medial	3	148	148	162	162	270	270	155	189	117	117	229	229
LP2.5 Medial	3	148	148	162	162	270	270	189	189	117	117	229	229
LP3.1 Medial	3	148	172	162	162	280	280	155	189	117	117	229	245
LP3.2 Medial	3	148	172	162	162	280	280	155	189	117	117	229	245
LP3.3 Medial	3	148	172	162	162	280	280	155	189	117	117	229	245
LP3.4 Medial	3	148	172	162	162	280	280	155	189	117	117	229	245
LP3.5 Medial	3	148	172	162	162	280	280	155	189	117	117	229	245
LP4.1 Medial	3	148	168	162	164	278	278	155	189	117	117	229	229
LP4.2 Medial	3	148	168	162	164	278	278	155	189	117	117	229	229
LP4.3 Medial	3	148	168	162	164	278	278	155	189	117	117	229	229
LP4.4 Medial	3	148	168	162	164	278	278	155	189	117	117	229	229
LP4.5 Medial	3	148	168	162	164	278	278	155	189	117	117	229	229
LP5.1 Medial	3	157.5	168	162	164	280	280	155	189	117	117	245	245
LP5.2 Medial	3	148	168	162	162	278	278	155	155	117	117	245	245
LP5.3 Medial	3	148	168	162	162	278	278	155	155	117	117	245	245
LP5.4 Medial	3	148	168	162	162	278	278	155	155	117	117	245	245
LP5.5 Medial	3	148	168	162	162	278	278	155	155	117	117	245	245
LP6.1 Medial	3	148	172	162	162	280	280	189	189	117	117	229	247
LP6.2 Medial	3	148	172	162	162	280	280	189	189	117	117	229	247
LP6.3 Medial	3	148	172	162	162	280	280	189	189	117	117	229	247
LP6.4 Medial	3	148	172	162	162	280	280	189	189	117	117	229	247
LP6.5 Medial	3	148	168	162	162	278	284	155	189	117	117	229	229
LP7.1 Medial	3	148	148	162	162	278	278	155	155	117	117	229	229
LP7.2 Medial	3	148	168	162	162	280	280	155	155	117	117	229	247
LP7.3 Medial	3	148	168	162	162	280	280	155	155	117	117	229	247
LP7.4 Medial	3	148	168	162	162	280	280	155	155	117	117	229	247
LP7.5 Medial	3	148	168	162	162	280	280	155	155	117	117	229	247
LP8.1 Medial	3	168	168	162	162	280	280	155	155	117	117	229	245
LP8.2 Medial	3	168	168	162	162	280	280	155	155	117	117	229	245
LP8.3 Medial	3	168	168	162	162	280	280	155	155	117	117	229	245
LP8.4 Medial	3	168	168	162	162	280	280	155	155	117	117	229	245
LP8.5 Medial	3	168	168	162	162	280	280	155	155	117	117	229	245
LP9.1 Medial	3	148	168	162	162	278	284	155	191	117	117	245	245
LP9.2 Medial	3	148	168	162	162	278	284	155	191	117	117	245	245
LP9.3 Medial	3	148	168	162	162	278	284	155	191	117	117	245	245
LP9.4 Medial	3	148	168	162	162	278	284	155	191	117	117	245	245
LP9.5 Medial	3	148	168	162	162	278	284	155	191	117	117	245	245
LP10.1 Medial	3	148	148	162	162	280	280	177	189	117	117	229	247
LP10.2 Medial	3	148	148	162	162	280	280	177	189	117	117	229	247
LP10.3 Medial	3	148	148	162	162	280	280	177	189	117	117	229	247
LP10.4 Medial	3	148	148	162	162	280	280	177	189	117	117	229	247
LP10.5 Medial	3	148	148	162	162	280	280	177	189	117	117	229	247
LP11.1 Medial	3	148	168	162	162	270	270	155	155	117	117	229	229
LP11.2 Medial	3	148	168	162	162	270	270	155	155	117	117	229	229
LP11.3 Medial	3	148	168	162	162	270	270	155	155	117	117	229	229
LP11.4 Medial	3	148	168	162	162	270	270	155	155	117	117	229	229
LP11.5 Medial	3	148	168	162	162	270	270	155	155	117	117	229	229
LP12.1 Medial	3	148	148	162	162	280	280	155	189	117	117	229	245
LP12.2 Medial	3	148	148	162	162	280	280	155	189	117	117	229	245
LP12.3 Medial	3	148	148	162	162	280	280	155	189	117	117	229	245
LP12.4 Medial	3	148	148	162	162	280	280	155	189	117	117	229	245
LP12.5 Medial	3	148	148	162	162	280	280	155	189	117	117	229	245
LP13.1 Medial	3	148	172	162	162	280	280	155	189	117	117	229	245
LP13.2 Medial	3	148	172	162	162	280	280	155	189	117	117	229	245
LP13.3 Medial	3	148	172	162	162	280	280	155	189	117	117	229	245
LP13.4 Medial	3	148	172	162	162	280	280	155	189	117	117	229	245
LP13.5 Medial	3	148	172	162	162	280	280	155	189	117	117	229	245
LP14.1 Medial	3	148	148	162	162	278	284	155	155	117	117	229	245
LP14.2 Medial	3	148	148	162	162	278	284	155	155	117	117	229	245
LP14.3 Medial	3	148	148	162	162	278	284	155	155	117	117	229	245
LP14.4 Medial	3	148	148	162	162	278	284	155	155	117	117	229	245
LP14.5 Medial	3	148	148	162	162	278	284	155	155	117	117	229	245
LP15.1 Medial	3	148	168	162	162	270	270	155	155	117	117	229	229
LP15.2 Medial	3	148	168	162	162	270	270	155	155	117	117	229	229
LP15.3 Medial	3	148	168	162	162	270	270	155	155	117	117	229	229
LP15.4 Medial	3	148	168	162	162	270	270	155	155	117	117	229	229
LP15.5 Medial	3	148	168	162	162	270	270	155	155	117	117	229	229

## Sheet: S14 Table
S14 Table. Pairwise FST values among populations using medial data.
	Pichicuy (PIC)	Maitencillo (MT)	La Puntilla (LP)
Pichicuy (PIC)	0	0.001	0.001
Maitencillo (MT)	0.153242	0	0.001
La Puntilla (LP)	0.229824	0.288156	0
Fst values below the diagonal. Probability, P(rand >= data) based on 999 permutations is shown above diagonal.

[truncated: 6 more sheets: S15 Table, S3 Text, S3 Fig, S16 Table, S17 Table, S18 Table, S19 Table, S4 Text, S4 Fig, S20 Table]
